# Supplementary material for: Minimalistic mycoplasmas harbor different functional toxin-antitoxin systems
Source: PLoS Genet. 2021 Oct 21;17(10):e1009365. doi: 10.1371/journal.pgen.1009365 (PMC8562856; doi:10.1371/journal.pgen.1009365)
Supplement: S1 File — (XLSX) [file pgen.1009365.s010.xlsx]

## Sheet: BlastP_new annot.
Strain name	TBLASTN anaysis					Length (nt)	Description	Pfam/Pfam scan	Position on genome (nt, orientation)
	TA elements	Bit-score	Query cov.	E-value	Per. Ident.
152/93	A132	57.4	0.38	1e-10	0.3121	647	Mmc15293_00037 ATP-dependent zinc metalloprotease FtsH			Bitscore >80, Query cov. >80%, Per. Ident.>80%
	A132	39.3	0.39	8e-05	0.2453	787	Mmc15293_00502 Lon protease 1			Query cov. <80%, Per. Ident.<80%
	A132	38.5	0.41	0.0001	0.2516	713	Mmc15293_00353 Chaperone protein ClpB			Real TAS, orphan
	A132	30.4	0.25	0.04	0.292	466	Mmc15293_00555 hypothetical protein			Homolog TAS, orphan
	T752	363	1	5e-132	0.9474	190	Mmc15293_00170 Protein adenylyltransferase NmFic		212,398-213,493 (R)	TAS752/3, real TAS
	A753	165	0.98	7e-57	0.9213	90	Mmc15293_00169 hypothetical protein	RelB antitoxin		TAS752/3, homologous copy
	T752	35.8	0.37	0.0002	0.3333	332	Mmc15293_00241 PTS-dependent dihydroxyacetone kinase, dihydroxyacetone-binding subunit DhaK			TAS133/2, real TAS
	A753	83.6	0.96	2e-24	0.4828	86	Mmc15293_00721 hypothetical protein		847,150-847,411 (R)	TAS133/2, homologous copy
	A161	398	1	2e-145	0.9697	198	Mmc15293_00730 hypothetical protein	Transcrip. regulator, AbiEi antitoxin	861,521-862,118 (F)	TAS160/1, real TAS
171/93	A132	57.4	0.38	1e-10	0.3121	648	Mmc17193_00037 ATP-dependent zinc metalloprotease FtsH			TAS160/1, homologous copy
	A132	39.7	0.45	6e-05	0.25	786	Mmc17193_00386 Lon protease 1
	A132	38.5	0.41	0.0001	0.2516	713	Mmc17193_00534 Chaperone protein ClpB
	A132	30.4	0.25	0.04	0.292	466	Mmc17193_00333 hypothetical protein
	T752	367	1	3e-133	0.9526	190	Mmc17193_00717 Protein adenylyltransferase NmFic		850,615-851,545 (F)
	A753	70.5	0.41	1e-19	0.9189	37	Mmc17193_00718 hypothetical protein	RelB antitoxin
	T752	35.8	0.37	0.0002	0.3333	332	Mmc17193_00646 PTS-dependent dihydroxyacetone kinase, dihydroxyacetone-binding subunit DhaK
	A753	83.6	0.96	2e-24	0.4828	86	Mmc17193_00159 hypothetical protein	RelB antitoxin	210,217-210,478 (F)
	A161	260	1	4e-91	0.6231	199	Mmc17193_00841 hypothetical protein	Transcrip. regulator, AbiEi antitoxin	1,001,513-1,002,113 (R)
7730	T133	1490	1	0	0.9736	757	Mmc7730_00136 hypothetical protein	Subtilase family	163,465-166,793 (F)
	A132	697	1	0	0.9858	353	Mmc7730_00135 ATP-dependent zinc metalloprotease FtsH	ATPase family associated with various cellular activities (AAA)
	A132	55.5	0.12	7e-12	0.5556	53	Mmc7730_00945 hypothetical protein
	A132	57.4	0.38	1e-10	0.3121	649	Mmc7730_00052 ATP-dependent zinc metalloprotease FtsH
	A132	39.7	0.45	6e-05	0.25	787	Mmc7730_00434 Lon protease 1
	A132	38.9	0.41	0.0001	0.2516	713	Mmc7730_00588 Chaperone protein ClpB
	T752	342	0.93	9e-124	0.9492	177	Mmc7730_00785 Protein adenylyltransferase NmFic	Fic/DOC family	914,115-914,649 (F)
	T752	34.3	0.37	0.0009	0.2949	332	Mmc7730_00705 PTS-dependent dihydroxyacetone kinase, dihydroxyacetone-binding subunit DhaK
	A753	166	1	3e-57	0.9222	90	Mmc7730_00788 hypothetical protein	RelB antitoxin	916,737-917,010 (F)
	A753	87.4	0.96	6e-26	0.5057	86	Mmc7730_00201 hypothetical protein	RelB antitoxin	247,742-248,003 (F)
	A753	87	0.96	8e-26	0.5057	86	Mmc7730_00204 hypothetical protein	RelB antitoxin	250,131-250,392 (F)
	T160	221	0.99	2e-73	0.4879	277	Mmc7730_00926 hypothetical protein	Nucleotidyl transferase AbiEii toxin, Type IV TA system	1,080,835-1,082,268 (R)
	A161	258	1	4e-90	0.608	199	Mmc7730_00927 hypothetical protein	Transcriptional regulator, AbiEi antitoxin
	A161	400	1	4e-146	0.9798	198	Mmc7730_00190 hypothetical protein	Transcriptional regulator, AbiEi antitoxin	231,501-232,098 (R)
80/93	A132	57.4	0.38	1e-10	0.3121	647	Mmc8093_00038 ATP-dependent zinc metalloprotease FtsH
	A132	39.7	0.45	5e-05	0.25	786	Mmc8093_00382 Lon protease 1
	A132	74.3	0.41	0.0001	0.2516	713	Mmc8093_00530 Chaperone protein ClpB
	A132	30.8	0.25	0.037	0.292	466	Mmc8093_00329 Chromosome partition protein Smc
	T752	367	1	3e-133	0.9526	190	Mmc8093_00714 Protein adenylyltransferase NmFic		841,560-842,490 (F)
	A753	70.5	0.41	1e-19	0.9189	37	Mmc8093_00715 hypothetical protein	RelB antitoxin
	T752	35.8	0.37	0.0002	0.3333	332	Mmc8093_00643 PTS-dependent dihydroxyacetone kinase, dihydroxyacetone-binding subunit DhaK
	A753	86.3	0.96	1e-25	0.4943	86	Mmc8093_00160 hypothetical protein	RelB antitoxin	206,402-206,663 (F)
83/93	A132	57.4	0.38	1e-10	0.3121	648	Mmc8393_00036 ATP-dependent zinc metalloprotease FtsH
	A132	40.8	0.45	2e-05	0.2556	787	Mmc8393_00380 Lon protease 1
	A132	38.9	0.41	0.0001	0.2516	713	Mmc8393_00529 Chaperone protein ClpB
	A132	30.4	0.25	0.041	0.292	466	Mmc8393_00327 hypothetical protein
	T752	363	1	5e-132	0.9474	190	Mmc8393_00721 Protein adenylyltransferase NmFic		853,674-854,748 (F)
	A753	162	0.98	1e-55	0.8989	90	Mmc8393_00722 hypothetical protein	RelB antitoxin
	T752	35.8	0.37	0.0002	0.3333	332	Mmc8393_00650 PTS-dependent dihydroxyacetone kinase, dihydroxyacetone-binding subunit DhaK
	T752	30	0.38	0.022	0.3077	1320	Mmc8393_00445 hypothetical protein
	T752	28.5	0.34	0.04	0.2676	163	Mmc8393_00573 hypothetical protein
	A753	91.7	0.98	1e-27	0.4831	90	Mmc8393_00157 hypothetical protein		208,132-208,694 (F)
	YafQ							Bacterial toxin of type II toxin-antitoxin system, YafQ
	A161	394	1	4e-144	0.9646	198	Mmc8393_00148 hypothetical protein
PG3	T133	585	1	0	0.444	754	MmcPG3_00322 hypothetical protein	Peptidase_S8, Subtilase family	371,124-374,450 (F)
	A132	366	0.98	7e-128	0.5434	352	MmcPG3_00321 ATP-dependent zinc metalloprotease FtsH	ATPase family associated with various cellular activities (AAA)
	A132	57.4	0.38	2e-10	0.3121	647	MmcPG3_00040 ATP-dependent zinc metalloprotease FtsH
	A132	39.7	0.45	6e-05	0.25	786	MmcPG3_00497 Lon protease 1
	A132	38.5	0.41	0.0001	0.2516	713	MmcPG3_00345 Chaperone protein ClpB
	A132	32	0.2	0.016	0.3117	781	MmcPG3_00311 hypothetical protein
	T752	365	1	1e-132	0.9421	190	MmcPG3_00154 Protein adenylyltransferase NmFic	Fic, Fic/DOC family	195,769-196,342 (R)
	T752	35.8	0.37	0.0003	0.3333	332	MmcPG3_00225 PTS-dependent dihydroxyacetone kinase, dihydroxyacetone-binding subunit DhaK
G1283.94	A132	65.5	0.13	4e-14	0.6531	186	MmcG128394_00458 hypothetical protein
	A132	57.4	0.38	1e-10	0.3121	648	MmcG128394_00035 ATP-dependent zinc metalloprotease FtsH
	A132	39.3	0.39	8e-05	0.2453	787	MmcG128394_00366 Lon protease 1
	A132	38.5	0.41	0.0001	0.2516	713	MmcG128394_00576 Chaperone protein ClpB
	A132	30.8	0.25	0.033	0.292	466	MmcG128394_00313 Chromosome partition protein Smc
	T752	360	1	1e-130	0.9368	190	MmcG128394_00760 Protein adenylyltransferase NmFic		873,515-874,604 (F)
	A753	163	0.98	4e-56	0.8989	90	MmcG128394_00761 hypothetical protein	RelB antitoxin
	T752	254	0.99	8e-89	0.6508	189	MmcG128394_00482 Protein adenylyltransferase NmFic		577,204-577,774 (R)
	T752	35.8	0.37	0.0002	0.3333	332	MmcG128394_00685 PTS-dependent dihydroxyacetone kinase, dihydroxyacetone-binding subunit DhaK
	T752	31.6	0.36	0.005	0.3026	306	MmcG128394_00479 hypothetical protein
G1313.94	A132	65.5	0.13	4e-14	0.6531	186	MmcG131394_00456 hypothetical protein
	A132	57.4	0.38	1e-10	0.3121	648	MmcG131394_00035 ATP-dependent zinc metalloprotease FtsH
	A132	39.3	0.39	8e-05	0.2453	787	MmcG131394_00364 Lon protease 1
	A132	38.5	0.41	0.0001	0.2516	713	MmcG131394_00573 Chaperone protein ClpB
	A132	30.8	0.25	0.033	0.292	466	MmcG131394_00311 Chromosome partition protein Smc
	T752	360	1	1e-130	0.9368	190	MmcG131394_00760 Protein adenylyltransferase NmFic		873,160-874,249 (F)
	A753	163	0.98	4e-56	0.8989	90	MmcG131394_00761 hypothetical protein	RelB antitoxin
	T752	254	0.99	8e-89	0.6508	189	MmcG131394_00480 Protein adenylyltransferase NmFic		574,636-575,206 (R)
	T752	35.8	0.37	0.0002	0.3333	332	MmcG131394_00684 PTS-dependent dihydroxyacetone kinase, dihydroxyacetone-binding subunit DhaK
	T752	31.6	0.36	0.005	0.3026	306	MmcG131394_00477 hypothetical protein
IVB-X	A132	64.3	0.13	9e-14	0.6531	186	MmcIVBX_00472 hypothetical protein
	A132	57.4	0.38	2e-10	0.3121	648	MmcIVBX_00039 ATP-dependent zinc metalloprotease FtsH
	A132	39.7	0.45	6e-05	0.25	787	MmcIVBX_00389 Lon protease 1
	A132	38.9	0.41	0.0001	0.2581	713	MmcIVBX_00592 Chaperone protein ClpB
	A132	30.4	0.25	0.043	0.292	466	MmcIVBX_00336 Chromosome partition protein Smc
	T752	363	1	4e-132	0.9421	190	MmcIVBX_00776 Protein adenylyltransferase NmFic		903,516-904,586 (F)
	A753	181	1	7e-63	1	90	MmcIVBX_00777 hypothetical protein	RelB antitoxin
	T752	35.8	0.37	0.0003	0.3333	332	MmcIVBX_00704 PTS-dependent dihydroxyacetone kinase, dihydroxyacetone-binding subunit DhaK
	A753	86.7	0.96	1e-25	0.4943	86	MmcIVBX_00163 hypothetical protein	RelB antitoxin	211,599-211,860 (F)
M-18	T133	1483	1	0	0.9709	757	MmcM18_00123 hypothetical protein	Peptidase_S8, Subtilase family	150,283-153,611 (F)
	A132	699	1	0	0.9887	353	MmcM18_00122 ATP-dependent zinc metalloprotease FtsH	ATPase family associated with various cellular activities (AAA)
	T133	584	0.99	0	0.4213	746	MmcM18_01006 hypothetical protein	Peptidase_S8, Subtilase family	1,157,854-1,161,134 (R)
	A132	363	0.98	1e-126	0.5371	345	MmcM18_01007 ATP-dependent zinc metalloprotease FtsH	ATPase family associated with various cellular activities (AAA)
	T133	578	1	0	0.4329	754	MmcM18_00620 hypothetical protein	Peptidase_S8, Subtilase family	742,608-745,934 (R)
	A132	366	0.98	6e-128	0.5437	352	MmcM18_00621 ATP-dependent zinc metalloprotease FtsH	ATPase family associated with various cellular activities (AAA)
	A132	65.5	0.47	4e-14	0.3103	186	MmcM18_00664 hypothetical protein
	A132	57.4	0.38	2e-10	0.3121	647	MmcM18_00037 ATP-dependent zinc metalloprotease FtsH
	A132	39.7	0.45	6e-05	0.25	787	MmcM18_00440 Lon protease 1
	A132	38.5	0.41	0.0001	0.2516	713	MmcM18_00598 Chaperone protein ClpB
	T752	362	1	1e-131	0.9526	190	MmcM18_00840 Protein adenylyltransferase NmFic		963,320-964,409 (F)
	A753	174	0.98	3e-60	0.9663	90	MmcM18_00841 hypothetical protein	RelB antitoxin
	T752	35.8	0.37	0.0003	0.3333	332	MmcM18_00767 PTS-dependent dihydroxyacetone kinase, dihydroxyacetone-binding subunit DhaK
	T752	31.2	0.36	0.01	0.3026	306	MmcM18_00645 hypothetical protein
	A753	65.5	0.75	2e-17	0.4706	71	MmcM18_00170 hypothetical protein
	T160	474	1	3e-173	0.992	279	MmcM18_00153 hypothetical protein	Nucleotidyl transferase AbiEii toxin, Type IV TA system	187,159-188,595 (R)
	A161	402	1	5e-147	0.9848	198	MmcM18_00154 hypothetical protein	Transcriptional regulator, AbiEi antitoxin
	T160	153	0.67	4e-48	0.5238	197	MmcM18_00982 hypothetical protein	Nucleotidyl transferase AbiEii toxin, Type IV TA system	1,123,857-1,125,050 (R)
	A161	260	1	6e-91	0.6181	199	MmcM18_00983 hypothetical protein	Transcriptional regulator, AbiEi antitoxin
M-5	T133	1485	1	0	0.9723	757	MmcM5_00124 hypothetical protein	Peptidase_S8, Subtilase family	150,277-153,605 (F)
	A132	699	1	0	0.9887	353	MmcM5_00123 ATP-dependent zinc metalloprotease FtsH	ATPase family associated with various cellular activities (AAA)
	T133	584	0.99	0	0.4213	746	MmcM5_00950 hypothetical protein	Peptidase_S8, Subtilase family	1,090,535-1,093,815 (R)
	A132	363	0.98	1e-126	0.5371	345	MmcM5_00951 ATP-dependent zinc metalloprotease FtsH	ATPase family associated with various cellular activities (AAA)
	A132	57.4	0.38	2e-10	0.3121	647	MmcM5_00038 ATP-dependent zinc metalloprotease FtsH
	A132	39.7	0.45	6e-05	0.25	787	MmcM5_00442 Lon protease 1
	A132	74.3	0.41	0.0001	0.2516	713	MmcM5_00600 Chaperone protein ClpB
	T752	362	1	1e-131	0.9526	190	MmcM5_00781 Protein adenylyltransferase NmFic		894,526-895,615
	A753	174	0.98	3e-60	0.9663	90	MmcM5_00782 hypothetical protein	RelB antitoxin
	T752	35.8	0.37	0.0003	0.3333	332	MmcM5_00703 PTS-dependent dihydroxyacetone kinase, dihydroxyacetone-binding subunit DhaK
	A753	65.5	0.75	2e-17	0.4706	71	MmcM5_00171 hypothetical protein
	T160	474	1	2e-173	0.992	279	MmcM5_00154 hypothetical protein	Nucleotidyl transferase AbiEii toxin, Type IV TA system	187,153-188,589 (R)
	A161	401	1	1e-146	0.9798	198	MmcM5_00155 hypothetical protein	Transcriptional regulator, AbiEi antitoxin
	T160	153	0.67	3e-48	0.5238	197	MmcM5_00926 hypothetical protein	Nucleotidyl transferase AbiEii toxin, Type IV TA system	1,056,538-1,057,731 (R)
	A161	260	1	6e-91	0.6181	199	MmcM5_00927 hypothetical protein	Transcriptional regulator, AbiEi antitoxin
My-325	T133	1485	1	0	0.9723	757	MmcMy325_00127 hypothetical protein	Peptidase_S8, Subtilase family	150,294-153,622 (F)
	A132	699	1	0	0.9887	353	MmcMy325_00126 ATP-dependent zinc metalloprotease FtsH	ATPase family associated with various cellular activities (AAA)
	T133	584	0.99	0	0.4213	746	MmcMy325_01009 hypothetical protein	Peptidase_S8, Subtilase family	1,152,274-1,155,554 (R)
	A132	363	0.98	1e-126	0.5371	345	MmcMy325_01010 ATP-dependent zinc metalloprotease FtsH	ATPase family associated with various cellular activities (AAA)
	T133	578	1	0	0.4329	754	MmcMy325_00630 hypothetical protein	Peptidase_S8, Subtilase family	741,356-744,682 (R)
	A132	366	0.98	6e-128	0.5437	352	MmcMy325_00631 ATP-dependent zinc metalloprotease FtsH	ATPase family associated with various cellular activities (AAA)
	A132	65.5	0.47	4e-14	0.3103	186	MmcMy325_00674 hypothetical protein
	A132	57.4	0.38	2e-10	0.3121	647	MmcMy325_00038 ATP-dependent zinc metalloprotease FtsH
	A132	39.7	0.45	6e-05	0.25	787	MmcMy325_00447 Lon protease 1
	A132	38.5	0.41	0.0001	0.2516	713	MmcMy325_00606 Chaperone protein ClpB
	T752	362	1	1e-131	0.9526	190	MmcMy325_00850 Protein adenylyltransferase NmFic		962,074-963,163 (F)
	A753	174	0.98	3e-60	0.9663	90	MmcMy325_00851 hypothetical protein	RelB antitoxin
	T752	35.8	0.37	0.0003	0.3333	332	MmcMy325_00777 PTS-dependent dihydroxyacetone kinase, dihydroxyacetone-binding subunit DhaK
	T752	33.5	0.43	0.002	0.3	306	MmcMy325_00655 hypothetical protein
	A753	65.5	0.75	2e-17	0.4706	71	MmcMy325_00177 hypothetical protein
	T160	474	1	3e-173	0.992	279	MmcMy325_00159 hypothetical protein	Nucleotidyl transferase AbiEii toxin, Type IV TA system	187,169-188,604 (R)
	A161	351	0.98	5e-127	0.8872	196	MmcMy325_00160 hypothetical protein	Transcriptional regulator, AbiEi antitoxin
	T160	153	0.67	4e-48	0.5238	197	MmcMy325_00986 hypothetical protein	Nucleotidyl transferase AbiEii toxin, Type IV TA system	1,118,266-1,119,459 (R)
	A161	260	1	6e-91	0.6181	199	MmcMy325_00987 hypothetical protein	Transcriptional regulator, AbiEi antitoxin
My-I	T133	1485	1	0	0.9723	757	MmcMyI_00128 hypothetical protein	Peptidase_S8, Subtilase family	157,692-161,020 (F)
	A132	699	1	0	0.9887	353	MmcMyI_00127 ATP-dependent zinc metalloprotease FtsH	ATPase family associated with various cellular activities (AAA)
	T133	584	0.99	0	0.4213	746	MmcMyI_01040 hypothetical protein	Peptidase_S8, Subtilase family	1,165,232-1,168,512 (R)
	A132	363	0.98	1e-126	0.5371	345	MmcMyI_01041 ATP-dependent zinc metalloprotease FtsH	ATPase family associated with various cellular activities (AAA)
	T133	578	1	0	0.4329	754	MmcMyI_00656 hypothetical protein	Peptidase_S8, Subtilase family	751,485-754,811 (R)
	A132	366	0.98	6e-128	0.5437	352	MmcMyI_00657 ATP-dependent zinc metalloprotease FtsH	ATPase family associated with various cellular activities (AAA)
	A132	65.5	0.47	4e-14	0.3103	186	MmcMyI_00702 hypothetical protein
	A132	57.4	0.38	2e-10	0.3121	647	MmcMyI_00037 ATP-dependent zinc metalloprotease FtsH
	A132	39.7	0.45	6e-05	0.25	787	MmcMyI_00451 Lon protease 1
	A132	74.3	0.41	0.0001	0.2516	713	MmcMyI_00631 Chaperone protein ClpB
	T752	362	1	1e-131	0.9526	190	MmcMyI_00880 Protein adenylyltransferase NmFic		976,452-977,541 (F)
	A753	174	0.98	3e-60	0.9663	90	MmcMyI_00881 hypothetical protein	RelB antitoxin
	T752	35.8	0.37	0.0003	0.3333	332	MmcMyI_00807 PTS-dependent dihydroxyacetone kinase, dihydroxyacetone-binding subunit DhaK
	T752	33.1	0.36	0.002	0.3158	306	MmcMyI_00683 hypothetical protein
	A753	65.5	0.75	2e-17	0.4706	71	MmcMyI_00178 hypothetical protein
	T160	473	1	5e-173	0.992	279	MmcMyI_00160 hypothetical protein	Nucleotidyl transferase AbiEii toxin, Type IV TA system	197,320-198,756 (R)
	A161	402	1	5e-147	0.9848	198	MmcMyI_00161 hypothetical protein	Transcriptional regulator, AbiEi antitoxin
	T160	153	0.67	4e-48	0.5238	197	MmcMyI_01016 hypothetical protein	Nucleotidyl transferase AbiEii toxin, Type IV TA system	1,131,260-1,132,453 (R)
	A161	260	1	6e-91	0.6181	199	MmcMyI_01017 hypothetical protein	Transcriptional regulator, AbiEi antitoxin
Wi8079	T133	585	1	0	0.4366	754	MmcWi8079_00553 hypothetical protein	Peptidase_S8, Subtilase family	678,408-681,734 (R)
	A132	366	0.98	6e-128	0.5462	352	MmcWi8079_00554 ATP-dependent zinc metalloprotease FtsH	ATPase family associated with various cellular activities (AAA)
	A132	62.8	0.14	2e-14	0.5385	52	MmcWi8079_00856 hypothetical protein
	A132	57.4	0.38	2e-10	0.3121	648	MmcWi8079_00038 ATP-dependent zinc metalloprotease FtsH
	A132	39.7	0.45	6e-05	0.25	787	MmcWi8079_00383 Lon protease 1
	A132	74.3	0.41	0.0001	0.2516	713	MmcWi8079_00530 Chaperone protein ClpB
	T752	364	1	3e-132	0.9368	190	MmcWi8079_00714 Protein adenylyltransferase NmFic	Fic/DOC family	852,686-853,259 (F)
	T752	35.8	0.37	0.0003	0.3333	332	MmcWi8079_00642 PTS-dependent dihydroxyacetone kinase, dihydroxyacetone-binding subunit DhaK
	A753	83.2	0.96	3e-24	0.4713	89	MmcWi8079_00167 hypothetical protein	RelB antitoxin	211,949-212,219 (F)
	A161	261	1	3e-91	0.6281	199	MmcWi8079_00841 hypothetical protein	Transcriptional regulator, AbiEi antitoxin	1,006,407-1,007,007 (R)
95010	T133	1491	1	0	0.9736	757	lcl|FQ377874.1_prot_CBW53854.1_126 [locus_tag=MLC_1260] [db_xref=EnsemblGenomes-Gn:MLC_1260,EnsemblGenomes-Tr:CBW53854,GOA:F4MP22,InterPro:IPR000209,UniProtKB/TrEMBL:F4MP22] [protein=Conserved hypothetical protein] [protein_id=CBW53854.1] [location=163892..166165] [gbkey=CDS]	Subtilase family	162,838-166,166 (F)
	A132	697	1	0	0.9858	353	lcl|FQ377874.1_prot_CBW53853.1_125 [locus_tag=MLC_1250] [db_xref=EnsemblGenomes-Gn:MLC_1250,EnsemblGenomes-Tr:CBW53853,GOA:F4MP21,InterPro:IPR003593,InterPro:IPR003959,InterPro:IPR027417,UniProtKB/TrEMBL:F4MP21] [protein=AAA family ATPase] [protein_id=CBW53853.1] [location=162838..163899] [gbkey=CDS]	protein=AAA family ATPase
	T133	586	0.99	0	0.4199	746	lcl|FQ377874.1_prot_CBW54642.1_914 [locus_tag=MLC_9120] [db_xref=EnsemblGenomes-Gn:MLC_9120,EnsemblGenomes-Tr:CBW54642,GOA:F4MRA8,InterPro:IPR000209,UniProtKB/TrEMBL:F4MRA8] [protein=Hypothetical protein] [protein_id=CBW54642.1] [location=1141607..1143847] [gbkey=CDS]	Subtilase family	1,140,568-1,143,848 (F)
	A132	359	0.98	3e-125	0.5343	345	lcl|FQ377874.1_prot_CBW54641.1_913 [locus_tag=MLC_9110] [db_xref=EnsemblGenomes-Gn:MLC_9110,EnsemblGenomes-Tr:CBW54641,GOA:F4MRA7,InterPro:IPR003593,InterPro:IPR003959,InterPro:IPR003960,InterPro:IPR027417,UniProtKB/TrEMBL:F4MRA7] [protein=AAA family ATPase] [protein_id=CBW54641.1] [location=1140568..1141605] [gbkey=CDS]	protein=AAA family ATPase
	T133	581	1	0	0.4355	754	lcl|FQ377874.1_prot_CBW54326.1_598 [locus_tag=MLC_5980] [db_xref=EnsemblGenomes-Gn:MLC_5980,EnsemblGenomes-Tr:CBW54326,GOA:F4MQE3,InterPro:IPR000209,UniProtKB/TrEMBL:F4MQE3] [protein=Conserved hypothetical protein] [protein_id=CBW54326.1] [location=complement(763866..766130)] [gbkey=CDS]	Subtilase family	763,866-767,192 (R)
	A132	366	0.98	9e-128	0.5437	352	lcl|FQ377874.1_prot_CBW54327.1_599 [locus_tag=MLC_5990] [db_xref=EnsemblGenomes-Gn:MLC_5990,EnsemblGenomes-Tr:CBW54327,GOA:F4MQE4,InterPro:IPR003593,InterPro:IPR003959,InterPro:IPR027417,UniProtKB/TrEMBL:F4MQE4] [protein=AAA family ATPase] [protein_id=CBW54327.1] [location=complement(766133..767191)] [gbkey=CDS]	protein=AAA family ATPase
	A132	57.4	0.38	1e-10	0.3121	648	lcl|FQ377874.1_prot_CBW53764.1_36 [gene=ftsH] [locus_tag=MLC_0360] [db_xref=EnsemblGenomes-Gn:MLC_0360,EnsemblGenomes-Tr:CBW53764,GOA:F4MNT2,InterPro:IPR000642,InterPro:IPR003593,InterPro:IPR003959,InterPro:IPR003960,InterPro:IPR005936,InterPro:IPR027417,UniProtKB/TrEMBL:F4MNT2] [protein=ATP dependent zinc metallopeptidase FtsH] [protein_id=CBW53764.1] [location=complement(52204..54150)] [gbkey=C…
	A132	39.7	0.45	6e-05	0.25	787	lcl|FQ377874.1_prot_CBW54162.1_434 [gene=lon] [locus_tag=MLC_4340] [db_xref=EnsemblGenomes-Gn:MLC_4340,EnsemblGenomes-Tr:CBW54162,GOA:F4MPX9,InterPro:IPR003111,InterPro:IPR003593,InterPro:IPR003959,InterPro:IPR004815,InterPro:IPR008268,InterPro:IPR008269,InterPro:IPR014721,InterPro:IPR015947,InterPro:IPR020568,InterPro:IPR027065,InterPro:IPR027417,InterPro:IPR027543,UniProtKB/TrEMBL:F4MPX9] [prot…
	A132	74.3	0.41	0.0001	0.2516	713	lcl|FQ377874.1_prot_CBW54304.1_576 [gene=clpB] [locus_tag=MLC_5760] [db_xref=EnsemblGenomes-Gn:MLC_5760,EnsemblGenomes-Tr:CBW54304,GOA:F4MQC1,InterPro:IPR001270,InterPro:IPR003593,InterPro:IPR003959,InterPro:IPR019489,InterPro:IPR027417,InterPro:IPR028299,UniProtKB/TrEMBL:F4MQC1] [protein=ATP dependent Clp protease ATP binding subunit] [protein_id=CBW54304.1] [location=complement(722534..724675)]…
	A132	30.8	0.25	0.038	0.292	466	lcl|FQ377874.1_prot_CBW54108.1_380 [locus_tag=MLC_3800] [db_xref=EnsemblGenomes-Gn:MLC_3800,EnsemblGenomes-Tr:CBW54108,UniProtKB/TrEMBL:F4MPS5] [protein=Hypothetical protein, predicted lipoprotein] [protein_id=CBW54108.1] [location=493790..495190] [gbkey=CDS]
	T752	363	1	5e-132	0.9474	190	lcl|FQ377874.1_prot_CBW54493.1_765 [locus_tag=MLC_7630] [db_xref=EnsemblGenomes-Gn:MLC_7630,EnsemblGenomes-Tr:CBW54493,InterPro:IPR003812,UniProtKB/TrEMBL:F4MQW0] [protein=Conserved hypothetical protein, probable Ficfamily protein] [protein_id=CBW54493.1] [location=954193..954765] [gbkey=CDS]	probable Ficfamily protein	954,193-955,256 (F)
	A753	171	0.98	5e-59	0.9326	90	lcl|FQ377874.1_prot_CBW54494.1_766 [locus_tag=MLC_7640] [db_xref=EnsemblGenomes-Gn:MLC_7640,EnsemblGenomes-Tr:CBW54494,InterPro:IPR007337,UniProtKB/TrEMBL:F4MQW1] [protein=Hypothetical protein] [protein_id=CBW54494.1] [location=954983..955255] [gbkey=CDS]	RelB antitoxin
	T752	35.8	0.37	0.0003	0.3333	332	lcl|FQ377874.1_prot_CBW54427.1_699 [gene=dhaK1] [locus_tag=MLC_6970] [db_xref=EnsemblGenomes-Gn:MLC_6970,EnsemblGenomes-Tr:CBW54427,GOA:F4MQP4,InterPro:IPR004006,InterPro:IPR012736,UniProtKB/TrEMBL:F4MQP4] [protein=Glycerone kinase] [protein_id=CBW54427.1] [location=complement(871492..872490)] [gbkey=CDS]
	A753	87.4	0.96	6e-26	0.5057	86	lcl|FQ377874.1_prot_CBW53892.1_164 [locus_tag=MLC_1640] [db_xref=EnsemblGenomes-Gn:MLC_1640,EnsemblGenomes-Tr:CBW53892,InterPro:IPR007337,UniProtKB/TrEMBL:F4MP60] [protein=Hypothetical protein] [protein_id=CBW53892.1] [location=216568..216828] [gbkey=CDS]	RelB antitoxin	216,568-216,829 (F)
	A161	357	0.88	3e-129	0.9773	184	lcl|FQ377874.1_prot_CBW53879.1_151 [locus_tag=MLC_1510] [db_xref=EnsemblGenomes-Gn:MLC_1510,EnsemblGenomes-Tr:CBW53879,InterPro:IPR025159,UniProtKB/TrEMBL:F4MP47] [protein=Hypothetical protein] [protein_id=CBW53879.1] [location=complement(198321..198875)] [gbkey=CDS]	Transcriptional regulator, AbiEi antitoxin	198,321-198,876 (R)
	A161	260	1	5e-91	0.6231	199	lcl|FQ377874.1_prot_CBW54623.1_895 [locus_tag=MLC_8930] [db_xref=EnsemblGenomes-Gn:MLC_8930,EnsemblGenomes-Tr:CBW54623,InterPro:IPR025159,UniProtKB/TrEMBL:F4MR89] [protein=Conserved hypothetical protein] [protein_id=CBW54623.1] [location=complement(1112188..1112787)] [gbkey=CDS]	Transcriptional regulator, AbiEi antitoxin	1,112,188-1,112,788 (R)
GM12	T133	1526	1	0	1	757	lcl|CP001621.1_prot_ACU79259.1_124 [locus_tag=MMCAP1_0133] [protein=conserved hypothetical protein] [protein_id=ACU79259.1] [location=166397..168670] [gbkey=CDS]	Subtilase family	165,343-168,671 (F)
	A132	706	1	0	1	353	lcl|CP001621.1_prot_ACU79560.1_123 [locus_tag=MMCAP1_0132] [protein=AAA family ATPase] [protein_id=ACU79560.1] [location=165343..166404] [gbkey=CDS]	AAA family ATPase
	A132	57.4	0.38	1e-10	0.3121	648	lcl|CP001621.1_prot_ACU79379.1_38 [locus_tag=MMCAP1_0039] [protein=peptidase, M41 family] [protein_id=ACU79379.1] [location=complement(54948..56894)] [gbkey=CDS]
	A132	39.7	0.45	6e-05	0.25	786	lcl|CP001621.1_prot_ACU79119.1_366 [gene=lon] [locus_tag=MMCAP1_0394] [protein=ATP-dependent protease La] [protein_id=ACU79119.1] [location=475721..478081] [gbkey=CDS]
	A132	74.3	0.41	0.0001	0.2516	713	lcl|CP001621.1_prot_ACU79846.1_502 [locus_tag=MMCAP1_0545] [protein=ATPase family associated with various cellular activities (AAA) protein] [protein_id=ACU79846.1] [location=complement(652269..654410)] [gbkey=CDS]
	A132	30.4	0.25	0.042	0.292	466	lcl|CP001621.1_prot_ACU79606.1_319 [locus_tag=MMCAP1_0341] [protein=viral A-type inclusion protein, putative] [protein_id=ACU79606.1] [location=425927..427327] [gbkey=CDS]
	T752	380	1	1e-138	1	190	lcl|CP001621.1_prot_ACU79514.1_677 [locus_tag=MMCAP1_0752] [protein=cell filamentation protein (fic)] [protein_id=ACU79514.1] [location=886721..887293] [gbkey=CDS]	cell filamentation protein (fic)	886,721-887,774 (F)
	A753	181	1	7e-63	1	90	lcl|CP001621.1_prot_ACU79458.1_678 [locus_tag=MMCAP1_0753] [protein=DNA-damage-inducible protein J] [protein_id=ACU79458.1] [location=887501..887773] [gbkey=CDS]	DNA-damage-inducible protein J
	T752	35.8	0.37	0.0002	0.3333	332	lcl|CP001621.1_prot_ACU79044.1_615 [gene=dhaK] [locus_tag=MMCAP1_0673] [protein=dihydroxyacetone kinase, DhaK subunit] [protein_id=ACU79044.1] [location=complement(805987..806985)] [gbkey=CDS]
	T752	29.3	0.38	0.048	0.3077	1318	lcl|CP001621.1_prot_ACU79626.1_428 [locus_tag=MMCAP1_0460] [protein=conserved hypothetical protein] [protein_id=ACU79626.1] [location=565668..569624] [gbkey=CDS]
	T160	478	1	1e-175	1	250	lcl|CP001621.1_prot_ACU79670.1_149 [locus_tag=MMCAP1_0160] [protein=abortive infection protein AbiGII] [protein_id=ACU79670.1] [location=complement(200721..201473)] [gbkey=CDS]	abortive infection protein AbiGII	200,721-202,157 (R)
	A161	409	1	9e-150	1	198	lcl|CP001621.1_prot_ACU79585.1_150 [locus_tag=MMCAP1_0161] [protein=abortive infection protein AbiGI] [protein_id=ACU79585.1] [location=complement(201560..202156)] [gbkey=CDS]	abortive infection protein AbiGI
	A161	256	1	3e-89	0.6131	199	lcl|CP001621.1_prot_ACU79499.1_808 [locus_tag=MMCAP1_0890] [protein=conserved hypothetical protein] [protein_id=ACU79499.1] [location=complement(1049746..1050345)] [gbkey=CDS]	Transcriptional regulator, AbiEi antitoxin	1,048,912-1,050,346 (R)
Gladysdale (Mycoplasma mycoides subsp. mycoides)	T133	587	0.99	0	0.4271	746	lcl|CP002107.1_prot_ADK70002.1_1088 [locus_tag=MMS_A1133] [protein=peptidase families S8 and S53] [protein_id=ADK70002.1] [location=complement(1185567..1187807)] [gbkey=CDS]	Subtilase family	1,185,567-1,188,847 (R)
	A132	363	0.98	1e-126	0.5371	349	lcl|CP002107.1_prot_ADK69107.1_1089 [locus_tag=MMS_A1134] [protein=ATPase, AAA family] [protein_id=ADK69107.1] [location=complement(1187797..1188846)] [gbkey=CDS]	ATPase family associated with various cellular activities (AAA)
	A132	57	0.38	2e-10	0.3121	648	lcl|CP002107.1_prot_ADK69293.1_39 [gene=hflB] [locus_tag=MMS_A0039] [protein=ATP-dependent metallopeptidase HflB] [protein_id=ADK69293.1] [location=complement(49503..51449)] [gbkey=CDS]
	A132	40	0.45	5e-05	0.25	783	lcl|CP002107.1_prot_ADK69133.1_492 [gene=lon] [locus_tag=MMS_A0504] [protein=endopeptidase La] [protein_id=ADK69133.1] [location=519853..522204] [gbkey=CDS]
	A132	73.2	0.41	0.0001	0.2516	713	lcl|CP002107.1_prot_ADK69129.1_651 [gene=clpB] [locus_tag=MMS_A0674] [protein=chaperone protein ClpB] [protein_id=ADK69129.1] [location=complement(707133..709274)] [gbkey=CDS]
	A132	33.5	0.52	0.005	0.266	411	lcl|CP002107.1_prot_ADK69459.1_493 [locus_tag=MMS_A0505] [protein=recombination factor protein RarA] [protein_id=ADK69459.1] [location=522321..523556] [gbkey=CDS]
	A132	30.8	0.07	0.043	0.4615	643	lcl|CP002107.1_prot_ADK69773.1_692 [locus_tag=MMS_A0715] [protein=conserved hypothetical protein] [protein_id=ADK69773.1] [location=760555..762486] [gbkey=CDS]
	T752	359	1	2e-130	0.9211	190	lcl|CP002107.1_prot_ADK69144.1_878 [locus_tag=MMS_A0920] [protein=Fic family protein] [protein_id=ADK69144.1] [location=958391..958963] [gbkey=CDS]	Fic/DOC family	958,391-958,964 (F)
	T752	35.4	0.37	0.0003	0.3333	332	lcl|CP002107.1_prot_ADK70119.1_791 [gene=dhaK] [locus_tag=MMS_A0818] [protein=dihydroxyacetone kinase, DhaK subunit] [protein_id=ADK70119.1] [location=complement(854827..855825)] [gbkey=CDS]
	T752	30.4	0.34	0.018	0.2899	306	lcl|CP002107.1_prot_ADK69764.1_211 [locus_tag=MMS_A0219] [protein=Fic family protein] [protein_id=ADK69764.1] [location=239502..240422] [gbkey=CDS]
	T160	458	0.99	4e-167	0.9357	279	lcl|CP002107.1_prot_ADK69300.1_194 [locus_tag=MMS_A0202] [protein=abortive infection protein AbiGII family protein] [protein_id=ADK69300.1] [location=complement(215157..215996)] [gbkey=CDS]	Nucleotidyl transferase AbiEii toxin, Type IV TA system	215,157-216,593 (R)
	A161	399	1	6e-146	0.9697	198	lcl|CP002107.1_prot_ADK69313.1_195 [locus_tag=MMS_A0203] [protein=abortive infection protein AbiGI family protein] [protein_id=ADK69313.1] [location=complement(215996..216592)] [gbkey=CDS]	Transcriptional regulator, AbiEi antitoxin
