# Supplementary material for: Minimalistic mycoplasmas harbor different functional toxin-antitoxin systems
Source: PLoS Genet. 2021 Oct 21;17(10):e1009365. doi: 10.1371/journal.pgen.1009365 (PMC8562856; doi:10.1371/journal.pgen.1009365)
Supplement: S2 File — (XLSX) [file pgen.1009365.s011.xlsx]

## Sheet: A132
1(1)	M18_00999	M18_00999 hypothetical protein
1(1)	M5_00939	M5_00939 hypothetical protein
1(1)	MyI_00117	MyI_00117 hypothetical protein
1(1)	95010_00970	95010_00970 hypothetical protein
1(1)	M5_00945	M5_00945 hypothetical protein
1(1)	M18_00995	M18_00995 hypothetical protein
1(1)	95010_00973	95010_00973 hypothetical protein
1(1)	My325_01007	My325_01007 hypothetical protein
1(1)	M5_00940	M5_00940 hypothetical protein
1(1)	95010_00978	95010_00978 hypothetical protein
1(1)	95010_00969	95010_00969 hypothetical protein
1(1)	M5_00942	M5_00942 hypothetical protein
1(1)	95010_00122	95010_00122 hypothetical protein
1(1)	7730_00125	7730_00125 hypothetical protein
1(1)	MyI_01036	MyI_01036 hypothetical protein
1(1)	M5_00948	M5_00948 hypothetical protein
1(1)	My325_01004	My325_01004 hypothetical protein
1(1)	MyI_01035	MyI_01035 hypothetical protein
1(1)	MyI_01029	MyI_01029 hypothetical protein
1(1)	MyI_01037	MyI_01037 hypothetical protein
1(1)	M18_00112	M18_00112 hypothetical protein
1(1)	My325_01005	My325_01005 hypothetical protein
1(1)	M18_00996	M18_00996 hypothetical protein
1(1)	My325_00114	My325_00114 hypothetical protein
1(1)	M18_01002	M18_01002 hypothetical protein
1(1)	M5_00113	M5_00113 hypothetical protein
1(1)	95010_00974	95010_00974 hypothetical protein
1(1)	MyI_01038	MyI_01038 hypothetical protein
1(1)	M18_01001	M18_01001 hypothetical protein
1(1)	My325_00998	My325_00998 hypothetical protein
1(1)	MyI_01033	MyI_01033 hypothetical protein
1(1)	My325_01006	My325_01006 hypothetical protein
1(1)	M5_00946	M5_00946 hypothetical protein
1(1)	M18_01003	M18_01003 hypothetical protein
1(1)	My325_01001	My325_01001 hypothetical protein
1(1)	M18_01004	M18_01004 hypothetical protein
1(1)	M5_00943	M5_00943 hypothetical protein
1(1)	GM12_00123	GM12_00123 hypothetical protein
1(1)	My325_00999	My325_00999 hypothetical protein
1(1)	MyI_01032	MyI_01032 hypothetical protein
1(1)	MyI_01030	MyI_01030 hypothetical protein
1(1)	M5_00947	M5_00947 hypothetical protein
1(1)	95010_00980	95010_00980 hypothetical protein
1(1)	M18_00998	M18_00998 hypothetical protein
1(1)	My325_01002	My325_01002 hypothetical protein
1(1)	95010_00968	95010_00968 hypothetical protein
1(1)	95010_00972	95010_00972 hypothetical protein
2(1)	M18_00612	M18_00612 hypothetical protein
2(1)	M18_00614	M18_00614 hypothetical protein
2(1)	My325_00624	My325_00624 hypothetical protein
2(1)	PG3_00330	PG3_00330 hypothetical protein
2(1)	MyI_00650	MyI_00650 hypothetical protein
2(1)	My325_00628	My325_00628 hypothetical protein
2(1)	PG3_00328	PG3_00328 hypothetical protein
2(1)	PG3_00331	PG3_00331 Membrane-associated lipoprotein
2(1)	MyI_00654	MyI_00654 hypothetical protein
2(1)	Wi8079_00549	Wi8079_00549 hypothetical protein
2(1)	MyI_00648	MyI_00648 hypothetical protein
2(1)	My325_00620	My325_00620 hypothetical protein
2(1)	Wi8079_00547	Wi8079_00547 hypothetical protein
2(1)	95010_00629	95010_00629 Membrane-associated lipoprotein
2(1)	M18_00618	M18_00618 hypothetical protein
2(1)	MyI_00652	MyI_00652 hypothetical protein
2(1)	95010_00627	95010_00627 Membrane-associated lipoprotein
2(1)	95010_00631	95010_00631 Membrane-associated lipoprotein
2(1)	My325_00622	My325_00622 hypothetical protein
2(1)	PG3_00324	PG3_00324 hypothetical protein
2(1)	Wi8079_00545	Wi8079_00545 hypothetical protein
2(1)	Wi8079_00551	Wi8079_00551 hypothetical protein
2(1)	M18_00616	M18_00616 hypothetical protein
2(1)	95010_00625	95010_00625 Membrane-associated lipoprotein
2(1)	PG3_00326	PG3_00326 hypothetical protein
3(1)	95010_00628	95010_00628 hypothetical protein
3(1)	MyI_00655	MyI_00655 hypothetical protein
3(1)	My325_00621	My325_00621 hypothetical protein
3(1)	PG3_00325	PG3_00325 hypothetical protein
3(1)	M18_00613	M18_00613 hypothetical protein
3(1)	My325_00623	My325_00623 hypothetical protein
3(1)	95010_00626	95010_00626 hypothetical protein
3(1)	Wi8079_00548	Wi8079_00548 hypothetical protein
3(1)	PG3_00329	PG3_00329 hypothetical protein
3(1)	MyI_00653	MyI_00653 hypothetical protein
3(1)	My325_00625	My325_00625 hypothetical protein
3(1)	M18_00617	M18_00617 hypothetical protein
3(1)	95010_00630	95010_00630 hypothetical protein
3(1)	Wi8079_00552	Wi8079_00552 hypothetical protein
3(1)	PG3_00327	PG3_00327 hypothetical protein
3(1)	Wi8079_00546	Wi8079_00546 hypothetical protein
3(1)	PG3_00323	PG3_00323 hypothetical protein
3(1)	M18_00619	M18_00619 hypothetical protein
3(1)	Wi8079_00550	Wi8079_00550 hypothetical protein
3(1)	My325_00629	My325_00629 hypothetical protein
3(1)	MyI_00649	MyI_00649 hypothetical protein
3(1)	MyI_00651	MyI_00651 hypothetical protein
3(1)	95010_00632	95010_00632 hypothetical protein
3(1)	M18_00615	M18_00615 hypothetical protein
4(1)	95010_00129	95010_00129 hypothetical protein
4(1)	7730_00133	7730_00133 hypothetical protein
4(1)	MyI_00125	MyI_00125 hypothetical protein
4(1)	GM12_00130	GM12_00130 hypothetical protein
4(1)	My325_00638	My325_00638 hypothetical protein
4(1)	My325_00639	My325_00639 hypothetical protein
4(1)	M18_00628	M18_00628 hypothetical protein
4(1)	M5_00121	M5_00121 hypothetical protein
4(1)	M18_00629	M18_00629 hypothetical protein
4(1)	M5_00120	M5_00120 hypothetical protein
4(1)	M18_00119	M18_00119 hypothetical protein
4(1)	My325_00123	My325_00123 hypothetical protein
4(1)	MyI_00124	MyI_00124 hypothetical protein
4(1)	MyI_00666	MyI_00666 hypothetical protein
4(1)	MyI_00665	MyI_00665 hypothetical protein
4(1)	95010_00130	95010_00130 hypothetical protein
4(1)	My325_00124	My325_00124 hypothetical protein
4(1)	Wi8079_00566	Wi8079_00566 hypothetical protein
4(1)	7730_00132	7730_00132 hypothetical protein
4(1)	MyI_00664	MyI_00664 hypothetical protein
4(1)	M18_00120	M18_00120 hypothetical protein
5(1)	Wi8079_00553	Wi8079_00553 hypothetical protein
5(1)	95010_00977	95010_00977 hypothetical protein
5(1)	95010_00133	95010_00133 hypothetical protein
5(1)	My325_00630	My325_00630 hypothetical protein
5(1)	MyI_00656	MyI_00656 hypothetical protein
5(1)	M18_00620	M18_00620 hypothetical protein
5(1)	M18_01006	M18_01006 hypothetical protein
5(1)	95010_00633	95010_00633 hypothetical protein
5(1)	My325_01009	My325_01009 hypothetical protein
5(1)	MyI_00128	MyI_00128 hypothetical protein
5(1)	M5_00124	M5_00124 hypothetical protein
5(1)	GM12_00133	GM12_00133 hypothetical protein
5(1)	My325_00127	My325_00127 hypothetical protein
5(1)	PG3_00322	PG3_00322 hypothetical protein
5(1)	MyI_01040	MyI_01040 hypothetical protein
5(1)	M5_00950	M5_00950 hypothetical protein
5(1)	M18_00123	M18_00123 hypothetical protein
5(1)	7730_00136	7730_00136 hypothetical protein
6(1)	M18_00121	M18_00121 Fructose-bisphosphate aldolase
6(1)	PG3_00320	PG3_00320 Fructose-bisphosphate aldolase
6(1)	MyI_00126	MyI_00126 Fructose-bisphosphate aldolase
6(1)	M18_00622	M18_00622 Fructose-bisphosphate aldolase
6(1)	Wi8079_00555	Wi8079_00555 Fructose-bisphosphate aldolase
6(1)	MyI_00658	MyI_00658 Fructose-bisphosphate aldolase
6(1)	GM12_00131	GM12_00131 Fructose-bisphosphate aldolase
6(1)	95010_00635	95010_00635 D-tagatose-1,6-bisphosphate aldolase subunit KbaY
6(1)	M5_00122	M5_00122 Fructose-bisphosphate aldolase
6(1)	7730_00134	7730_00134 Fructose-bisphosphate aldolase
6(1)	My325_00632	My325_00632 Fructose-bisphosphate aldolase
6(1)	95010_00131	95010_00131 Fructose-bisphosphate aldolase
6(1)	My325_00125	My325_00125 Fructose-bisphosphate aldolase
7(1)	M18_01005	M18_01005 IS3 family transposase ISMmy2
7(1)	M5_00949	M5_00949 IS3 family transposase ISMmy2
7(1)	MyI_00662	MyI_00662 hypothetical protein
7(1)	95010_00975	95010_00975 hypothetical protein
7(1)	95010_00982	95010_00982 hypothetical protein
7(1)	My325_00636	My325_00636 hypothetical protein
7(1)	My325_01008	My325_01008 IS3 family transposase ISMmy2
7(1)	My325_00627	My325_00627 IS3 family transposase IS1296
7(1)	M18_00626	M18_00626 hypothetical protein
7(1)	MyI_00139	MyI_00139 IS3 family transposase ISMmy2
7(1)	MyI_01039	MyI_01039 IS3 family transposase ISMmy2
7(1)	MyI_00134	MyI_00134 IS3 family transposase ISMmy2
8(1)	M18_00124	M18_00124 hypothetical protein
8(1)	My325_00128	My325_00128 hypothetical protein
8(1)	My325_00130	My325_00130 hypothetical protein
8(1)	GM12_00134	GM12_00134 Inner membrane protein YihN
8(1)	M5_00127	M5_00127 hypothetical protein
8(1)	MyI_00129	MyI_00129 hypothetical protein
8(1)	M18_00126	M18_00126 hypothetical protein
8(1)	MyI_00131	MyI_00131 hypothetical protein
8(1)	M5_00125	M5_00125 hypothetical protein
8(1)	7730_00137	7730_00137 hypothetical protein
8(1)	95010_00134	95010_00134 Inner membrane protein YihN
9(1)	M18_01000	M18_01000 IS1634 family transposase ISMbov2
9(1)	My325_01000	My325_01000 IS1634 family transposase ISMbov2
9(1)	M18_00997	M18_00997 IS1634 family transposase ISMbov2
9(1)	My325_01003	My325_01003 IS1634 family transposase ISMbov2
9(1)	95010_00981	95010_00981 hypothetical protein
9(1)	95010_00979	95010_00979 hypothetical protein
9(1)	MyI_01034	MyI_01034 IS1634 family transposase ISMbov2
9(1)	M5_00944	M5_00944 IS1634 family transposase ISMbov2
9(1)	95010_00971	95010_00971 hypothetical protein
9(1)	M5_00941	M5_00941 IS1634 family transposase ISMbov2
9(1)	MyI_01031	MyI_01031 IS1634 family transposase ISMbov2
10(1)	My325_00117	My325_00117 Glutamate--tRNA ligase
10(1)	M18_00115	M18_00115 Glutamate--tRNA ligase
10(1)	M5_00116	M5_00116 Glutamate--tRNA ligase
10(1)	GM12_00126	GM12_00126 Glutamate--tRNA ligase
10(1)	95010_00125	95010_00125 Glutamate--tRNA ligase
10(1)	7730_00128	7730_00128 Glutamate--tRNA ligase
10(1)	My325_00118	My325_00118 Glutamate--tRNA ligase
10(1)	MyI_00120	MyI_00120 Glutamate--tRNA ligase
11(1)	My325_00120	My325_00120 hypothetical protein
11(1)	7730_00129	7730_00129 hypothetical protein
11(1)	M18_00116	M18_00116 hypothetical protein
11(1)	GM12_00127	GM12_00127 hypothetical protein
11(1)	My325_00119	My325_00119 hypothetical protein
11(1)	M5_00117	M5_00117 hypothetical protein
11(1)	95010_00126	95010_00126 hypothetical protein
11(1)	MyI_00121	MyI_00121 hypothetical protein
12(1)	95010_00123	95010_00123 hypothetical protein
12(1)	My325_00115	My325_00115 hypothetical protein
12(1)	MyI_00118	MyI_00118 hypothetical protein
12(1)	M5_00114	M5_00114 hypothetical protein
12(1)	M18_00113	M18_00113 hypothetical protein
12(1)	7730_00126	7730_00126 hypothetical protein
12(1)	GM12_00124	GM12_00124 hypothetical protein
13(1)	M5_00115	M5_00115 PTS system N-acetylglucosamine-specific EIICBA component
13(1)	95010_00124	95010_00124 PTS system glucose-specific EIICBA component
13(1)	M18_00114	M18_00114 PTS system N-acetylglucosamine-specific EIICBA component
13(1)	7730_00127	7730_00127 PTS system N-acetylglucosamine-specific EIICBA component
13(1)	GM12_00125	GM12_00125 PTS system glucose-specific EIICBA component
13(1)	MyI_00119	MyI_00119 PTS system N-acetylglucosamine-specific EIICBA component
13(1)	My325_00116	My325_00116 PTS system N-acetylglucosamine-specific EIICBA component
14(1)	MyI_00122	MyI_00122 DNA-directed RNA polymerase subunit delta
14(1)	My325_00121	My325_00121 DNA-directed RNA polymerase subunit delta
14(1)	7730_00130	7730_00130 DNA-directed RNA polymerase subunit delta
14(1)	M18_00117	M18_00117 DNA-directed RNA polymerase subunit delta
14(1)	GM12_00128	GM12_00128 DNA-directed RNA polymerase subunit delta
14(1)	95010_00127	95010_00127 DNA-directed RNA polymerase subunit delta
14(1)	M5_00118	M5_00118 DNA-directed RNA polymerase subunit delta
15(1)	GM12_00129	GM12_00129 CTP synthase
15(1)	My325_00122	My325_00122 CTP synthase
15(1)	M18_00118	M18_00118 CTP synthase
15(1)	7730_00131	7730_00131 CTP synthase
15(1)	M5_00119	M5_00119 CTP synthase
15(1)	MyI_00123	MyI_00123 CTP synthase
15(1)	95010_00128	95010_00128 CTP synthase
16(1)	7730_00138	7730_00138 hypothetical protein
16(1)	MyI_00132	MyI_00132 Glycerophosphodiester phosphodiesterase
16(1)	M18_00127	M18_00127 Glycerophosphodiester phosphodiesterase
16(1)	M5_00128	M5_00128 Glycerophosphodiester phosphodiesterase
16(1)	95010_00135	95010_00135 Glycerophosphodiester phosphodiesterase
16(1)	GM12_00135	GM12_00135 Glycerophosphodiester phosphodiesterase
16(1)	My325_00131	My325_00131 Glycerophosphodiester phosphodiesterase
17(1)	7730_00139	7730_00139 hypothetical protein
17(1)	95010_00136	95010_00136 50S ribosomal protein L31
17(1)	My325_00132	My325_00132 hypothetical protein
17(1)	M18_00128	M18_00128 hypothetical protein
17(1)	MyI_00133	MyI_00133 hypothetical protein
17(1)	GM12_00136	GM12_00136 50S ribosomal protein L31
17(1)	M5_00129	M5_00129 hypothetical protein
18(1)	95010_00137	95010_00137 hypothetical protein
18(1)	MyI_00135	MyI_00135 hypothetical protein
18(1)	GM12_00137	GM12_00137 hypothetical protein
18(1)	M18_00129	M18_00129 hypothetical protein
18(1)	M5_00130	M5_00130 hypothetical protein
18(1)	7730_00140	7730_00140 hypothetical protein
18(1)	My325_00133	My325_00133 hypothetical protein
19(1)	GM12_00138	GM12_00138 putative bifunctional oligoribonuclease and PAP phosphatase NrnA
19(1)	M5_00131	M5_00131 putative bifunctional oligoribonuclease and PAP phosphatase NrnA
19(1)	95010_00138	95010_00138 putative bifunctional oligoribonuclease and PAP phosphatase NrnA
19(1)	MyI_00136	MyI_00136 putative bifunctional oligoribonuclease and PAP phosphatase NrnA
19(1)	7730_00141	7730_00141 putative bifunctional oligoribonuclease and PAP phosphatase NrnA
19(1)	My325_00134	My325_00134 putative bifunctional oligoribonuclease and PAP phosphatase NrnA
19(1)	M18_00130	M18_00130 putative bifunctional oligoribonuclease and PAP phosphatase NrnA
20(1)	My325_00135	My325_00135 Thymidine kinase
20(1)	M18_00131	M18_00131 Thymidine kinase
20(1)	MyI_00137	MyI_00137 Thymidine kinase
20(1)	95010_00139	95010_00139 Thymidine kinase
20(1)	7730_00142	7730_00142 Thymidine kinase
20(1)	M5_00132	M5_00132 Thymidine kinase
20(1)	GM12_00139	GM12_00139 Thymidine kinase
21(1)	95010_00140	95010_00140 Peptide chain release factor 1
21(1)	GM12_00140	GM12_00140 Peptide chain release factor 1
21(1)	M5_00133	M5_00133 Peptide chain release factor 1
21(1)	7730_00143	7730_00143 Peptide chain release factor 1
21(1)	My325_00136	My325_00136 Peptide chain release factor 1
21(1)	MyI_00138	MyI_00138 Peptide chain release factor 1
21(1)	M18_00132	M18_00132 Peptide chain release factor 1
22(1)	95010_00141	95010_00141 Release factor glutamine methyltransferase
22(1)	My325_00137	My325_00137 Release factor glutamine methyltransferase
22(1)	GM12_00141	GM12_00141 Release factor glutamine methyltransferase
22(1)	M5_00134	M5_00134 Release factor glutamine methyltransferase
22(1)	7730_00144	7730_00144 Release factor glutamine methyltransferase
22(1)	M18_00133	M18_00133 Release factor glutamine methyltransferase
23(1)	95010_00142	95010_00142 hypothetical protein
23(1)	M5_00135	M5_00135 hypothetical protein
23(1)	My325_00138	My325_00138 hypothetical protein
23(1)	GM12_00142	GM12_00142 hypothetical protein
23(1)	M18_00134	M18_00134 hypothetical protein
23(1)	7730_00145	7730_00145 hypothetical protein
24(1)	7730_00123	7730_00123 hypothetical protein
24(1)	MyI_00115	MyI_00115 hypothetical protein
24(1)	M18_00110	M18_00110 hypothetical protein
24(1)	95010_00120	95010_00120 hypothetical protein
24(1)	M5_00111	M5_00111 hypothetical protein
24(1)	GM12_00121	GM12_00121 hypothetical protein
25(1)	GM12_00122	GM12_00122 hypothetical protein
25(1)	M5_00112	M5_00112 hypothetical protein
25(1)	MyI_00116	MyI_00116 hypothetical protein
25(1)	7730_00124	7730_00124 hypothetical protein
25(1)	95010_00121	95010_00121 hypothetical protein
25(1)	M18_00111	M18_00111 hypothetical protein
26(1)	MyI_00667	MyI_00667 hypothetical protein
26(1)	MyI_00668	MyI_00668 hypothetical protein
26(1)	M18_00631	M18_00631 hypothetical protein
26(1)	My325_00641	My325_00641 hypothetical protein
26(1)	My325_00640	My325_00640 hypothetical protein
26(1)	M18_00630	M18_00630 hypothetical protein
27(1)	M5_00954	M5_00954 Membrane protein insertase YidC
27(1)	MyI_01044	MyI_01044 hypothetical protein
27(1)	M18_01010	M18_01010 Membrane protein insertase YidC
27(1)	MyI_01045	MyI_01045 Membrane protein insertase YidC
27(1)	My325_01013	My325_01013 Membrane protein insertase YidC
27(1)	95010_00985	95010_00985 Membrane protein insertase YidC 2
28(1)	MyI_00647	MyI_00647 hypothetical protein
28(1)	Wi8079_00544	Wi8079_00544 hypothetical protein
28(1)	M18_00611	M18_00611 hypothetical protein
28(1)	95010_00624	95010_00624 hypothetical protein
28(1)	PG3_00332	PG3_00332 hypothetical protein
28(1)	My325_00619	My325_00619 hypothetical protein
29(1)	My325_00633	My325_00633 Lactose phosphotransferase system repressor
29(1)	MyI_00659	MyI_00659 Lactose phosphotransferase system repressor
29(1)	PG3_00319	PG3_00319 Lactose phosphotransferase system repressor
29(1)	95010_00636	95010_00636 Lactose phosphotransferase system repressor
29(1)	M18_00623	M18_00623 Lactose phosphotransferase system repressor
29(1)	Wi8079_00556	Wi8079_00556 Lactose phosphotransferase system repressor
30(1)	Wi8079_00557	Wi8079_00557 hypothetical protein
30(1)	MyI_00660	MyI_00660 hypothetical protein
30(1)	My325_00634	My325_00634 hypothetical protein
30(1)	M18_00624	M18_00624 hypothetical protein
30(1)	95010_00637	95010_00637 PTS system beta-glucoside-specific EIIBCA component
30(1)	PG3_00318	PG3_00318 hypothetical protein
31(1)	PG3_00317	PG3_00317 Tagatose-6-phosphate kinase
31(1)	My325_00635	My325_00635 Tagatose-6-phosphate kinase
31(1)	Wi8079_00558	Wi8079_00558 Tagatose-6-phosphate kinase
31(1)	M18_00625	M18_00625 Tagatose-6-phosphate kinase
31(1)	95010_00638	95010_00638 Tagatose-6-phosphate kinase
31(1)	MyI_00661	MyI_00661 Tagatose-6-phosphate kinase
32(1)	M5_00952	M5_00952 Thiamine kinase
32(1)	MyI_01042	MyI_01042 Thiamine kinase
32(1)	My325_01011	My325_01011 Thiamine kinase
32(1)	M18_01008	M18_01008 Thiamine kinase
32(1)	95010_00983	95010_00983 hypothetical protein
33(1)	MyI_01043	MyI_01043 hypothetical protein
33(1)	95010_00984	95010_00984 Pyridoxal phosphate phosphatase YigL
33(1)	M18_01009	M18_01009 hypothetical protein
33(1)	My325_01012	My325_01012 hypothetical protein
33(1)	M5_00953	M5_00953 hypothetical protein
34(1)	MyI_01046	MyI_01046 Ribonuclease P protein component
34(1)	M5_00955	M5_00955 Ribonuclease P protein component
34(1)	95010_00986	95010_00986 Ribonuclease P protein component
34(1)	M18_01011	M18_01011 Ribonuclease P protein component
34(1)	My325_01014	My325_01014 Ribonuclease P protein component
35(1)	M18_01012	M18_01012 50S ribosomal protein L34
35(1)	M5_00956	M5_00956 50S ribosomal protein L34
35(1)	95010_00987	95010_00987 50S ribosomal protein L34
35(1)	MyI_01047	MyI_01047 50S ribosomal protein L34
35(1)	My325_01015	My325_01015 50S ribosomal protein L34
36(1)	Wi8079_00543	Wi8079_00543 hypothetical protein
36(1)	M18_00610	M18_00610 hypothetical protein
36(1)	PG3_00333	PG3_00333 hypothetical protein
36(1)	MyI_00646	MyI_00646 hypothetical protein
36(1)	95010_00623	95010_00623 hypothetical protein
37(1)	95010_00967	95010_00967 Chromosome partition protein Smc
37(1)	95010_00966	95010_00966 Chromosome partition protein Smc
37(1)	95010_00964	95010_00964 Chromosome partition protein Smc
37(1)	95010_00965	95010_00965 Chromosome partition protein Smc
38(1)	M5_00126	M5_00126 hypothetical protein
38(1)	M18_00125	M18_00125 hypothetical protein
38(1)	MyI_00130	MyI_00130 hypothetical protein
38(1)	My325_00129	My325_00129 hypothetical protein
39(1)	95010_00622	95010_00622 hypothetical protein
39(1)	Wi8079_00542	Wi8079_00542 hypothetical protein
39(1)	MyI_00645	MyI_00645 hypothetical protein
39(1)	M18_00609	M18_00609 hypothetical protein
40(1)	95010_00143	95010_00143 Threonylcarbamoyl-AMP synthase
40(1)	7730_00146	7730_00146 Threonylcarbamoyl-AMP synthase
40(1)	GM12_00143	GM12_00143 Threonylcarbamoyl-AMP synthase
41(1)	7730_00147	7730_00147 hypothetical protein
41(1)	95010_00144	95010_00144 hypothetical protein
41(1)	GM12_00144	GM12_00144 hypothetical protein
42(1)	My325_00637	My325_00637 DNA-binding protein HU 1
42(1)	MyI_00663	MyI_00663 DNA-binding protein HU 1
42(1)	M18_00627	M18_00627 DNA-binding protein HU 1
43(1)	M18_00632	M18_00632 hypothetical protein
43(1)	MyI_00669	MyI_00669 hypothetical protein
43(1)	My325_00642	My325_00642 hypothetical protein
44(1)	M18_00633	M18_00633 hypothetical protein
44(1)	My325_00643	My325_00643 hypothetical protein
45(1)	PG3_00309	PG3_00309 hypothetical protein
45(1)	95010_00642	95010_00642 hypothetical protein
46(1)	95010_00641	95010_00641 hypothetical protein
46(1)	PG3_00310	PG3_00310 hypothetical protein
47(1)	Wi8079_00562	Wi8079_00562 hypothetical protein
47(1)	95010_00643	95010_00643 hypothetical protein
48(1)	Wi8079_00563	Wi8079_00563 hypothetical protein
48(1)	95010_00644	95010_00644 Multidrug export protein MepA
49(1)	Wi8079_00564	Wi8079_00564 ATP-dependent RecD-like DNA helicase
49(1)	95010_00645	95010_00645 ATP-dependent RecD-like DNA helicase
50(1)	95010_00646	95010_00646 Adenosine monophosphate-protein transferase SoFic
50(1)	Wi8079_00565	Wi8079_00565 hypothetical protein

## Sheet: A161
1(1)	MMC95010_00967	MMC95010_00967 Chromosome partition protein Smc
1(1)	Mmc17193_00849	Mmc17193_00849 Chromosome partition protein Smc
1(1)	Mmc7730_00939	Mmc7730_00939 Chromosome partition protein Smc
1(1)	MmcMyI_01021	MmcMyI_01021 Chromosome partition protein Smc
1(1)	MmcWi8079_00848	MmcWi8079_00848 Chromosome partition protein Smc
1(1)	MMCGM12_00903	MMCGM12_00903 Chromosome partition protein Smc
1(1)	Mmc17193_00846	Mmc17193_00846 Chromosome partition protein Smc
1(1)	MmcM5_00933	MmcM5_00933 Chromosome partition protein Smc
1(1)	MmcWi8079_00845	MmcWi8079_00845 Chromosome partition protein Smc
1(1)	MMCGM12_00901	MMCGM12_00901 Chromosome partition protein Smc
1(1)	MmcM5_00934	MmcM5_00934 Chromosome partition protein Smc
1(1)	MmcMyI_01026	MmcMyI_01026 Chromosome partition protein Smc
1(1)	MMCGM12_00900	MMCGM12_00900 Chromosome partition protein Smc
1(1)	Mmc7730_00936	Mmc7730_00936 Chromosome partition protein Smc
1(1)	MmcMyI_01027	MmcMyI_01027 Chromosome partition protein Smc
1(1)	MmcM18_00991	MmcM18_00991 Chromosome partition protein Smc
1(1)	MmcM5_00936	MmcM5_00936 Chromosome partition protein Smc
1(1)	Mmc17193_00850	Mmc17193_00850 Chromosome partition protein Smc
1(1)	Mmc7730_00933	Mmc7730_00933 Chromosome partition protein Smc
1(1)	MmcM18_00989	MmcM18_00989 Chromosome partition protein Smc
1(1)	MmcMy325_00994	MmcMy325_00994 Chromosome partition protein Smc
1(1)	MMC95010_00963	MMC95010_00963 Chromosome partition protein Smc
1(1)	Mmc7730_00935	Mmc7730_00935 Chromosome partition protein Smc
1(1)	MMC95010_00964	MMC95010_00964 Chromosome partition protein Smc
1(1)	MmcM18_00988	MmcM18_00988 Chromosome partition protein Smc
1(1)	MMC95010_00962	MMC95010_00962 Chromosome partition protein Smc
1(1)	Mmc17193_00845	Mmc17193_00845 Chromosome partition protein Smc
1(1)	MmcMy325_00995	MmcMy325_00995 Chromosome partition protein Smc
1(1)	MmcM18_00993	MmcM18_00993 Chromosome partition protein Smc
1(1)	MmcM18_00990	MmcM18_00990 Chromosome partition protein Smc
1(1)	MmcMyI_01022	MmcMyI_01022 Chromosome partition protein Smc
1(1)	MmcM5_00937	MmcM5_00937 Chromosome partition protein Smc
1(1)	Mmc17193_00847	Mmc17193_00847 Chromosome partition protein Smc
1(1)	MMCGM12_00902	MMCGM12_00902 Chromosome partition protein Smc
1(1)	MmcWi8079_00849	MmcWi8079_00849 Chromosome partition protein Smc
1(1)	MmcWi8079_00850	MmcWi8079_00850 Chromosome partition protein Smc
1(1)	MmcMy325_00991	MmcMy325_00991 Chromosome partition protein Smc
1(1)	MmcM18_00987	MmcM18_00987 hypothetical protein
1(1)	MmcWi8079_00847	MmcWi8079_00847 Chromosome partition protein Smc
1(1)	MmcM5_00935	MmcM5_00935 Chromosome partition protein Smc
1(1)	MmcM5_00932	MmcM5_00932 Chromosome partition protein Smc
1(1)	MmcWi8079_00846	MmcWi8079_00846 Chromosome partition protein Smc
1(1)	MmcMyI_01025	MmcMyI_01025 Chromosome partition protein Smc
1(1)	MMCGM12_00899	MMCGM12_00899 Chromosome partition protein Smc
1(1)	Mmc17193_00848	Mmc17193_00848 Chromosome partition protein Smc
1(1)	MmcMy325_00996	MmcMy325_00996 Chromosome partition protein Smc
1(1)	MmcMy325_00993	MmcMy325_00993 Chromosome partition protein Smc
1(1)	MMCGM12_00898	MMCGM12_00898 Chromosome partition protein Smc
1(1)	Mmc7730_00934	Mmc7730_00934 Chromosome partition protein Smc
1(1)	MmcM5_00931	MmcM5_00931 hypothetical protein
1(1)	MmcMyI_01023	MmcMyI_01023 Chromosome partition protein Smc
1(1)	MmcMyI_01024	MmcMyI_01024 Chromosome partition protein Smc
1(1)	MMC95010_00966	MMC95010_00966 Chromosome partition protein Smc
1(1)	MMC95010_00965	MMC95010_00965 Chromosome partition protein Smc
1(1)	MmcMy325_00992	MmcMy325_00992 Chromosome partition protein Smc
1(1)	MmcM18_00992	MmcM18_00992 Chromosome partition protein Smc
2(1)	MmcWi8079_00852	MmcWi8079_00852 hypothetical protein
2(1)	MmcWi8079_00851	MmcWi8079_00851 hypothetical protein
2(1)	MmcM5_00156	MmcM5_00156 hypothetical protein
2(1)	MMC95010_00959	MMC95010_00959 hypothetical protein
2(1)	MMCGM12_00905	MMCGM12_00905 hypothetical protein
2(1)	MmcMy325_00988	MmcMy325_00988 hypothetical protein
2(1)	Mmc15293_00729	Mmc15293_00729 hypothetical protein
2(1)	MmcM18_00984	MmcM18_00984 hypothetical protein
2(1)	MmcM5_00938	MmcM5_00938 hypothetical protein
2(1)	MMCGM12_00895	MMCGM12_00895 hypothetical protein
2(1)	MmcWi8079_00842	MmcWi8079_00842 hypothetical protein
2(1)	MmcMy325_00999	MmcMy325_00999 hypothetical protein
2(1)	MMCGM12_00162	MMCGM12_00162 hypothetical protein
2(1)	MmcMy325_00998	MmcMy325_00998 hypothetical protein
2(1)	MmcMy325_00161	MmcMy325_00161 hypothetical protein
2(1)	Mmc17193_00842	Mmc17193_00842 hypothetical protein
2(1)	MmcM18_00995	MmcM18_00995 hypothetical protein
2(1)	MmcWi8079_00853	MmcWi8079_00853 hypothetical protein
2(1)	Mmc8393_00149	Mmc8393_00149 hypothetical protein
2(1)	MmcM18_00994	MmcM18_00994 hypothetical protein
2(1)	MMC95010_00969	MMC95010_00969 hypothetical protein
2(1)	MmcMyI_01018	MmcMyI_01018 hypothetical protein
2(1)	MmcMyI_01028	MmcMyI_01028 hypothetical protein
2(1)	Mmc17193_00851	Mmc17193_00851 hypothetical protein
2(1)	Mmc17193_00852	Mmc17193_00852 hypothetical protein
2(1)	MmcM5_00939	MmcM5_00939 hypothetical protein
2(1)	MmcM18_00155	MmcM18_00155 hypothetical protein
2(1)	MMC95010_00161	MMC95010_00161 hypothetical protein
2(1)	Mmc7730_00191	Mmc7730_00191 hypothetical protein
2(1)	MMCGM12_00904	MMCGM12_00904 hypothetical protein
2(1)	Mmc17193_00853	Mmc17193_00853 hypothetical protein
2(1)	MmcMyI_00162	MmcMyI_00162 hypothetical protein
2(1)	MMCGM12_00906	MMCGM12_00906 hypothetical protein
2(1)	MMCGM12_00163	MMCGM12_00163 hypothetical protein
2(1)	Mmc7730_00929	Mmc7730_00929 hypothetical protein
2(1)	MmcMyI_01029	MmcMyI_01029 hypothetical protein
2(1)	MmcMy325_00997	MmcMy325_00997 hypothetical protein
2(1)	MmcM5_00928	MmcM5_00928 hypothetical protein
2(1)	MMC95010_00968	MMC95010_00968 hypothetical protein
3(1)	MmcMy325_00169	MmcMy325_00169 Vitamin B12 import ATP-binding protein BtuD
3(1)	MmcMyI_00170	MmcMyI_00170 Oligopeptide transport ATP-binding protein OppD
3(1)	MMCGM12_00169	MMCGM12_00169 Oligopeptide transport ATP-binding protein OppF
3(1)	MMC95010_00168	MMC95010_00168 Oligopeptide transport ATP-binding protein OppD
3(1)	Mmc7730_00198	Mmc7730_00198 Vitamin B12 import ATP-binding protein BtuD
3(1)	MMCGM12_00168	MMCGM12_00168 Oligopeptide transport ATP-binding protein OppD
3(1)	MMC95010_00169	MMC95010_00169 Oligopeptide transport ATP-binding protein OppF
3(1)	MmcM18_00163	MmcM18_00163 Vitamin B12 import ATP-binding protein BtuD
3(1)	MmcM5_00164	MmcM5_00164 Vitamin B12 import ATP-binding protein BtuD
3(1)	MmcM5_00163	MmcM5_00163 Vitamin B12 import ATP-binding protein BtuD
3(1)	Mmc7730_00199	Mmc7730_00199 Vitamin B12 import ATP-binding protein BtuD
3(1)	Mmc15293_00724	Mmc15293_00724 Vitamin B12 import ATP-binding protein BtuD
3(1)	Mmc8393_00155	Mmc8393_00155 Vitamin B12 import ATP-binding protein BtuD
3(1)	Mmc15293_00723	Mmc15293_00723 Vitamin B12 import ATP-binding protein BtuD
3(1)	MmcM18_00162	MmcM18_00162 Vitamin B12 import ATP-binding protein BtuD
3(1)	MmcMy325_00168	MmcMy325_00168 Vitamin B12 import ATP-binding protein BtuD
3(1)	MmcMyI_00171	MmcMyI_00171 Vitamin B12 import ATP-binding protein BtuD
3(1)	MmcMyI_00169	MmcMyI_00169 hypothetical protein
3(1)	Mmc8393_00154	Mmc8393_00154 Vitamin B12 import ATP-binding protein BtuD
4(1)	MmcM18_00986	MmcM18_00986 hypothetical protein
4(1)	MMC95010_00960	MMC95010_00960 hypothetical protein
4(1)	MmcMyI_01020	MmcMyI_01020 hypothetical protein
4(1)	MmcM5_00930	MmcM5_00930 hypothetical protein
4(1)	MmcM5_00929	MmcM5_00929 hypothetical protein
4(1)	Mmc7730_00932	Mmc7730_00932 hypothetical protein
4(1)	MMC95010_00961	MMC95010_00961 hypothetical protein
4(1)	MMCGM12_00896	MMCGM12_00896 hypothetical protein
4(1)	MMCGM12_00897	MMCGM12_00897 hypothetical protein
4(1)	MmcMy325_00990	MmcMy325_00990 hypothetical protein
4(1)	MmcWi8079_00843	MmcWi8079_00843 hypothetical protein
4(1)	MmcMyI_01019	MmcMyI_01019 hypothetical protein
4(1)	MmcWi8079_00844	MmcWi8079_00844 hypothetical protein
4(1)	Mmc7730_00930	Mmc7730_00930 hypothetical protein
4(1)	Mmc7730_00931	Mmc7730_00931 hypothetical protein
4(1)	MmcMy325_00989	MmcMy325_00989 hypothetical protein
4(1)	Mmc17193_00844	Mmc17193_00844 hypothetical protein
4(1)	Mmc17193_00843	Mmc17193_00843 hypothetical protein
4(1)	MmcM18_00985	MmcM18_00985 hypothetical protein
5(1)	MMC95010_00149	MMC95010_00149 Elongation factor G
5(1)	MMCGM12_00150	MMCGM12_00150 Elongation factor Tu
5(1)	Mmc15293_00740	Mmc15293_00740 Elongation factor G
5(1)	Mmc15293_00739	Mmc15293_00739 Elongation factor Tu
5(1)	Mmc7730_00180	Mmc7730_00180 Elongation factor G
5(1)	Mmc8393_00138	Mmc8393_00138 Elongation factor G
5(1)	MmcM18_00142	MmcM18_00142 Elongation factor Tu
5(1)	MmcMyI_00149	MmcMyI_00149 Elongation factor Tu
5(1)	Mmc7730_00181	Mmc7730_00181 Elongation factor Tu
5(1)	MmcM5_00143	MmcM5_00143 Elongation factor Tu
5(1)	MMCGM12_00149	MMCGM12_00149 Elongation factor G
5(1)	MMC95010_00150	MMC95010_00150 Elongation factor Tu
5(1)	Mmc8393_00139	Mmc8393_00139 Elongation factor Tu
6(1)	MmcM5_00145	MmcM5_00145 IS3 family transposase IS1296
6(1)	MMC95010_00162	MMC95010_00162 hypothetical protein
6(1)	MmcM18_00158	MmcM18_00158 IS3 family transposase IS1296
6(1)	Mmc7730_00938	Mmc7730_00938 IS3 family transposase ISMmy3
6(1)	MmcM18_00144	MmcM18_00144 IS3 family transposase IS1296
6(1)	MmcMyI_00165	MmcMyI_00165 IS3 family transposase IS1296
6(1)	MmcMy325_00149	MmcMy325_00149 IS3 family transposase IS1296
6(1)	MmcMy325_00164	MmcMy325_00164 IS3 family transposase IS1296
6(1)	MmcMyI_00151	MmcMyI_00151 IS3 family transposase IS1296
6(1)	Mmc7730_00192	Mmc7730_00192 IS3 family transposase ISMmy3
6(1)	MmcM5_00159	MmcM5_00159 IS3 family transposase IS1296
7(1)	MmcMyI_00150	MmcMyI_00150 IS3 family transposase IS1296
7(1)	Mmc7730_00193	Mmc7730_00193 IS3 family transposase ISMmy3
7(1)	MmcM5_00144	MmcM5_00144 IS3 family transposase IS1296
7(1)	MMC95010_00163	MMC95010_00163 hypothetical protein
7(1)	MmcM5_00160	MmcM5_00160 IS3 family transposase IS1296
7(1)	MmcM18_00159	MmcM18_00159 IS3 family transposase IS1296
7(1)	Mmc7730_00937	Mmc7730_00937 IS3 family transposase ISMmy3
7(1)	MmcMy325_00148	MmcMy325_00148 IS3 family transposase IS1296
7(1)	MmcM18_00143	MmcM18_00143 IS3 family transposase IS1296
7(1)	MmcMy325_00165	MmcMy325_00165 IS3 family transposase IS1296
7(1)	MmcMyI_00166	MmcMyI_00166 IS3 family transposase IS1296
8(1)	MmcMyI_01016	MmcMyI_01016 hypothetical protein
8(1)	MmcM18_00982	MmcM18_00982 hypothetical protein
8(1)	Mmc7730_00926	Mmc7730_00926 hypothetical protein
8(1)	MmcMy325_00986	MmcMy325_00986 hypothetical protein
8(1)	MmcM5_00926	MmcM5_00926 hypothetical protein
8(1)	MmcM18_00153	MmcM18_00153 hypothetical protein
8(1)	MmcM5_00154	MmcM5_00154 hypothetical protein
8(1)	MmcMyI_00160	MmcMyI_00160 hypothetical protein
8(1)	MMCGM12_00893	MMCGM12_00893 hypothetical protein
8(1)	MMCGM12_00160	MMCGM12_00160 hypothetical protein
8(1)	MmcMy325_00159	MmcMy325_00159 hypothetical protein
9(1)	MmcMyI_01015	MmcMyI_01015 Nicotinamidase
9(1)	MmcM5_00925	MmcM5_00925 Nicotinamidase
9(1)	MMC95010_00956	MMC95010_00956 Nicotinamidase
9(1)	Mmc17193_00840	Mmc17193_00840 Nicotinamidase
9(1)	MMCGM12_00892	MMCGM12_00892 Nicotinamidase
9(1)	MmcMy325_00985	MmcMy325_00985 Nicotinamidase
9(1)	Mmc7730_00925	Mmc7730_00925 Nicotinamidase
9(1)	MMC95010_00958	MMC95010_00958 hypothetical protein
9(1)	MmcWi8079_00840	MmcWi8079_00840 Nicotinamidase
9(1)	Mmc7730_00928	Mmc7730_00928 hypothetical protein
9(1)	MmcM18_00981	MmcM18_00981 Nicotinamidase
10(1)	MMC95010_00159	MMC95010_00159 hypothetical protein
10(1)	MmcM18_00152	MmcM18_00152 hypothetical protein
10(1)	MMCGM12_00159	MMCGM12_00159 hypothetical protein
10(1)	MmcMy325_00157	MmcMy325_00157 hypothetical protein
10(1)	MmcM5_00153	MmcM5_00153 hypothetical protein
10(1)	MmcMy325_00158	MmcMy325_00158 hypothetical protein
10(1)	Mmc15293_00731	Mmc15293_00731 hypothetical protein
10(1)	Mmc7730_00189	Mmc7730_00189 hypothetical protein
10(1)	Mmc8393_00147	Mmc8393_00147 hypothetical protein
10(1)	MmcMyI_00159	MmcMyI_00159 hypothetical protein
11(1)	MMC95010_00151	MMC95010_00151 PTS system glucoside-specific EIICBA component
11(1)	MmcMy325_00150	MmcMy325_00150 PTS system maltose-specific EIICB component
11(1)	Mmc7730_00182	Mmc7730_00182 PTS system glucoside-specific EIICBA component
11(1)	MmcMyI_00152	MmcMyI_00152 PTS system maltose-specific EIICB component
11(1)	MmcM18_00145	MmcM18_00145 PTS system maltose-specific EIICB component
11(1)	MmcM5_00146	MmcM5_00146 PTS system maltose-specific EIICB component
11(1)	MMCGM12_00151	MMCGM12_00151 PTS system glucoside-specific EIICBA component
11(1)	Mmc15293_00738	Mmc15293_00738 PTS system maltose-specific EIICB component
11(1)	Mmc8393_00140	Mmc8393_00140 PTS system glucoside-specific EIICBA component
12(1)	MmcMy325_00151	MmcMy325_00151 Alpha-xylosidase
12(1)	MmcM18_00146	MmcM18_00146 Alpha-xylosidase
12(1)	Mmc8393_00141	Mmc8393_00141 Alpha-xylosidase
12(1)	MmcMyI_00153	MmcMyI_00153 Alpha-xylosidase
12(1)	MMC95010_00152	MMC95010_00152 Alpha-xylosidase
12(1)	Mmc15293_00737	Mmc15293_00737 Alpha-xylosidase
12(1)	MmcM5_00147	MmcM5_00147 Alpha-xylosidase
12(1)	MMCGM12_00152	MMCGM12_00152 Alpha-xylosidase
12(1)	Mmc7730_00183	Mmc7730_00183 Alpha-xylosidase
13(1)	MmcM5_00148	MmcM5_00148 Cytosol aminopeptidase
13(1)	Mmc15293_00736	Mmc15293_00736 Cytosol aminopeptidase
13(1)	MMCGM12_00153	MMCGM12_00153 Cytosol aminopeptidase
13(1)	MmcMyI_00154	MmcMyI_00154 Cytosol aminopeptidase
13(1)	Mmc8393_00142	Mmc8393_00142 Cytosol aminopeptidase
13(1)	MmcMy325_00152	MmcMy325_00152 Cytosol aminopeptidase
13(1)	Mmc7730_00184	Mmc7730_00184 Cytosol aminopeptidase
13(1)	MMC95010_00153	MMC95010_00153 Cytosol aminopeptidase
13(1)	MmcM18_00147	MmcM18_00147 Cytosol aminopeptidase
14(1)	MmcMy325_00153	MmcMy325_00153 hypothetical protein
14(1)	Mmc15293_00735	Mmc15293_00735 hypothetical protein
14(1)	MmcM5_00149	MmcM5_00149 hypothetical protein
14(1)	MMCGM12_00154	MMCGM12_00154 hypothetical protein
14(1)	Mmc7730_00185	Mmc7730_00185 hypothetical protein
14(1)	MmcMyI_00155	MmcMyI_00155 hypothetical protein
14(1)	MMC95010_00154	MMC95010_00154 hypothetical protein
14(1)	Mmc8393_00143	Mmc8393_00143 hypothetical protein
14(1)	MmcM18_00148	MmcM18_00148 hypothetical protein
15(1)	MmcMyI_00156	MmcMyI_00156 tRNA (guanine-N(7)-)-methyltransferase
15(1)	MMCGM12_00155	MMCGM12_00155 tRNA (guanine-N(7)-)-methyltransferase
15(1)	MmcMy325_00154	MmcMy325_00154 tRNA (guanine-N(7)-)-methyltransferase
15(1)	Mmc7730_00186	Mmc7730_00186 tRNA (guanine-N(7)-)-methyltransferase
15(1)	MmcM5_00150	MmcM5_00150 tRNA (guanine-N(7)-)-methyltransferase
15(1)	Mmc8393_00144	Mmc8393_00144 tRNA (guanine-N(7)-)-methyltransferase
15(1)	MmcM18_00149	MmcM18_00149 tRNA (guanine-N(7)-)-methyltransferase
15(1)	MMC95010_00155	MMC95010_00155 tRNA (guanine-N(7)-)-methyltransferase
15(1)	Mmc15293_00734	Mmc15293_00734 tRNA (guanine-N(7)-)-methyltransferase
16(1)	MmcMyI_00157	MmcMyI_00157 Magnesium transporter MgtE
16(1)	Mmc7730_00187	Mmc7730_00187 Magnesium transporter MgtE
16(1)	MMC95010_00156	MMC95010_00156 Magnesium transporter MgtE
16(1)	MmcMy325_00155	MmcMy325_00155 Magnesium transporter MgtE
16(1)	MMCGM12_00156	MMCGM12_00156 Magnesium transporter MgtE
16(1)	MmcM5_00151	MmcM5_00151 Magnesium transporter MgtE
16(1)	Mmc8393_00145	Mmc8393_00145 Magnesium transporter MgtE
16(1)	Mmc15293_00733	Mmc15293_00733 Magnesium transporter MgtE
16(1)	MmcM18_00150	MmcM18_00150 Magnesium transporter MgtE
17(1)	MMC95010_00164	MMC95010_00164 Alanine--tRNA ligase
17(1)	Mmc15293_00728	Mmc15293_00728 Alanine--tRNA ligase
17(1)	MmcM5_00157	MmcM5_00157 Alanine--tRNA ligase
17(1)	MmcM18_00156	MmcM18_00156 Alanine--tRNA ligase
17(1)	Mmc8393_00150	Mmc8393_00150 Alanine--tRNA ligase
17(1)	MMCGM12_00164	MMCGM12_00164 Alanine--tRNA ligase
17(1)	Mmc7730_00194	Mmc7730_00194 Alanine--tRNA ligase
17(1)	MmcMyI_00163	MmcMyI_00163 Alanine--tRNA ligase
17(1)	MmcMy325_00162	MmcMy325_00162 Alanine--tRNA ligase
18(1)	Mmc15293_00727	Mmc15293_00727 hypothetical protein
18(1)	MmcMyI_00164	MmcMyI_00164 hypothetical protein
18(1)	MMC95010_00165	MMC95010_00165 hypothetical protein
18(1)	Mmc8393_00151	Mmc8393_00151 hypothetical protein
18(1)	MmcM18_00157	MmcM18_00157 hypothetical protein
18(1)	MMCGM12_00165	MMCGM12_00165 hypothetical protein
18(1)	Mmc7730_00195	Mmc7730_00195 hypothetical protein
18(1)	MmcM5_00158	MmcM5_00158 hypothetical protein
18(1)	MmcMy325_00163	MmcMy325_00163 hypothetical protein
19(1)	MmcM18_00160	MmcM18_00160 hypothetical protein
19(1)	Mmc8393_00152	Mmc8393_00152 hypothetical protein
19(1)	MMC95010_00166	MMC95010_00166 Dipeptide transport system permease protein DppB
19(1)	MmcMyI_00167	MmcMyI_00167 hypothetical protein
19(1)	MmcMy325_00166	MmcMy325_00166 hypothetical protein
19(1)	Mmc7730_00196	Mmc7730_00196 hypothetical protein
19(1)	MMCGM12_00166	MMCGM12_00166 Dipeptide transport system permease protein DppB
19(1)	MmcM5_00161	MmcM5_00161 hypothetical protein
19(1)	Mmc15293_00726	Mmc15293_00726 hypothetical protein
20(1)	Mmc15293_00725	Mmc15293_00725 Oligopeptide transport system permease protein OppC
20(1)	MmcM5_00162	MmcM5_00162 Oligopeptide transport system permease protein OppC
20(1)	MmcMyI_00168	MmcMyI_00168 Oligopeptide transport system permease protein OppC
20(1)	MmcMy325_00167	MmcMy325_00167 Oligopeptide transport system permease protein OppC
20(1)	MMC95010_00167	MMC95010_00167 Oligopeptide transport system permease protein OppC
20(1)	Mmc7730_00197	Mmc7730_00197 Oligopeptide transport system permease protein OppC
20(1)	MmcM18_00161	MmcM18_00161 Oligopeptide transport system permease protein OppC
20(1)	MMCGM12_00167	MMCGM12_00167 Oligopeptide transport system permease protein OppC
20(1)	Mmc8393_00153	Mmc8393_00153 Oligopeptide transport system permease protein OppC
21(1)	MmcMy325_00170	MmcMy325_00170 hypothetical protein
21(1)	MmcM18_00164	MmcM18_00164 hypothetical protein
21(1)	MMCGM12_00170	MMCGM12_00170 Oligopeptide-binding protein SarA
21(1)	Mmc8393_00156	Mmc8393_00156 hypothetical protein
21(1)	Mmc7730_00200	Mmc7730_00200 hypothetical protein
21(1)	MmcM5_00165	MmcM5_00165 hypothetical protein
21(1)	MmcMyI_00172	MmcMyI_00172 hypothetical protein
21(1)	Mmc15293_00722	Mmc15293_00722 hypothetical protein
21(1)	MMC95010_00170	MMC95010_00170 Oligopeptide-binding protein SarA
22(1)	MMC95010_00946	MMC95010_00946 hypothetical protein
22(1)	MMCGM12_00882	MMCGM12_00882 hypothetical protein
22(1)	MmcWi8079_00830	MmcWi8079_00830 hypothetical protein
22(1)	MmcM18_00971	MmcM18_00971 hypothetical protein
22(1)	MmcMyI_01005	MmcMyI_01005 hypothetical protein
22(1)	MmcM5_00915	MmcM5_00915 hypothetical protein
22(1)	MmcMy325_00975	MmcMy325_00975 hypothetical protein
22(1)	Mmc17193_00830	Mmc17193_00830 hypothetical protein
22(1)	Mmc7730_00915	Mmc7730_00915 hypothetical protein
23(1)	Mmc7730_00916	Mmc7730_00916 Magnesium-transporting ATPase, P-type 1
23(1)	MmcMy325_00976	MmcMy325_00976 Magnesium-transporting ATPase, P-type 1
23(1)	MmcM18_00972	MmcM18_00972 Magnesium-transporting ATPase, P-type 1
23(1)	MmcMyI_01006	MmcMyI_01006 Magnesium-transporting ATPase, P-type 1
23(1)	MMCGM12_00883	MMCGM12_00883 Magnesium-transporting ATPase, P-type 1
23(1)	Mmc17193_00831	Mmc17193_00831 Magnesium-transporting ATPase, P-type 1
23(1)	MmcWi8079_00831	MmcWi8079_00831 Magnesium-transporting ATPase, P-type 1
23(1)	MMC95010_00947	MMC95010_00947 Magnesium-transporting ATPase, P-type 1
23(1)	MmcM5_00916	MmcM5_00916 Magnesium-transporting ATPase, P-type 1
24(1)	MmcMy325_00977	MmcMy325_00977 Integration host factor subunit alpha
24(1)	MmcM18_00973	MmcM18_00973 Integration host factor subunit alpha
24(1)	MmcMyI_01007	MmcMyI_01007 Integration host factor subunit alpha
24(1)	MMCGM12_00884	MMCGM12_00884 DNA-binding protein HU
24(1)	Mmc17193_00832	Mmc17193_00832 Integration host factor subunit alpha
24(1)	MMC95010_00948	MMC95010_00948 DNA-binding protein HU
24(1)	MmcWi8079_00832	MmcWi8079_00832 Integration host factor subunit alpha
24(1)	Mmc7730_00917	Mmc7730_00917 Integration host factor subunit alpha
24(1)	MmcM5_00917	MmcM5_00917 Integration host factor subunit alpha
25(1)	Mmc7730_00918	Mmc7730_00918 hypothetical protein
25(1)	MmcMyI_01008	MmcMyI_01008 hypothetical protein
25(1)	MmcM5_00918	MmcM5_00918 hypothetical protein
25(1)	MmcM18_00974	MmcM18_00974 hypothetical protein
25(1)	MmcMy325_00978	MmcMy325_00978 hypothetical protein
25(1)	MmcWi8079_00833	MmcWi8079_00833 hypothetical protein
25(1)	Mmc17193_00833	Mmc17193_00833 hypothetical protein
25(1)	MMCGM12_00885	MMCGM12_00885 hypothetical protein
25(1)	MMC95010_00949	MMC95010_00949 hypothetical protein
26(1)	MmcM5_00919	MmcM5_00919 hypothetical protein
26(1)	MmcWi8079_00834	MmcWi8079_00834 hypothetical protein
26(1)	MmcMy325_00979	MmcMy325_00979 hypothetical protein
26(1)	MMC95010_00950	MMC95010_00950 hypothetical protein
26(1)	MmcMyI_01009	MmcMyI_01009 hypothetical protein
26(1)	MmcM18_00975	MmcM18_00975 hypothetical protein
26(1)	Mmc7730_00919	Mmc7730_00919 hypothetical protein
26(1)	MMCGM12_00886	MMCGM12_00886 hypothetical protein
26(1)	Mmc17193_00834	Mmc17193_00834 hypothetical protein
27(1)	Mmc7730_00920	Mmc7730_00920 Aspartate--ammonia ligase
27(1)	MMCGM12_00887	MMCGM12_00887 Aspartate--ammonia ligase
27(1)	MmcM5_00920	MmcM5_00920 Aspartate--ammonia ligase
27(1)	MmcM18_00976	MmcM18_00976 Aspartate--ammonia ligase
27(1)	MmcMy325_00980	MmcMy325_00980 Aspartate--ammonia ligase
27(1)	Mmc17193_00835	Mmc17193_00835 Aspartate--ammonia ligase
27(1)	MMC95010_00951	MMC95010_00951 Aspartate--ammonia ligase
27(1)	MmcMyI_01010	MmcMyI_01010 Aspartate--ammonia ligase
27(1)	MmcWi8079_00835	MmcWi8079_00835 Aspartate--ammonia ligase
28(1)	MmcWi8079_00836	MmcWi8079_00836 hypothetical protein
28(1)	Mmc7730_00921	Mmc7730_00921 hypothetical protein
28(1)	MmcM5_00921	MmcM5_00921 hypothetical protein
28(1)	MmcMyI_01011	MmcMyI_01011 hypothetical protein
28(1)	MMCGM12_00888	MMCGM12_00888 hypothetical protein
28(1)	Mmc17193_00836	Mmc17193_00836 hypothetical protein
28(1)	MmcM18_00977	MmcM18_00977 hypothetical protein
28(1)	MmcMy325_00981	MmcMy325_00981 hypothetical protein
28(1)	MMC95010_00952	MMC95010_00952 hypothetical protein
29(1)	MMCGM12_00889	MMCGM12_00889 tRNA uridine 5-carboxymethylaminomethyl modification enzyme MnmG
29(1)	Mmc17193_00837	Mmc17193_00837 tRNA uridine 5-carboxymethylaminomethyl modification enzyme MnmG
29(1)	MmcM18_00978	MmcM18_00978 tRNA uridine 5-carboxymethylaminomethyl modification enzyme MnmG
29(1)	MmcWi8079_00837	MmcWi8079_00837 tRNA uridine 5-carboxymethylaminomethyl modification enzyme MnmG
29(1)	MmcM5_00922	MmcM5_00922 tRNA uridine 5-carboxymethylaminomethyl modification enzyme MnmG
29(1)	MMC95010_00953	MMC95010_00953 tRNA uridine 5-carboxymethylaminomethyl modification enzyme MnmG
29(1)	MmcMyI_01012	MmcMyI_01012 tRNA uridine 5-carboxymethylaminomethyl modification enzyme MnmG
29(1)	Mmc7730_00922	Mmc7730_00922 tRNA uridine 5-carboxymethylaminomethyl modification enzyme MnmG
29(1)	MmcMy325_00982	MmcMy325_00982 tRNA uridine 5-carboxymethylaminomethyl modification enzyme MnmG
30(1)	MMCGM12_00890	MMCGM12_00890 L-cystine uptake protein TcyP
30(1)	MmcM18_00979	MmcM18_00979 L-cystine uptake protein TcyP
30(1)	MmcM5_00923	MmcM5_00923 L-cystine uptake protein TcyP
30(1)	MmcMyI_01013	MmcMyI_01013 L-cystine uptake protein TcyP
30(1)	MmcMy325_00983	MmcMy325_00983 L-cystine uptake protein TcyP
30(1)	Mmc17193_00838	Mmc17193_00838 L-cystine uptake protein TcyP
30(1)	Mmc7730_00923	Mmc7730_00923 L-cystine uptake protein TcyP
30(1)	MmcWi8079_00838	MmcWi8079_00838 L-cystine uptake protein TcyP
30(1)	MMC95010_00954	MMC95010_00954 L-cystine uptake protein TcyP
31(1)	Mmc7730_00924	Mmc7730_00924 putative NADH oxidase
31(1)	MmcM5_00924	MmcM5_00924 putative NADH oxidase
31(1)	MMCGM12_00891	MMCGM12_00891 putative NADH oxidase
31(1)	MMC95010_00955	MMC95010_00955 putative NADH oxidase
31(1)	MmcM18_00980	MmcM18_00980 putative NADH oxidase
31(1)	MmcWi8079_00839	MmcWi8079_00839 putative NADH oxidase
31(1)	Mmc17193_00839	Mmc17193_00839 putative NADH oxidase
31(1)	MmcMyI_01014	MmcMyI_01014 putative NADH oxidase
31(1)	MmcMy325_00984	MmcMy325_00984 putative NADH oxidase
32(1)	MmcMyI_00173	MmcMyI_00173 hypothetical protein
32(1)	MmcM5_00166	MmcM5_00166 hypothetical protein
32(1)	MmcMy325_00171	MmcMy325_00171 hypothetical protein
32(1)	Mmc7730_00202	Mmc7730_00202 hypothetical protein
32(1)	MmcM18_00165	MmcM18_00165 hypothetical protein
32(1)	MMC95010_00171	MMC95010_00171 hypothetical protein
33(1)	MMCGM12_00171	MMCGM12_00171 hypothetical protein
33(1)	MMCGM12_00172	MMCGM12_00172 hypothetical protein
33(1)	Mmc8393_00160	Mmc8393_00160 hypothetical protein
33(1)	Mmc8393_00159	Mmc8393_00159 hypothetical protein
33(1)	Mmc15293_00720	Mmc15293_00720 hypothetical protein
34(1)	Mmc7730_00179	Mmc7730_00179 30S ribosomal protein S7
34(1)	Mmc8393_00137	Mmc8393_00137 30S ribosomal protein S7
34(1)	Mmc15293_00741	Mmc15293_00741 30S ribosomal protein S7
34(1)	MMC95010_00148	MMC95010_00148 30S ribosomal protein S7
35(1)	Mmc15293_00742	Mmc15293_00742 30S ribosomal protein S12
35(1)	Mmc7730_00178	Mmc7730_00178 30S ribosomal protein S12
35(1)	Mmc8393_00136	Mmc8393_00136 30S ribosomal protein S12
36(1)	Mmc8393_00157	Mmc8393_00157 hypothetical protein
36(1)	Mmc7730_00201	Mmc7730_00201 hypothetical protein
36(1)	Mmc15293_00721	Mmc15293_00721 hypothetical protein
37(1)	MmcM5_00167	MmcM5_00167 hypothetical protein
37(1)	MmcM18_00166	MmcM18_00166 hypothetical protein
37(1)	MmcMy325_00172	MmcMy325_00172 hypothetical protein
38(1)	MmcWi8079_00829	MmcWi8079_00829 Putative riboflavin transporter RibV
38(1)	Mmc17193_00829	Mmc17193_00829 Putative riboflavin transporter RibV
38(1)	MMC95010_00945	MMC95010_00945 hypothetical protein
39(1)	Mmc15293_00719	Mmc15293_00719 5-amino-6-(5-phospho-D-ribitylamino)uracil phosphatase YitU
39(1)	MMCGM12_00173	MMCGM12_00173 5-amino-6-(5-phospho-D-ribitylamino)uracil phosphatase YitU

## Sheet: A753
1(1)	Mmc15293_00179	Mmc15293_00179 PTS system fructose-specific EIIABC component
1(1)	Mmcx_00767	Mmcx_00767 PTS system fructose-specific EIIABC component
1(1)	MMC95010_00831	MMC95010_00831 PTS system mannose-specific EIIBCA component
1(1)	Mmc8093_00719	Mmc8093_00719 Nitrogen regulatory protein
1(1)	MMC95010_00814	MMC95010_00814 PTS system fructose-specific EIIABC component
1(1)	Mmc8393_00728	Mmc8393_00728 PTS system mannose-specific EIIBCA component
1(1)	MMCGM12_00764	MMCGM12_00764 Nitrogen regulatory protein
1(1)	MmcG131394_00765	MmcG131394_00765 Nitrogen regulatory protein
1(1)	MmcMy325_00858	MmcMy325_00858 PTS system mannose-specific EIIBCA component
1(1)	MmcMyI_00886	MmcMyI_00886 Nitrogen regulatory protein
1(1)	MmcG128394_00750	MmcG128394_00750 PTS system fructose-specific EIIABC component
1(1)	MmcG128394_00767	MmcG128394_00767 PTS system mannose-specific EIIBCA component
1(1)	MmcMy325_00856	MmcMy325_00856 Nitrogen regulatory protein
1(1)	MmcG128394_00765	MmcG128394_00765 Nitrogen regulatory protein
1(1)	MmcM18_00831	MmcM18_00831 PTS system fructose-specific EIIABC component
1(1)	Mmc17193_00708	Mmc17193_00708 PTS system fructose-specific EIIABC component
1(1)	MmcM5_00791	MmcM5_00791 PTS system mannose-specific EIIBCA component
1(1)	MmcMyI_00888	MmcMyI_00888 PTS system mannose-specific EIIBCA component
1(1)	Mmc17193_00722	Mmc17193_00722 Nitrogen regulatory protein
1(1)	Mmc8393_00726	Mmc8393_00726 Nitrogen regulatory protein
1(1)	MmcG131394_00749	MmcG131394_00749 PTS system fructose-specific EIIABC component
1(1)	MmcM18_00848	MmcM18_00848 Nitrogen regulatory protein
1(1)	MmcMyI_00871	MmcMyI_00871 PTS system fructose-specific EIIABC component
1(1)	Mmc7730_00795	Mmc7730_00795 Nitrogen regulatory protein
1(1)	Mmcx_00788	Mmcx_00788 PTS system mannose-specific EIIBCA component
1(1)	MMC95010_00829	MMC95010_00829 Nitrogen regulatory protein
1(1)	MmcM18_00850	MmcM18_00850 PTS system mannose-specific EIIBCA component
1(1)	Mmc8393_00712	Mmc8393_00712 PTS system fructose-specific EIIABC component
1(1)	MmcM5_00789	MmcM5_00789 Nitrogen regulatory protein
1(1)	Mmc7730_00797	Mmc7730_00797 PTS system mannose-specific EIIBCA component
1(1)	MMCGM12_00766	MMCGM12_00766 PTS system mannose-specific EIIBCA component
1(1)	MmcG131394_00767	MmcG131394_00767 PTS system mannose-specific EIIBCA component
1(1)	Mmc7730_00776	Mmc7730_00776 PTS system fructose-specific EIIABC component
1(1)	Mmc17193_00724	Mmc17193_00724 PTS system mannose-specific EIIBCA component
1(1)	Mmc8093_00705	Mmc8093_00705 PTS system fructose-specific EIIABC component
1(1)	MmcMy325_00841	MmcMy325_00841 PTS system fructose-specific EIIABC component
1(1)	MMCGM12_00747	MMCGM12_00747 PTS system fructose-specific EIIABC component
1(1)	Mmcx_00786	Mmcx_00786 Nitrogen regulatory protein
1(1)	Mmc8093_00721	Mmc8093_00721 PTS system mannose-specific EIIBCA component
2(1)	Mmc17193_00713	Mmc17193_00713 hypothetical protein
2(1)	MMCGM12_00752	MMCGM12_00752 hypothetical protein
2(1)	MMC95010_00812	MMC95010_00812 hypothetical protein
2(1)	MMC95010_00819	MMC95010_00819 hypothetical protein
2(1)	MmcM5_00777	MmcM5_00777 IS3 family transposase IS1296
2(1)	MmcG131394_00754	MmcG131394_00754 hypothetical protein
2(1)	Mmcx_00772	Mmcx_00772 hypothetical protein
2(1)	MmcMy325_00846	MmcMy325_00846 hypothetical protein
2(1)	MmcWi8079_00170	MmcWi8079_00170 hypothetical protein
2(1)	Mmcx_00169	Mmcx_00169 hypothetical protein
2(1)	MmcM18_00843	MmcM18_00843 IS3 family transposase IS1296
2(1)	MmcM18_00836	MmcM18_00836 hypothetical protein
2(1)	Mmc7730_00800	Mmc7730_00800 IS3 family transposase ISMmy3
2(1)	Mmc17193_00164	Mmc17193_00164 hypothetical protein
2(1)	Mmc8093_00710	Mmc8093_00710 hypothetical protein
2(1)	MMC95010_00182	MMC95010_00182 hypothetical protein
2(1)	Mmc7730_00781	Mmc7730_00781 hypothetical protein
2(1)	Mmc7730_00193	Mmc7730_00193 IS3 family transposase ISMmy3
2(1)	MMC95010_00178	MMC95010_00178 hypothetical protein
2(1)	MmcM5_00774	MmcM5_00774 hypothetical protein
2(1)	MmcMyI_00876	MmcMyI_00876 hypothetical protein
2(1)	Mmc15293_00174	Mmc15293_00174 hypothetical protein
2(1)	Mmc15293_00718	Mmc15293_00718 hypothetical protein
2(1)	MmcM5_00784	MmcM5_00784 IS3 family transposase IS1296
2(1)	Mmc7730_00208	Mmc7730_00208 hypothetical protein
2(1)	Mmcx_00167	Mmcx_00167 hypothetical protein
2(1)	Mmc8393_00717	Mmc8393_00717 hypothetical protein
2(1)	Mmc8093_00163	Mmc8093_00163 hypothetical protein
2(1)	Mmcx_00779	Mmcx_00779 IS3 family transposase IS1296
2(1)	Mmc7730_00210	Mmc7730_00210 hypothetical protein
2(1)	MMC95010_00177	MMC95010_00177 hypothetical protein
2(1)	MmcG128394_00755	MmcG128394_00755 hypothetical protein
2(1)	Mmc8393_00163	Mmc8393_00163 hypothetical protein
2(1)	MMC95010_00163	MMC95010_00163 hypothetical protein
2(1)	Mmc17193_00166	Mmc17193_00166 hypothetical protein
2(1)	MMC95010_00836	MMC95010_00836 hypothetical protein
2(1)	MMC95010_00180	MMC95010_00180 hypothetical protein
3(1)	MmcM5_00779	MmcM5_00779 Chromosome partition protein Smc
3(1)	MmcM18_00839	MmcM18_00839 Chromosome partition protein Smc
3(1)	Mmcx_00774	Mmcx_00774 Chromosome partition protein Smc
3(1)	MMCGM12_00754	MMCGM12_00754 Chromosome partition protein Smc
3(1)	MmcG128394_00758	MmcG128394_00758 hypothetical protein
3(1)	Mmc8093_00713	Mmc8093_00713 Chromosome partition protein Smc
3(1)	MmcMy325_00849	MmcMy325_00849 Chromosome partition protein Smc
3(1)	MmcG131394_00757	MmcG131394_00757 hypothetical protein
3(1)	MmcG128394_00757	MmcG128394_00757 Chromosome partition protein Smc
3(1)	Mmc17193_00715	Mmc17193_00715 Chromosome partition protein Smc
3(1)	Mmc7730_00784	Mmc7730_00784 Chromosome partition protein Smc
3(1)	Mmc17193_00716	Mmc17193_00716 Chromosome partition protein Smc
3(1)	Mmc8393_00720	Mmc8393_00720 Chromosome partition protein Smc
3(1)	Mmc15293_00172	Mmc15293_00172 Chromosome partition protein Smc
3(1)	MMC95010_00822	MMC95010_00822 Chromosome partition protein Smc
3(1)	MMC95010_00821	MMC95010_00821 Chromosome partition protein Smc
3(1)	MmcMyI_00879	MmcMyI_00879 Chromosome partition protein Smc
3(1)	Mmc8093_00712	Mmc8093_00712 Chromosome partition protein Smc
3(1)	MMCGM12_00755	MMCGM12_00755 Chromosome partition protein Smc
3(1)	MmcM18_00838	MmcM18_00838 Chromosome partition protein Smc
3(1)	Mmcx_00775	Mmcx_00775 Chromosome partition protein Smc
3(1)	MmcM5_00776	MmcM5_00776 hypothetical protein
3(1)	MmcM5_00780	MmcM5_00780 Chromosome partition protein Smc
3(1)	MmcG131394_00759	MmcG131394_00759 hypothetical protein
3(1)	MmcG131394_00756	MmcG131394_00756 Chromosome partition protein Smc
3(1)	Mmc8393_00719	Mmc8393_00719 Chromosome partition protein Smc
3(1)	Mmc7730_00783	Mmc7730_00783 Chromosome partition protein Smc
3(1)	Mmc15293_00171	Mmc15293_00171 Chromosome partition protein Smc
3(1)	MmcG128394_00759	MmcG128394_00759 Chromosome partition protein Smc
3(1)	MmcMyI_00878	MmcMyI_00878 Chromosome partition protein Smc
3(1)	MmcMy325_00848	MmcMy325_00848 Chromosome partition protein Smc
4(1)	MmcWi8079_00164	MmcWi8079_00164 Vitamin B12 import ATP-binding protein BtuD
4(1)	Mmc8393_00154	Mmc8393_00154 Vitamin B12 import ATP-binding protein BtuD
4(1)	Mmcx_00160	Mmcx_00160 Vitamin B12 import ATP-binding protein BtuD
4(1)	Mmc17193_00156	Mmc17193_00156 Vitamin B12 import ATP-binding protein BtuD
4(1)	Mmc8093_00171	Mmc8093_00171 Oligosaccharides import ATP-binding protein MsmX
4(1)	Mmc15293_00710	Mmc15293_00710 Oligosaccharides import ATP-binding protein MsmX
4(1)	Mmc17193_00157	Mmc17193_00157 Vitamin B12 import ATP-binding protein BtuD
4(1)	Mmc8093_00157	Mmc8093_00157 Vitamin B12 import ATP-binding protein BtuD
4(1)	Mmc15293_00723	Mmc15293_00723 Vitamin B12 import ATP-binding protein BtuD
4(1)	Mmc8093_00158	Mmc8093_00158 Vitamin B12 import ATP-binding protein BtuD
4(1)	Mmc8393_00155	Mmc8393_00155 Vitamin B12 import ATP-binding protein BtuD
4(1)	Mmc15293_00724	Mmc15293_00724 Vitamin B12 import ATP-binding protein BtuD
4(1)	Mmc7730_00199	Mmc7730_00199 Vitamin B12 import ATP-binding protein BtuD
4(1)	MMC95010_00169	MMC95010_00169 Oligopeptide transport ATP-binding protein OppF
4(1)	MmcWi8079_00179	MmcWi8079_00179 Oligosaccharides import ATP-binding protein MsmX
4(1)	Mmcx_00159	Mmcx_00159 Vitamin B12 import ATP-binding protein BtuD
4(1)	Mmc7730_00198	Mmc7730_00198 Vitamin B12 import ATP-binding protein BtuD
4(1)	MMC95010_00168	MMC95010_00168 Oligopeptide transport ATP-binding protein OppD
4(1)	MmcWi8079_00165	MmcWi8079_00165 Vitamin B12 import ATP-binding protein BtuD
5(1)	MmcWi8079_00173	MmcWi8079_00173 Neopullulanase
5(1)	Mmc15293_00715	Mmc15293_00715 Neopullulanase
5(1)	Mmc17193_00168	Mmc17193_00168 Neopullulanase
5(1)	Mmc8393_00166	Mmc8393_00166 Neopullulanase
5(1)	Mmc8093_00166	Mmc8093_00166 Neopullulanase
5(1)	Mmc7730_00213	Mmc7730_00213 Neopullulanase
5(1)	MMC95010_00185	MMC95010_00185 Neopullulanase
5(1)	Mmcx_00171	Mmcx_00171 Neopullulanase
5(1)	Mmc17193_00169	Mmc17193_00169 Neopullulanase
5(1)	MmcWi8079_00172	MmcWi8079_00172 Neopullulanase
5(1)	MMC95010_00184	MMC95010_00184 Neopullulanase
5(1)	Mmcx_00172	Mmcx_00172 Neopullulanase
5(1)	Mmc8093_00165	Mmc8093_00165 Neopullulanase
5(1)	Mmc8393_00165	Mmc8393_00165 Neopullulanase
5(1)	Mmc7730_00212	Mmc7730_00212 Neopullulanase
5(1)	Mmc15293_00716	Mmc15293_00716 Neopullulanase
6(1)	Mmc8093_00161	Mmc8093_00161 hypothetical protein
6(1)	Mmc17193_00162	Mmc17193_00162 hypothetical protein
6(1)	Mmcx_00165	Mmcx_00165 hypothetical protein
6(1)	Mmc7730_00206	Mmc7730_00206 hypothetical protein
6(1)	MmcWi8079_00168	MmcWi8079_00168 hypothetical protein
6(1)	Mmc8393_00160	Mmc8393_00160 hypothetical protein
6(1)	Mmcx_00164	Mmcx_00164 hypothetical protein
6(1)	MMC95010_00175	MMC95010_00175 hypothetical protein
6(1)	Mmc15293_00720	Mmc15293_00720 hypothetical protein
6(1)	Mmc17193_00160	Mmc17193_00160 hypothetical protein
6(1)	Mmc8393_00161	Mmc8393_00161 hypothetical protein
6(1)	MMC95010_00174	MMC95010_00174 hypothetical protein
6(1)	Mmc8393_00159	Mmc8393_00159 hypothetical protein
6(1)	Mmc17193_00161	Mmc17193_00161 hypothetical protein
6(1)	Mmc7730_00205	Mmc7730_00205 hypothetical protein
7(1)	Mmcx_00768	Mmcx_00768 Tagatose-6-phosphate kinase
7(1)	Mmc8093_00706	Mmc8093_00706 Tagatose-6-phosphate kinase
7(1)	Mmc7730_00777	Mmc7730_00777 Tagatose-6-phosphate kinase
7(1)	Mmc15293_00178	Mmc15293_00178 Tagatose-6-phosphate kinase
7(1)	MmcG128394_00751	MmcG128394_00751 Tagatose-6-phosphate kinase
7(1)	MmcG131394_00750	MmcG131394_00750 Tagatose-6-phosphate kinase
7(1)	MmcM5_00770	MmcM5_00770 Tagatose-6-phosphate kinase
7(1)	MmcM18_00832	MmcM18_00832 Tagatose-6-phosphate kinase
7(1)	MmcMyI_00872	MmcMyI_00872 Tagatose-6-phosphate kinase
7(1)	Mmc17193_00709	Mmc17193_00709 Tagatose-6-phosphate kinase
7(1)	Mmc8393_00713	Mmc8393_00713 Tagatose-6-phosphate kinase
7(1)	MMCGM12_00748	MMCGM12_00748 Tagatose-6-phosphate kinase
7(1)	MMC95010_00815	MMC95010_00815 Tagatose-6-phosphate kinase
7(1)	MmcMy325_00842	MmcMy325_00842 Tagatose-6-phosphate kinase
8(1)	MMCGM12_00749	MMCGM12_00749 Glucitol operon repressor
8(1)	Mmc17193_00710	Mmc17193_00710 Glucitol operon repressor
8(1)	MmcMyI_00873	MmcMyI_00873 Glucitol operon repressor
8(1)	MmcG131394_00751	MmcG131394_00751 Glucitol operon repressor
8(1)	Mmc7730_00778	Mmc7730_00778 Glucitol operon repressor
8(1)	MMC95010_00816	MMC95010_00816 Glucitol operon repressor
8(1)	Mmc8393_00714	Mmc8393_00714 Glucitol operon repressor
8(1)	MmcM18_00833	MmcM18_00833 Glucitol operon repressor
8(1)	Mmc15293_00177	Mmc15293_00177 Glucitol operon repressor
8(1)	MmcM5_00771	MmcM5_00771 Glucitol operon repressor
8(1)	Mmcx_00769	Mmcx_00769 Glucitol operon repressor
8(1)	MmcG128394_00752	MmcG128394_00752 Glucitol operon repressor
8(1)	MmcMy325_00843	MmcMy325_00843 Glucitol operon repressor
8(1)	Mmc8093_00707	Mmc8093_00707 Glucitol operon repressor
9(1)	MmcM5_00772	MmcM5_00772 hypothetical protein
9(1)	Mmc7730_00779	Mmc7730_00779 hypothetical protein
9(1)	MmcG128394_00753	MmcG128394_00753 hypothetical protein
9(1)	Mmc17193_00711	Mmc17193_00711 hypothetical protein
9(1)	Mmc15293_00176	Mmc15293_00176 hypothetical protein
9(1)	MMCGM12_00750	MMCGM12_00750 hypothetical protein
9(1)	MmcMyI_00874	MmcMyI_00874 hypothetical protein
9(1)	Mmc8393_00715	Mmc8393_00715 hypothetical protein
9(1)	MMC95010_00817	MMC95010_00817 hypothetical protein
9(1)	Mmcx_00770	Mmcx_00770 hypothetical protein
9(1)	MmcMy325_00844	MmcMy325_00844 hypothetical protein
9(1)	MmcG131394_00752	MmcG131394_00752 hypothetical protein
9(1)	Mmc8093_00708	Mmc8093_00708 hypothetical protein
9(1)	MmcM18_00834	MmcM18_00834 hypothetical protein
10(1)	MmcMyI_00875	MmcMyI_00875 Purine nucleoside phosphorylase DeoD-type
10(1)	Mmc15293_00175	Mmc15293_00175 Purine nucleoside phosphorylase DeoD-type
10(1)	MmcMy325_00845	MmcMy325_00845 Purine nucleoside phosphorylase DeoD-type
10(1)	MmcG128394_00754	MmcG128394_00754 Purine nucleoside phosphorylase DeoD-type
10(1)	Mmc7730_00780	Mmc7730_00780 Purine nucleoside phosphorylase DeoD-type
10(1)	MmcM5_00773	MmcM5_00773 Purine nucleoside phosphorylase DeoD-type
10(1)	MMCGM12_00751	MMCGM12_00751 Purine nucleoside phosphorylase DeoD-type
10(1)	Mmc8393_00716	Mmc8393_00716 Purine nucleoside phosphorylase DeoD-type
10(1)	MMC95010_00818	MMC95010_00818 Purine nucleoside phosphorylase DeoD-type
10(1)	Mmc8093_00709	Mmc8093_00709 Purine nucleoside phosphorylase DeoD-type
10(1)	MmcM18_00835	MmcM18_00835 Purine nucleoside phosphorylase DeoD-type
10(1)	MmcG131394_00753	MmcG131394_00753 Purine nucleoside phosphorylase DeoD-type
10(1)	Mmcx_00771	Mmcx_00771 Purine nucleoside phosphorylase DeoD-type
10(1)	Mmc17193_00712	Mmc17193_00712 Purine nucleoside phosphorylase DeoD-type
11(1)	Mmc8393_00718	Mmc8393_00718 2-succinyl-6-hydroxy-2,4-cyclohexadiene-1-carboxylate synthase
11(1)	MmcMyI_00877	MmcMyI_00877 Monoacylglycerol lipase
11(1)	Mmc17193_00714	Mmc17193_00714 2-succinyl-6-hydroxy-2,4-cyclohexadiene-1-carboxylate synthase
11(1)	MmcG128394_00756	MmcG128394_00756 Monoacylglycerol lipase
11(1)	MmcM5_00775	MmcM5_00775 Monoacylglycerol lipase
11(1)	Mmcx_00773	Mmcx_00773 Monoacylglycerol lipase
11(1)	MMC95010_00820	MMC95010_00820 Monoacylglycerol lipase
11(1)	MmcMy325_00847	MmcMy325_00847 Monoacylglycerol lipase
11(1)	MmcG131394_00755	MmcG131394_00755 Monoacylglycerol lipase
11(1)	Mmc8093_00711	Mmc8093_00711 2-succinyl-6-hydroxy-2,4-cyclohexadiene-1-carboxylate synthase
11(1)	Mmc15293_00173	Mmc15293_00173 2-succinyl-6-hydroxy-2,4-cyclohexadiene-1-carboxylate synthase
11(1)	Mmc7730_00782	Mmc7730_00782 Monoacylglycerol lipase
11(1)	MMCGM12_00753	MMCGM12_00753 Monoacylglycerol lipase
11(1)	MmcM18_00837	MmcM18_00837 Monoacylglycerol lipase
12(1)	Mmc7730_00785	Mmc7730_00785 Protein adenylyltransferase NmFic
12(1)	MMCGM12_00756	MMCGM12_00756 Adenosine monophosphate-protein transferase NmFic
12(1)	Mmc8393_00721	Mmc8393_00721 Protein adenylyltransferase NmFic
12(1)	MmcG128394_00760	MmcG128394_00760 Protein adenylyltransferase NmFic
12(1)	MmcMy325_00850	MmcMy325_00850 Protein adenylyltransferase NmFic
12(1)	MmcMyI_00880	MmcMyI_00880 Protein adenylyltransferase NmFic
12(1)	MMC95010_00823	MMC95010_00823 Adenosine monophosphate-protein transferase NmFic
12(1)	Mmc8093_00714	Mmc8093_00714 Protein adenylyltransferase NmFic
12(1)	Mmcx_00776	Mmcx_00776 Protein adenylyltransferase NmFic
12(1)	MmcM5_00781	MmcM5_00781 Protein adenylyltransferase NmFic
12(1)	Mmc15293_00170	Mmc15293_00170 Protein adenylyltransferase NmFic
12(1)	Mmc17193_00717	Mmc17193_00717 Protein adenylyltransferase NmFic
12(1)	MmcM18_00840	MmcM18_00840 Protein adenylyltransferase NmFic
12(1)	MmcG131394_00760	MmcG131394_00760 Protein adenylyltransferase NmFic
13(1)	MmcG131394_00762	MmcG131394_00762 hypothetical protein
13(1)	MmcG128394_00762	MmcG128394_00762 hypothetical protein
13(1)	Mmc7730_00792	Mmc7730_00792 hypothetical protein
13(1)	MMC95010_00826	MMC95010_00826 hypothetical protein
13(1)	Mmc8093_00716	Mmc8093_00716 hypothetical protein
13(1)	Mmcx_00783	Mmcx_00783 hypothetical protein
13(1)	MmcM18_00845	MmcM18_00845 hypothetical protein
13(1)	MmcMy325_00853	MmcMy325_00853 hypothetical protein
13(1)	Mmc17193_00719	Mmc17193_00719 hypothetical protein
13(1)	MmcMyI_00883	MmcMyI_00883 hypothetical protein
13(1)	MMCGM12_00761	MMCGM12_00761 hypothetical protein
13(1)	MmcM5_00786	MmcM5_00786 hypothetical protein
13(1)	Mmc8393_00723	Mmc8393_00723 hypothetical protein
13(1)	Mmc15293_00168	Mmc15293_00168 hypothetical protein
14(1)	Mmcx_00784	Mmcx_00784 6-phospho-beta-glucosidase GmuD
14(1)	MMC95010_00827	MMC95010_00827 6-phospho-beta-glucosidase GmuD
14(1)	MmcMyI_00884	MmcMyI_00884 6-phospho-beta-glucosidase GmuD
14(1)	MmcMy325_00854	MmcMy325_00854 6-phospho-beta-glucosidase GmuD
14(1)	Mmc15293_00167	Mmc15293_00167 6-phospho-beta-glucosidase GmuD
14(1)	Mmc17193_00720	Mmc17193_00720 6-phospho-beta-glucosidase GmuD
14(1)	Mmc8393_00724	Mmc8393_00724 6-phospho-beta-glucosidase GmuD
14(1)	MmcG128394_00763	MmcG128394_00763 6-phospho-beta-glucosidase GmuD
14(1)	Mmc8093_00717	Mmc8093_00717 6-phospho-beta-glucosidase GmuD
14(1)	MmcM18_00846	MmcM18_00846 6-phospho-beta-glucosidase GmuD
14(1)	MmcG131394_00763	MmcG131394_00763 6-phospho-beta-glucosidase GmuD
14(1)	MmcM5_00787	MmcM5_00787 6-phospho-beta-glucosidase GmuD
14(1)	Mmc7730_00793	Mmc7730_00793 6-phospho-beta-glucosidase GmuD
14(1)	MMCGM12_00762	MMCGM12_00762 6-phospho-beta-glucosidase GmuD
15(1)	MMCGM12_00763	MMCGM12_00763 Beta-glucoside kinase
15(1)	Mmc7730_00794	Mmc7730_00794 Beta-glucoside kinase
15(1)	MMC95010_00828	MMC95010_00828 Beta-glucoside kinase
15(1)	MmcM18_00847	MmcM18_00847 Beta-glucoside kinase
15(1)	Mmc8393_00725	Mmc8393_00725 Beta-glucoside kinase
15(1)	MmcMy325_00855	MmcMy325_00855 Beta-glucoside kinase
15(1)	Mmc17193_00721	Mmc17193_00721 Beta-glucoside kinase
15(1)	Mmcx_00785	Mmcx_00785 Beta-glucoside kinase
15(1)	MmcM5_00788	MmcM5_00788 Beta-glucoside kinase
15(1)	MmcG131394_00764	MmcG131394_00764 Beta-glucoside kinase
15(1)	MmcMyI_00885	MmcMyI_00885 Beta-glucoside kinase
15(1)	MmcG128394_00764	MmcG128394_00764 Beta-glucoside kinase
15(1)	Mmc8093_00718	Mmc8093_00718 Beta-glucoside kinase
16(1)	MmcM5_00790	MmcM5_00790 Mannosylglycerate hydrolase
16(1)	MmcG131394_00766	MmcG131394_00766 Mannosylglycerate hydrolase
16(1)	Mmc7730_00796	Mmc7730_00796 Mannosylglycerate hydrolase
16(1)	Mmc8093_00720	Mmc8093_00720 Mannosylglycerate hydrolase
16(1)	MmcG128394_00766	MmcG128394_00766 Mannosylglycerate hydrolase
16(1)	MmcM18_00849	MmcM18_00849 Mannosylglycerate hydrolase
16(1)	MMC95010_00830	MMC95010_00830 Mannosylglycerate hydrolase
16(1)	Mmc17193_00723	Mmc17193_00723 Mannosylglycerate hydrolase
16(1)	Mmc8393_00727	Mmc8393_00727 Mannosylglycerate hydrolase
16(1)	MMCGM12_00765	MMCGM12_00765 Mannosylglycerate hydrolase
16(1)	MmcMy325_00857	MmcMy325_00857 Mannosylglycerate hydrolase
16(1)	MmcMyI_00887	MmcMyI_00887 Mannosylglycerate hydrolase
16(1)	Mmcx_00787	Mmcx_00787 Mannosylglycerate hydrolase
17(1)	MMCGM12_00767	MMCGM12_00767 hypothetical protein
17(1)	MmcM5_00792	MmcM5_00792 hypothetical protein
17(1)	Mmc8093_00722	Mmc8093_00722 hypothetical protein
17(1)	Mmc17193_00725	Mmc17193_00725 hypothetical protein
17(1)	MMC95010_00832	MMC95010_00832 hypothetical protein
17(1)	MmcMyI_00889	MmcMyI_00889 hypothetical protein
17(1)	Mmc8393_00729	Mmc8393_00729 hypothetical protein
17(1)	Mmcx_00789	Mmcx_00789 hypothetical protein
17(1)	MmcG131394_00768	MmcG131394_00768 hypothetical protein
17(1)	MmcM18_00851	MmcM18_00851 hypothetical protein
17(1)	MmcMy325_00859	MmcMy325_00859 hypothetical protein
17(1)	MmcG128394_00768	MmcG128394_00768 hypothetical protein
17(1)	Mmc7730_00798	Mmc7730_00798 hypothetical protein
18(1)	MmcMy325_00860	MmcMy325_00860 Hypoxanthine-guanine phosphoribosyltransferase
18(1)	MMC95010_00833	MMC95010_00833 Hypoxanthine-guanine phosphoribosyltransferase
18(1)	MmcM5_00793	MmcM5_00793 Hypoxanthine-guanine phosphoribosyltransferase
18(1)	Mmc15293_00166	Mmc15293_00166 Hypoxanthine-guanine phosphoribosyltransferase
18(1)	Mmc17193_00726	Mmc17193_00726 Hypoxanthine-guanine phosphoribosyltransferase
18(1)	MmcG128394_00769	MmcG128394_00769 Hypoxanthine-guanine phosphoribosyltransferase
18(1)	MmcG131394_00769	MmcG131394_00769 Hypoxanthine-guanine phosphoribosyltransferase
18(1)	MMCGM12_00768	MMCGM12_00768 Hypoxanthine-guanine phosphoribosyltransferase
18(1)	MmcMyI_00890	MmcMyI_00890 Hypoxanthine-guanine phosphoribosyltransferase
18(1)	Mmc8393_00730	Mmc8393_00730 Hypoxanthine-guanine phosphoribosyltransferase
18(1)	MmcM18_00852	MmcM18_00852 Hypoxanthine-guanine phosphoribosyltransferase
18(1)	Mmc8093_00723	Mmc8093_00723 Hypoxanthine-guanine phosphoribosyltransferase
19(1)	MmcM5_00794	MmcM5_00794 Adenylosuccinate lyase
19(1)	MmcMyI_00891	MmcMyI_00891 Adenylosuccinate lyase
19(1)	MmcG128394_00770	MmcG128394_00770 Adenylosuccinate lyase
19(1)	MmcMy325_00861	MmcMy325_00861 Adenylosuccinate lyase
19(1)	MmcM18_00853	MmcM18_00853 Adenylosuccinate lyase
19(1)	Mmc8393_00731	Mmc8393_00731 Adenylosuccinate lyase
19(1)	MMCGM12_00769	MMCGM12_00769 Adenylosuccinate lyase
19(1)	MMC95010_00834	MMC95010_00834 Adenylosuccinate lyase
19(1)	MmcG131394_00770	MmcG131394_00770 Adenylosuccinate lyase
19(1)	Mmc15293_00165	Mmc15293_00165 Adenylosuccinate lyase
19(1)	Mmc8093_00724	Mmc8093_00724 Adenylosuccinate lyase
19(1)	Mmc17193_00727	Mmc17193_00727 Adenylosuccinate lyase
20(1)	Mmc17193_00163	Mmc17193_00163 5-amino-6-(5-phospho-D-ribitylamino)uracil phosphatase YitU
20(1)	MmcWi8079_00169	MmcWi8079_00169 5-amino-6-(5-phospho-D-ribitylamino)uracil phosphatase YitU
20(1)	MMC95010_00176	MMC95010_00176 5-amino-6-(5-phospho-D-ribitylamino)uracil phosphatase YitU
20(1)	Mmcx_00168	Mmcx_00168 hypothetical protein
20(1)	MMC95010_00179	MMC95010_00179 hypothetical protein
20(1)	Mmc7730_00209	Mmc7730_00209 hypothetical protein
20(1)	Mmc8393_00162	Mmc8393_00162 5-amino-6-(5-phospho-D-ribitylamino)uracil phosphatase YitU
20(1)	Mmc17193_00165	Mmc17193_00165 hypothetical protein
20(1)	Mmc7730_00207	Mmc7730_00207 5-amino-6-(5-phospho-D-ribitylamino)uracil phosphatase YitU
20(1)	Mmcx_00166	Mmcx_00166 5-amino-6-(5-phospho-D-ribitylamino)uracil phosphatase YitU
20(1)	Mmc8093_00162	Mmc8093_00162 5-amino-6-(5-phospho-D-ribitylamino)uracil phosphatase YitU
20(1)	Mmc15293_00719	Mmc15293_00719 5-amino-6-(5-phospho-D-ribitylamino)uracil phosphatase YitU
21(1)	Mmc17193_00171	Mmc17193_00171 hypothetical protein
21(1)	Mmcx_00173	Mmcx_00173 hypothetical protein
21(1)	Mmc8093_00167	Mmc8093_00167 hypothetical protein
21(1)	Mmcx_00174	Mmcx_00174 hypothetical protein
21(1)	Mmc8393_00167	Mmc8393_00167 hypothetical protein
21(1)	Mmc17193_00170	Mmc17193_00170 hypothetical protein
21(1)	MmcWi8079_00174	MmcWi8079_00174 hypothetical protein
21(1)	Mmc15293_00714	Mmc15293_00714 hypothetical protein
21(1)	MmcWi8079_00175	MmcWi8079_00175 hypothetical protein
21(1)	Mmc8393_00168	Mmc8393_00168 hypothetical protein
22(1)	MmcMyI_00892	MmcMyI_00892 Adenylosuccinate synthetase
22(1)	Mmc17193_00728	Mmc17193_00728 Adenylosuccinate synthetase
22(1)	MmcG131394_00771	MmcG131394_00771 Adenylosuccinate synthetase
22(1)	Mmc8393_00732	Mmc8393_00732 Adenylosuccinate synthetase
22(1)	MmcG128394_00771	MmcG128394_00771 Adenylosuccinate synthetase
22(1)	Mmc15293_00164	Mmc15293_00164 Adenylosuccinate synthetase
22(1)	Mmc8093_00725	Mmc8093_00725 Adenylosuccinate synthetase
22(1)	MmcMy325_00862	MmcMy325_00862 Adenylosuccinate synthetase
22(1)	MMC95010_00835	MMC95010_00835 Adenylosuccinate synthetase
23(1)	MmcMyI_00870	MmcMyI_00870 Pyrimidine-nucleoside phosphorylase
23(1)	MmcMy325_00840	MmcMy325_00840 Pyrimidine-nucleoside phosphorylase
23(1)	MmcG128394_00749	MmcG128394_00749 Pyrimidine-nucleoside phosphorylase
23(1)	Mmc8393_00711	Mmc8393_00711 Pyrimidine-nucleoside phosphorylase
23(1)	Mmcx_00766	Mmcx_00766 Pyrimidine-nucleoside phosphorylase
23(1)	Mmc8093_00704	Mmc8093_00704 Pyrimidine-nucleoside phosphorylase
23(1)	MmcM18_00830	MmcM18_00830 Pyrimidine-nucleoside phosphorylase
23(1)	Mmc15293_00180	Mmc15293_00180 Pyrimidine-nucleoside phosphorylase
23(1)	Mmc17193_00707	Mmc17193_00707 Pyrimidine-nucleoside phosphorylase
24(1)	MmcM5_00778	MmcM5_00778 IS3 family transposase IS1296
24(1)	MmcM18_00844	MmcM18_00844 IS3 family transposase IS1296
24(1)	Mmcx_00778	Mmcx_00778 IS3 family transposase IS1296
24(1)	MmcM5_00785	MmcM5_00785 IS3 family transposase IS1296
24(1)	MMC95010_00813	MMC95010_00813 hypothetical protein
24(1)	MMC95010_00181	MMC95010_00181 hypothetical protein
24(1)	Mmc7730_00799	Mmc7730_00799 IS3 family transposase ISMmy3
24(1)	MMC95010_00162	MMC95010_00162 hypothetical protein
24(1)	Mmc7730_00192	Mmc7730_00192 IS3 family transposase ISMmy3
25(1)	MmcWi8079_00159	MmcWi8079_00159 hypothetical protein
25(1)	Mmc7730_00191	Mmc7730_00191 hypothetical protein
25(1)	Mmc8093_00152	Mmc8093_00152 hypothetical protein
25(1)	MMC95010_00161	MMC95010_00161 hypothetical protein
25(1)	Mmc8393_00149	Mmc8393_00149 hypothetical protein
25(1)	Mmc15293_00729	Mmc15293_00729 hypothetical protein
25(1)	Mmcx_00154	Mmcx_00154 hypothetical protein
25(1)	Mmc17193_00151	Mmc17193_00151 hypothetical protein
26(1)	MMC95010_00164	MMC95010_00164 Alanine--tRNA ligase
26(1)	Mmc15293_00728	Mmc15293_00728 Alanine--tRNA ligase
26(1)	Mmc17193_00152	Mmc17193_00152 Alanine--tRNA ligase
26(1)	Mmc8393_00150	Mmc8393_00150 Alanine--tRNA ligase
26(1)	Mmc7730_00194	Mmc7730_00194 Alanine--tRNA ligase
26(1)	Mmcx_00155	Mmcx_00155 Alanine--tRNA ligase
26(1)	Mmc8093_00153	Mmc8093_00153 Alanine--tRNA ligase
26(1)	MmcWi8079_00160	MmcWi8079_00160 Alanine--tRNA ligase
27(1)	Mmc15293_00727	Mmc15293_00727 hypothetical protein
27(1)	Mmc17193_00153	Mmc17193_00153 hypothetical protein
27(1)	Mmc7730_00195	Mmc7730_00195 hypothetical protein
27(1)	Mmc8093_00154	Mmc8093_00154 hypothetical protein
27(1)	Mmc8393_00151	Mmc8393_00151 hypothetical protein
27(1)	MMC95010_00165	MMC95010_00165 hypothetical protein
27(1)	Mmcx_00156	Mmcx_00156 hypothetical protein
27(1)	MmcWi8079_00161	MmcWi8079_00161 hypothetical protein
28(1)	Mmc8093_00155	Mmc8093_00155 hypothetical protein
28(1)	MMC95010_00166	MMC95010_00166 Dipeptide transport system permease protein DppB
28(1)	MmcWi8079_00162	MmcWi8079_00162 hypothetical protein
28(1)	Mmc7730_00196	Mmc7730_00196 hypothetical protein
28(1)	Mmc15293_00726	Mmc15293_00726 hypothetical protein
28(1)	Mmc17193_00154	Mmc17193_00154 hypothetical protein
28(1)	Mmc8393_00152	Mmc8393_00152 hypothetical protein
28(1)	Mmcx_00157	Mmcx_00157 hypothetical protein
29(1)	MMC95010_00167	MMC95010_00167 Oligopeptide transport system permease protein OppC
29(1)	Mmc8393_00153	Mmc8393_00153 Oligopeptide transport system permease protein OppC
29(1)	Mmc8093_00156	Mmc8093_00156 Oligopeptide transport system permease protein OppC
29(1)	Mmc15293_00725	Mmc15293_00725 Oligopeptide transport system permease protein OppC
29(1)	Mmc17193_00155	Mmc17193_00155 Oligopeptide transport system permease protein OppC
29(1)	Mmcx_00158	Mmcx_00158 Oligopeptide transport system permease protein OppC
29(1)	MmcWi8079_00163	MmcWi8079_00163 Oligopeptide transport system permease protein OppC
29(1)	Mmc7730_00197	Mmc7730_00197 Oligopeptide transport system permease protein OppC
30(1)	Mmc8093_00159	Mmc8093_00159 hypothetical protein
30(1)	Mmc7730_00200	Mmc7730_00200 hypothetical protein
30(1)	MmcWi8079_00166	MmcWi8079_00166 hypothetical protein
30(1)	MMC95010_00170	MMC95010_00170 Oligopeptide-binding protein SarA
30(1)	Mmc17193_00158	Mmc17193_00158 hypothetical protein
30(1)	Mmc15293_00722	Mmc15293_00722 hypothetical protein
30(1)	Mmc8393_00156	Mmc8393_00156 hypothetical protein
30(1)	Mmcx_00161	Mmcx_00161 hypothetical protein
31(1)	Mmc8393_00164	Mmc8393_00164 Beta-phosphoglucomutase
31(1)	Mmc7730_00211	Mmc7730_00211 Beta-phosphoglucomutase
31(1)	Mmc15293_00717	Mmc15293_00717 Beta-phosphoglucomutase
31(1)	MMC95010_00183	MMC95010_00183 Beta-phosphoglucomutase
31(1)	MmcWi8079_00171	MmcWi8079_00171 Beta-phosphoglucomutase
31(1)	Mmcx_00170	Mmcx_00170 Beta-phosphoglucomutase
31(1)	Mmc17193_00167	Mmc17193_00167 Beta-phosphoglucomutase
31(1)	Mmc8093_00164	Mmc8093_00164 Beta-phosphoglucomutase
32(1)	Mmc17193_00706	Mmc17193_00706 Phosphoglucomutase
32(1)	MmcMy325_00839	MmcMy325_00839 Phosphoglucomutase
32(1)	MmcM18_00829	MmcM18_00829 Phosphoglucomutase
32(1)	Mmcx_00765	Mmcx_00765 Phosphoglucomutase
32(1)	Mmc15293_00181	Mmc15293_00181 Phosphoglucomutase
32(1)	MmcMyI_00869	MmcMyI_00869 Phosphoglucomutase
32(1)	Mmc8393_00710	Mmc8393_00710 Phosphoglucomutase
32(1)	Mmc8093_00703	Mmc8093_00703 Phosphoglucomutase
33(1)	Mmc8093_00151	Mmc8093_00151 hypothetical protein
33(1)	MmcWi8079_00158	MmcWi8079_00158 hypothetical protein
33(1)	Mmc15293_00731	Mmc15293_00731 hypothetical protein
33(1)	Mmc7730_00189	Mmc7730_00189 hypothetical protein
33(1)	Mmc8393_00147	Mmc8393_00147 hypothetical protein
33(1)	Mmcx_00153	Mmcx_00153 hypothetical protein
33(1)	Mmc17193_00150	Mmc17193_00150 hypothetical protein
34(1)	MmcG131394_00772	MmcG131394_00772 Ribonucleoside-diphosphate reductase subunit alpha 2
34(1)	Mmc15293_00163	Mmc15293_00163 Ribonucleoside-diphosphate reductase subunit alpha 2
34(1)	Mmc8393_00733	Mmc8393_00733 Ribonucleoside-diphosphate reductase subunit alpha 2
34(1)	Mmc17193_00729	Mmc17193_00729 Ribonucleoside-diphosphate reductase subunit alpha 2
34(1)	Mmc8093_00726	Mmc8093_00726 Ribonucleoside-diphosphate reductase subunit alpha 2
34(1)	MmcG128394_00772	MmcG128394_00772 Ribonucleoside-diphosphate reductase subunit alpha 2
35(1)	Mmc17193_00730	Mmc17193_00730 Protein NrdI
35(1)	Mmc15293_00162	Mmc15293_00162 Protein NrdI
35(1)	Mmc8093_00727	Mmc8093_00727 Protein NrdI
35(1)	MmcG131394_00773	MmcG131394_00773 Protein NrdI
35(1)	MmcG128394_00773	MmcG128394_00773 Protein NrdI
35(1)	Mmc8393_00734	Mmc8393_00734 Protein NrdI
36(1)	MmcM5_00783	MmcM5_00783 mRNA interferase toxin YafQ
36(1)	MmcMy325_00852	MmcMy325_00852 mRNA interferase toxin YafQ
36(1)	MMC95010_00825	MMC95010_00825 mRNA interferase toxin YafQ
36(1)	MmcM18_00842	MmcM18_00842 mRNA interferase toxin YafQ
36(1)	MmcMyI_00882	MmcMyI_00882 mRNA interferase toxin YafQ
36(1)	Mmc8393_00158	Mmc8393_00158 mRNA interferase toxin YafQ
37(1)	Mmc8393_00145	Mmc8393_00145 Magnesium transporter MgtE
37(1)	Mmc17193_00148	Mmc17193_00148 Magnesium transporter MgtE
37(1)	Mmcx_00151	Mmcx_00151 Magnesium transporter MgtE
37(1)	Mmc8093_00149	Mmc8093_00149 Magnesium transporter MgtE
37(1)	MmcWi8079_00156	MmcWi8079_00156 Magnesium transporter MgtE
37(1)	Mmc15293_00733	Mmc15293_00733 Magnesium transporter MgtE
38(1)	Mmcx_00175	Mmcx_00175 hypothetical protein
38(1)	Mmc15293_00713	Mmc15293_00713 hypothetical protein
38(1)	Mmc8093_00168	Mmc8093_00168 hypothetical protein
38(1)	Mmc8393_00169	Mmc8393_00169 hypothetical protein
38(1)	MmcWi8079_00176	MmcWi8079_00176 hypothetical protein
39(1)	Mmc8393_00148	Mmc8393_00148 hypothetical protein
39(1)	Mmc15293_00730	Mmc15293_00730 hypothetical protein
39(1)	Mmc7730_00190	Mmc7730_00190 hypothetical protein
40(1)	Mmc8093_00148	Mmc8093_00148 tRNA (guanine-N(7)-)-methyltransferase
40(1)	Mmc17193_00147	Mmc17193_00147 tRNA (guanine-N(7)-)-methyltransferase
40(1)	MmcWi8079_00155	MmcWi8079_00155 tRNA (guanine-N(7)-)-methyltransferase
41(1)	Mmc8093_00169	Mmc8093_00169 hypothetical protein
41(1)	MmcWi8079_00177	MmcWi8079_00177 hypothetical protein
41(1)	Mmc15293_00712	Mmc15293_00712 hypothetical protein
42(1)	Mmc8093_00170	Mmc8093_00170 hypothetical protein
42(1)	MmcWi8079_00178	MmcWi8079_00178 hypothetical protein
42(1)	Mmc15293_00711	Mmc15293_00711 hypothetical protein
43(1)	Mmc7730_00789	Mmc7730_00789 IS1595 family transposase ISCco4
43(1)	Mmcx_00780	Mmcx_00780 IS1595 family transposase ISCco4
43(1)	MMCGM12_00758	MMCGM12_00758 Modification methylase FokI
44(1)	Mmc7730_00790	Mmc7730_00790 hypothetical protein
44(1)	Mmcx_00781	Mmcx_00781 hypothetical protein
44(1)	MMCGM12_00759	MMCGM12_00759 Modification methylase FokI
45(1)	MMCGM12_00760	MMCGM12_00760 hypothetical protein
45(1)	Mmc7730_00791	Mmc7730_00791 hypothetical protein
45(1)	Mmcx_00782	Mmcx_00782 hypothetical protein
46(1)	MMC95010_00171	MMC95010_00171 hypothetical protein
46(1)	Mmc7730_00202	Mmc7730_00202 hypothetical protein
47(1)	MMC95010_00172	MMC95010_00172 Modification methylase RsrI
47(1)	Mmc7730_00203	Mmc7730_00203 hypothetical protein
48(1)	Mmc7730_00786	Mmc7730_00786 Modification methylase HaeIII
48(1)	MMCGM12_00746	MMCGM12_00746 Modification methylase HpaII
49(1)	Mmc15293_00709	Mmc15293_00709 Maltose phosphorylase
49(1)	Mmc8093_00172	Mmc8093_00172 Maltose phosphorylase
50(1)	MmcMy325_00863	MmcMy325_00863 hypothetical protein
50(1)	MmcMyI_00893	MmcMyI_00893 hypothetical protein
