# Supplementary material for: Minimalistic mycoplasmas harbor different functional toxin-antitoxin systems
Source: PLoS Genet. 2021 Oct 21;17(10):e1009365. doi: 10.1371/journal.pgen.1009365 (PMC8562856; doi:10.1371/journal.pgen.1009365)
Supplement: S3 File — (XLSX) [file pgen.1009365.s012.xlsx]

## Sheet: LogPhase_37C
TA_system	Protein_ID	Description	Pept sequence unique	meandNSAF	log10_meandNSAF
	MMCGM12_00811	50S ribosomal protein L7/L12	AIEDHFGVVASVGVAAAAPAEATNAAPTEVSVVMTSVGQQK+ALEEMKLNELNELVK+EHVKPEEAEEMK+EHVKPEEAEEMKAK+ELTGVGLMDAK+ELTGVGLMDAKK+IVDGTMPVTIK+IVDGTMPVTIKEHVKPEEAEEMK+IVDGTMPVTIKEHVKPEEAEEMKAK+KIVDGTMPVTIK+KIVDGTMPVTIKEHVKPEEAEEMK+KIVDGTMPVTIKEHVKPEEAEEMKAK+LNELNELVK+LVEAGASIDLK+MPITKDEIIK+PITKDEIIK+PITKDEIIKALEEMKLNELNELVK	0.0368878	-1.43312
	MMCGM12_00615	Glyceraldehyde-3-phosphate dehydrogenase	AAAWNIVPSTTGAAK+AVSLVLPHLK+DASNLPWSELK+DASNLPWSELKVDLVIESTGFYTDK+DASNLPWSELKVDLVIESTGFYTDKEK+DIEIVAINDLTDTK+GFMTTVHAVTNDQR+GKLDGYALR+KALEADADLAK+KGFMTTVHAVTNDQR+KVVISAPATGDLK+KVVISAPATGDLKTVVYGVNHK+LDGYALR+QLFEKDIEIVAINDLTDTK+SLTSDDVIISGASCTTNCLTPFTK+SLTSDDVIISGASCTTNCLTPFTKALDDAFTIKKGFMTTVHAVTNDQR+TLAYLLEFDTAQGIFCEGEISHTDNSIIVK+TTIYFMSL+VAINGFGR+VCSWYDNESSYVSQLVR+VDLVIESTGFYTDKEK+VFAEKDASNLPWSEL…	0.0145525	-1.83706
	MMCGM12_00667	50S ribosomal protein L24	DKQWVSVQGITVK+GQIGPITSITK+HVKPTNEDSEGGIK+HVKPTNEDSEGGIKDIPAK+KHVKPTNEDSEGGIK+KHVKPTNEDSEGGIKDIPAK+LHISNVALQDPK+QWVSVQGITVK+VGFEIIDGKK	0.0145307	-1.83771
	MMCGM12_00234	Pyruvate dehydrogenase E1 component subunit alpha	APEGVNCLPPNIVIGSQYSQATGIAFAEK+EFFEKYPESK+EVVEYVR+EVVEYVRK+FDPLKNEK+GEFEEMSK+GEFEEMSKFDPLIR+GIATGIPSIIVDGNDYLACIGVFK+GIATGIPSIIVDGNDYLACIGVFKEVVEYVR+GNGPVLVECDTYR+ISDQEVLEAYK+ISDQEVLEAYKIMHLSR+KGNGPVLVECDTYR+KTGGVVVTTTGDGGSSEGETYEAMNFAK+LGAHSSSDNPDVYRPK+LGAHSSSDNPDVYRPKGEFEEMSK+LHEVPCVFVIENNK+LHEVPCVFVIENNKWAISTAR+LKQYLIDKK+LLSFLSSTGQEACEVAYINALNK+LLSFLSSTGQEACEVAYINALNKK+LVADEFAWVEQNK+LVADEFAWVEQ…	0.0128177	-1.89219
	MMCGM12_00480	L-lactate dehydrogenase 2	AGTYEDCKDADVVVITAGRPQKPGETR+AGTYEDCKDADVVVITAGRPQKPGETRLEMVAGNAEIMK+ATFYGIGACLTK+CGCLTLEDLDQIQK+CGCLTLEDLDQIQKDTVDMAYK+DADVVVITAGRPQKPGETR+DTVDMAYK+EEQEKFDK+FDKSCETLHK+GLYTGVPAIIGSNGWER+IIEWDLTKEEQEK+IIEWDLTKEEQEKFDK+IIEWDLTKEEQEKFDKSCETLHK+IVNAVLRDEK+KSGFDGITVIASNPVDVITHVYQK+LEMVAGNAEIMK+LNVKPESVQAYVAGEHGDSSVAIWSQANIMGRPILDYVK+NIATEVKK+NKGLYTGVPAIIGSNGWER+RATFYGIGACLTK+SCETLHK+SGFDGITVIASNPVDVIT…	0.0128133	-1.89234
	MMCGM12_00156	Elongation factor Tu	AKEQFDR+ASVYALTQEEGGR+CDMVEDDEMIDLVEMEIR+DADKTFLMPVEDVFTITGR+DLLTEYDFDGEGAPVIR+DYANIDNAPEER+EHILLSR+ERGITINTAHVEYK+GITINTAHVEYK+GQVLAKPGTIKPHTVLK+GSALGALNGDSK+HYAHVDCPGHADYVK+IVVFLNK+KLLDFAVAGDNVGALLR+LLDFAVAGDNVGALLR+NMITGAAQMDGAILVVAATDGPMPQTR+SLPHVNIGTIGHVDHGK+SLPHVNIGTIGHVDHGKTTLTAAITK+TFLMPVEDVFTITGR+TIGAGTVISIEK+TTDVTGEVTLPEGTDMVMPGDNVEMEIQLIKPVAVEEGTK+TTLTAAITK+TVVTGLEMFR+TVVTGLEMFRK+VLSEQ…	0.0126099	-1.89929
	MMCGM12_00235	Pyruvate dehydrogenase E1 component subunit beta	AFKQEVPDEHYIVPIGEAYK+AFKQEVPDEHYIVPIGEAYKIQEGNDLTVVTYGAQTVDCQK+AIALLKETHPNATIDLIDLR+AIINNIKAVTDALDCAMQR+AIINNIKAVTDALDCAMQRDPNVIVFGEDVGTEGGVFR+ALEHHSEALEAVFAHIPGVQIVCPSTPYDTK+AVTDALDCAMQR+AVTDALDCAMQRDPNVIVFGEDVGTEGGVFR+CTGYDVITPFDR+CTGYDVITPFDRGEGYFQVNPK+DPNVIVFGEDVGTEGGVFR+ETHPNATIDLIDLR+GEGYFQVNPK+GKYTAPMVIR+GLILAAIDSPDPVIVVEPTK+GLILAAIDSPDPVIVVEPTKLYR+IQEGNDLTVVTYGAQTVDCQK+QEVPDEHYIVPIGEAYK+S…	0.0110284	-1.95749
	MMCGM12_00232	putative NADH oxidase	AIVTNDFMQTTNPDIYAIGDCAQVYNK+AMNKNVPIQLATTAVRTGVIAAFNVIKGNGLK+DLDRPEFMSTANEVLFK+DLTIDELPLVDIFFLPHFNKPFNFISLAGLEVLGLNYFK+DLTIDELPLVDIFFLPHFNKPFNFISLAGLEVLGLNYFKK+DPNMLFYATPEILR+DVTLIDVANR+GENGKVTQVVTDK+GEVKDPNMLFYATPEILR+GNIDVDYVIFSVGVRPQSAILEGICDLDDR+GNIDVDYVIFSVGVRPQSAILEGICDLDDRK+IAVVGAGYIGVELVEAFNEYGK+IAVVGAGYIGVELVEAFNEYGKDVTLIDVANR+IIGAQVASEK+IIGAQVASEKNHTEVMYMLALGIQK+IMPVYYDQEFTDLMQEK+KAIVTN…	0.0103322	-1.98581
	MMCGM12_00679	30S ribosomal protein S10	GPIPLPTEK+GYDHAIVDQSIVK+IIQAAEGTGAK+LKGYDHAIVDQSIVK+LLEILNPTAATMDILK+LLEILNPTAATMDILKR+QVITILR+RLLEILNPTAATMDILK+RLLEILNPTAATMDILKR+VQLPSGVDIEIK+VQLPSGVDIEIKL+VRGPIPLPTEK	0.00959813	-2.01781
CspG	MMCGM12_00034	Cold shock-like protein CspG	DVFVYFSNINVNGYK+GFGFITNDSDNK+GFGFITNDSDNKDVFVYFSNINVNGYK+GLEAFNVSITNK+VTYELNK+WFNDEKGFGFITNDSDNKDVFVYFSNINVNGYK	0.00939226	-2.02723
	MMCGM12_00222	Enolase	AAASELDIPLYK+AANSTLIK+AGWTAVVSHR+AGYKPGKDGIMIAMDCASSELYLEDK+AGYKPGKDGIMIAMDCASSELYLEDKK+AKTPAEIALDLLVEAIK+AKTPAEIALDLLVEAIKK+AKTPAEIALDLLVEAIKKAGYKPGK+APSGASTGVNEALELR+APSGASTGVNEALELRDGDK+APSGASTGVNEALELRDGDKAR+AVKNVNEIIAPK+DGIMIAMDCASSELYLEDK+DGIMIAMDCASSELYLEDKK+DGIMIAMDCASSELYLEDKKYHFK+DITAVGDEGGFAPNFEWAYEK+DITAVGDEGGFAPNFEWAYEKHDLK+GTPTVEVEVWTEFGGYGCAK+IGDKVQIVGDDLFTTNPK+KAANSTLIK+KDITAVGDEG…	0.00929665	-2.03167
	MMCGM12_00669	30S ribosomal protein S17	AHDENQVAQMGDK+AHDENQVAQMGDKVEIMETRPLSK+VEIMETRPLSK+YKAHDENQVAQMGDK+YKAHDENQVAQMGDKVEIMETRPLSK	0.00919806	-2.0363
	MMCGM12_00065	Alanine dehydrogenase	AIQDNSALK+ALPLLRPMSEVAGR+ANITIIGGGVAGTSALR+AVKESDVVISTVLIPGK+AVKESDVVISTVLIPGKLAPK+DALGVLVSGTPGTPK+DLTEELIK+EPLKSEYK+ESDVVISTVLIPGK+HNVIHYSVPNIPGAVPR+KAIQDNSALK+LGVQTVNGK+LVTTEMVQTMKPNSVIIDVAIDQGGSVETVDHISSHADPTFIR+MAVIIASNLLLK+NNHEVLVESGAGLGSGFSDLEYEK+NTDKDALGVLVSGTPGTPK+NVEDVWKQEMIVK+SNYANIAK+TSTIALTNATLTYVVEIASK+TSTIALTNATLTYVVEIASKGWKK+VGITPMGVVELIR+VIAIAYETVQTPDK+VKEPLKSEYK+YFYENQIIFTYFHLAGL…	0.00880842	-2.0551
	MMCGM12_00237	Dihydrolipoyl dehydrogenase	AIVVNEYQETNLDGVYAIGDVVGK+AKELGIVLQNTEK+ANKDHAEDIVMDYDR+ANKDHAEDIVMDYDRIPSCIYTHPEVSMIGK+ATEMISEIAAVIECEGTITEIANTIHPHPTMSEAIGEAAEALETGK+DGIIIDSTR+DHAEDIVMDYDRIPSCIYTHPEVSMIGK+DIIDAMTK+DQMIKGEYVLESVGR+DQMIKGEYVLESVGRK+EGQPLYFVETDK+EGQPLYFVETDKVNSEIPSPVAGK+ELGIVLQNTEK+EYYGGVCLNVGCIPTK+FPFSAIGK+GEAVALDK+GEAVALDKNTISVNNK+GEYVLESVGR+GEYVLESVGRK+IAVINISTGQEIK+ILSVPKIPETLVVIGGGVIGIEFSCLFASLGTK+IPETLVVIGGG…	0.00859135	-2.06594
	MMCGM12_00236	Dihydrolipoyllysine-residue acetyltransferase component of pyruvate dehydrogenase complex	AGQEIKVGDVVMEIDEGSGASVASEPK+DHAAASGIK+DHAAASGIKLTYLAFIIKAVAKSLR+DMPNINVR+EGQSLYFVETDK+EGQSLYFVETDKVNSEIPAPVAGK+FIMPLSMTCDHR+GADHLSVFEIAIK+GADHLSVFEIAIKISELANK+GADHLSVFEIAIKISELANKAK+ILVADIKNYHSSSAQPASQPAPTPTLVASQPAPAPTPAITPAIK+IQFMHNINIGIAVDTPNGLMVPVIK+KQASTVTKSSTIKATPLAR+KVAADLNIDLSLVTPTGPNQR+LTYLAFIIK+MRTELKDHAAASGIK+NTDITETHK+NTDITETHKMR+NYHSSSAQPASQPAPTPTLVASQPAPAPTPAITPAIK+QASTVTKSSTIKATPLAR…	0.00849593	-2.07079
	MMCGM12_00678	50S ribosomal protein L3	GFAGGIKR+GIGSMGAIINR+GPMAHGSGYHR+KVEMTQVFTSAGQLVPVTVVEVLPNTVLQVK+MPGHMGNAK+NMQGYELGQVINVSDIFVSGEYVDVTGISK+RVNLVNKPELGHFK+TIDSDGYVAVQLGTTDKR+TIQNLEIIAIDQPNNIMLIK+VEMTQVFTSAGQLVPVTVVEVLPNTVLQVK+VNLVNKPELGHFK+VNLVNKPELGHFKK	0.00830264	-2.08078
	MMCGM12_00033	30S ribosomal protein S6	GFYHVVIVEATTQAIK+GFYHVVIVEATTQAIKEFER+IDKNVVR+ILESNDLGLLDFTYEINHK+ILESNDLGLLDFTYEINHKK+KGFYHVVIVEATTQAIK+KGFYHVVIVEATTQAIKEFER+KKGFYHVVIVEATTQAIKEFER+KYEVMYILDQDVK+KYEVMYILDQDVKDTK+LDAILAENGK+TDMTKYEEEQREK+TLVLNTENIQNYEQSVVLSK+YEVMYILDQDVK+YEVMYILDQDVKDTK	0.00812449	-2.0902
	MMCGM12_00741	Pyrimidine-nucleoside phosphorylase	ADKHSTGGVGDKTSLVYAPLVASYGIK+AEEIGMILIEIGAGR+CEVTNDEFVDVINK+DFVIAQGGDWSVLENYDK+DFVIAQGGDWSVLENYDKHFSCK+DVTGTIDSMPLIVASIMSK+EAAHYLKDFVIAQGGDWSVLENYDK+EAAHYLKDFVIAQGGDWSVLENYDKHFSCK+EAWETLNGNGPSDFNELIATLVGITLLQAK+EIHESYELLEQQPVKK+FTFADIIEK+FTFADIIEKK+GEITDYQMASFCMATYFTDMTAK+HNIELTEQEISWLINSYTK+HSTGGVGDKTSLVYAPLVASYGIK+IDHGAGIYFDK+IDHGAGIYFDKQYGDYVNAGDTIMTLYTNR+KHNIELTEQEISWLINSYTK+KKHNIELTEQEISWLINS…	0.00742693	-2.12919
	MMCGM12_00142	50S ribosomal protein L31	DTIKAQAEKQSQAQK+FICTTCASEWVCGTSK+SEEVRVDVCSNCHPFYTGAQTYTNVAGR+VDVCSNCHPFYTGAQTYTNVAGR	0.00731153	-2.13599
	MMCGM12_00154	30S ribosomal protein S7	AIENIKPHLELK+DVLADPIYNSK+EKTNKEPIEVFNK+EPIEVFNK+GIAQSIIYDAFNIIK+GIAQSIIYDAFNIIKEK+IGGANYQVPVEVSAER+LANEIIDASNNIGGSVK+LANEIIDASNNIGGSVKK+RGIAQSIIYDAFNIIK+TNKEPIEVFNK	0.00725911	-2.13912
	MMCGM12_00645	50S ribosomal protein L13	ESNKFYYHHSMHPGGLK+GSQHPFAAQKPEVLEISTK+GSQHPFAAQKPEVLEISTKK+HKVDFTPHINNGDHVIIINAEK+KQTTMISAK+LATQVALVLR+MKQTTMISAK+NVQGSNQYR+QTTMISAK+VDFTPHINNGDHVIIINAEK	0.00714098	-2.14624
	MMCGM12_00371	50S ribosomal protein L19	FDIINNQLR+IKEGDKFR+IKEIMPTK+IQSFEGLVIK+SGDTIRVDVK+SKFDIINNQLR+TFPLHSPIIDSVTLIK+TFPLHSPIIDSVTLIKR+TQGSGITYSVVVR+TQGSGITYSVVVRK	0.00688974	-2.1618
	MMCGM12_00528	Cell division protein FtsZ	AAAIESEEELRK+AAAIESEEELRKVVEGADLIFIAAGMGGGTGTGAAPVIAK+DIIVNITGGR+EGLEELRK+GLGAGGNPEVGK+GNALFGIGVASGK+GNALFGIGVASGKDK+HVDSVIVVSNDK+HVDSVIVVSNDKLLEYIGSIPIAESFK+HVDSVIVVSNDKLLEYIGSIPIAESFKEADTILK+IAQESGALVIGIVTKPFIFEGR+IKVLGVGGAGNNAIR+KGNALFGIGVASGK+KGNALFGIGVASGKDK+KHVDSVIVVSNDK+KHVDSVIVVSNDKLLEYIGSIPIAESFK+KVVEGADLIFIAAGMGGGTGTGAAPVIAK+LLEASIEGAK+LLEASIEGAKDIIVNITGGR+LLEYIGSIPIAESFK+LLEYIGSIPIAESF…	0.00688018	-2.1624
	MMCGM12_00060	Peroxiredoxin Bcp	DLVNEFNLTSETIVLDDEPFVK+DLVNEFNLTSETIVLDDEPFVKYER+GLIIFFYPK+KNYQLQDHK+MKNYQLQDHK+MKNYQLQDHKNNLVELNSLVGQK+NNLVELNSLVGQK+NVDHIEHVSDLLEYLK+NVDHIEHVSDLLEYLKK+NVDHIEHVSDLLEYLKKND+NYQLQDHK+NYQLQDHKNNLVELNSLVGQK+QLGFNVVGVSQDEPNKNDEFCCEQNLSFLLLSDLNK+STFVLDNQLNLLK+STFVLDNQLNLLKEFR+TSLCTLEVIEYQK	0.0068764	-2.16264
	MMCGM12_00674	30S ribosomal protein S19	EFIPVYITEDMVGNK+GPFVDESLFK+GPFVDESLFKK+KGPFVDESLFK+KGPFVDESLFKK+LGEFAPTRK+STIFPEFIGK+TFGVYNGKEFIPVYITEDMVGNK	0.00670028	-2.17391
	MMCGM12_00803	Uracil phosphoribosyltransferase	AFTEIKHPLIIDK+AFTEIKHPLIIDKLTR+AGIGMLDGIQK+DEETLEIHQYFAK+DEKLNEKGYIVPGLGDAGDRIFGTK+DFRENLNEIAQLMVYEIFR+DIDKSYVIVVDPMLATGGSACK+DLKLEPVEITTPVAK+ENLNEIAQLMVYEIFR+FVCLVAVEPGIK+FVCLVAVEPGIKR+GYIVPGLGDAGDRIFGTK+HPLIIDK+IAHVGLYRDEETLEIHQYFAK+LQEQHPDVEIYAASK+LQEQHPDVEIYAASKDEK+LQEQHPDVEIYAASKDEKLNEK+QWGAKEVK+RLQEQHPDVEIYAASKDEK+SYVIVVDPMLATGGSACK+TTGYTINQPVVLVPILR	0.0066402	-2.17782
	MMCGM12_00675	50S ribosomal protein L2	DDDGKYVTLR+DIFGTISTIEYDPNR+DIFGTISTIEYDPNRNAFICLINYVDGEKR+GSVMNPNDHPHGGGEGR+KSPVTPWGK+KVLAECYATIGEVGNEEYNLVNWGK+NAFICLINYVDGEKR+NIPEGTLLHNVELKPGK+NMTTIDYSAVLTTKNNPEK+SAGSSVQLLGK+SAGSSVQLLGKDDDGK+SAGSSVQLLGKDDDGKYVTLR+SPVTPWGK+SPVTPWGKK+VLAECYATIGEVGNEEYNLVNWGK+VVASENADIK	0.00661244	-2.17964
	MMCGM12_00661	30S ribosomal protein S5	AENQENTVEVITNAETESK+AENQENTVEVITNAETESKAE+ANEVPEAIK+ANEVPEAIKK+ATFEGLSSMQTLK+ATFEGLSSMQTLKR+AVIELAGISDVYAK+FAAVVVVGNK+FAAVVVVGNKK+GLVGMGTGK+KAENQENTVEVITNAETESK+KAENQENTVEVITNAETESKAE+KNLVSVTLR+MTEEMNVVETSSEMNSNVEK+NTTVPHEVLGTFGAGK+QVKDEFEEK+SKQVKDEFEEK+SLGSNNAINMIR+TEEMNVVETSSEMNSNVEK+VGTGIIAGGPAR+VTVKKAENQENTVEVITNAETESKAE	0.006577	-2.18197
	MMCGM12_00673	50S ribosomal protein L22	AVSVAVATLK+DAAEPILK+LLNSAVANAVNNNGMEADK+LLNSAVANAVNNNGMEADKLYVK+NLNKDAAEPILK+TIFVNEGPTLKR+TSHVVIVVSDEK	0.00655555	-2.18339
	MMCGM12_00035	FMN-dependent NADH-azoreductase 2	AQILGVQGAPLGWYPWGQHTQYVEGAMR+DEVGTSILTSETFSTFYQQEVTK+DEVGTSILTSETFSTFYQQEVTKK+FLGIEFNK+FNPDDEIIIVDLNK+FNPDDEIIIVDLNKDEVGTSILTSETFSTFYQQEVTK+FNPDDEIIIVDLNKDEVGTSILTSETFSTFYQQEVTKK+GDAIGLITNLK+KFNPDDEIIIVDLNKDEVGTSILTSETFSTFYQQEVTK+KFNPDDEIIIVDLNKDEVGTSILTSETFSTFYQQEVTKK+KGDAIGLITNLK+LVIACPMYNFSTPVTLK+SFIDHVSVANETFSYK+SVDKLVIACPMYNFSTPVTLK+TTAQADEVSNSVALTNR+TVLLAGVK+VAPLLQLTPEQR+VETIIDEVIEAAR	0.00642792	-2.19193
	MMCGM12_00545	Elongation factor Ts	ALEASDNNIDNAIVWLR+ALEASDNNIDNAIVWLRENGLAK+EITQAGMMDCK+EITQAGMMDCKK+FELVNKTEGSSVIYNHANK+FELVNKTEGSSVIYNHANKR+FLSLVDEIANALLNSNASSLEEGLQVK+IVILEVNSETDFVAK+KALEASDNNIDNAIVWLR+LAEVSLLDQLFVIDESFK+LDSTDAYNIAMHVAAMAPK+LQAKPANVLENILK+RFELVNKTEGSSVIYNHANKR+RLAEVSLLDQLFVIDESFK+TEGSSVIYNHANK+TEGSSVIYNHANKR+TNSGLTIEQSLISATATIGEK+VAAEGIVLAK+VSTLLVFDNK+VSTLLVFDNKLDSTDAYNIAMHVAAMAPK+VVTNFADEVAAQLK+YEVGEGIEK+YINM…	0.00637643	-2.19542
	MMCGM12_00399	Trigger factor	ANLVVPGFR+DDELVKDLNLPDITTYEQLEQK+DFVLEIGSNQFVPGFEDSMIGLK+DLNLPDITTYEQLEQK+DVKKEFEDQLAQQK+EFEDQLAQQK+EKQADDQIQKGDIVTFDFK+ENIVASEEAINAK+FEEFANLYGIEAEK+FPEEYIPSLAGK+GDIVTFDFK+GYVDDQAFEGGEAK+GYVDDQAFEGGEAKDFVLEIGSNQFVPGFEDSMIGLK+ILPAKDDELVK+ILPAKDDELVKDLNLPDITTYEQLEQK+IQNDNSPTPVIVK+ISKSEFVESIIDEIIK+ISKSEFVESIIDEIIKNSEFQIPK+ITQEEIDEELKSDATHR+IVVKPAFDFALSQENK+IYNEAFK+KEFEDQLAQQK+KPVVEVNQEDVDNVIDMYR+LKA…	0.00634583	-2.19751
	MMCGM12_00815	50S ribosomal protein L11	AGDVVPVVITAYDDK+AGDVVPVVITAYDDKSFDFVLK+DRAGDVVPVVITAYDDK+LEFMAMQAKPGAELASLGINMPAFTR+MPDLNANTIEAAMK+SFDFVLK+SIAEYKMPDLNANTIEAAMKQVIGTAK+TQTVATVTLDDIR+TTPTAYMLK	0.00627272	-2.20254
	MMCGM12_00651	50S ribosomal protein L17	DIDADKKETALQK+GDNAPMVIIK+GQNTAWR+KGDNAPMVIIK+NGGYTSILK+NLTTELIINESLEVTQTR	0.00616642	-2.20997
	MMCGM12_00654	30S ribosomal protein S13	DLTEEQIK+DLTEEQIKNISMEISK+EVSLNIK+ISGVEIPNNKR+KGLPVRGQSSKTNAR+NISMEISKYKTEGELR+RVVVSLTYIYGIGLPTAQSVLK+VKDLTEEQIK+VKDLTEEQIKNISMEISK+VVVSLTYIYGIGLPTAQSVLK	0.00600068	-2.2218
	MMCGM12_00350	Inorganic pyrophosphatase	DEIENFFLQYK+DEILAEWK+GQKDEILAEWK+GQKDEILAEWKEK+GSSNKYEVDEK+HYRDEIENFFLQYK+INGWGTLEEALEELEECK+INGWGTLEEALEELEECKTR+KNNVISMVVEIPK+MKNNVISMVVEIPK+MVDAGEVDTK+NNVISMVVEIPK+TLNDVPKHYRDEIENFFLQYK	0.00585064	-2.2328
	MMCGM12_00676	50S ribosomal protein L23	DNVYTFLVDK+DNVYTFLVDKK+EGQKLDVLSDL+KPVLTEK+KTFEEIFEVK+MHITEVLKKPVLTEK+SFAGHKDNVYTFLVDK+SFAGHKDNVYTFLVDKK	0.00573997	-2.24109
	MMCGM12_00261	Transcription elongation factor GreA	DISKPYK+EIILTQEGLEELKAELK+EVETLINR+IGSTVQFVSSLDNK+IKEVETLINR+IVGAIEADPFSNLISNESPIAK+KVNTTVEIK+KVNTTVEIKDISKPYK+SKEIILTQEGLEELKAELK+VIDDSKTHSTGEVK+VIDDSKTHSTGEVKIGSTVQFVSSLDNK	0.00571019	-2.24335
	MMCGM12_00668	50S ribosomal protein L14	FSENAAVLIK+FSENAAVLIKEDK+FSGIGDIIICSVISATPGAVIK+FSGIGDIIICSVISATPGAVIKK+KFSGIGDIIICSVISATPGAVIK+KFSGIGDIIICSVISATPGAVIKK	0.00541367	-2.26651
	MMCGM12_00542	Ribosome-recycling factor	ADLGLNPVSDATLIR+ADLGLNPVSDATLIRIPIAPLTEDVR+ADLGLNPVSDATLIRIPIAPLTEDVRK+ASGAILDKVMVNYYGSLMPLNQISQITTPEPNLIIIKPYDR+DAIDEIK+DAIDEIKK+DAIDEIKKIENISK+DLISDNEDQIQQITDK+DLISDNEDQIQQITDKFIK+ETIDAYVIHLR+IENISKDLISDNEDQIQQITDK+IPIAPLTEDVR+IPIAPLTEDVRK+KIENISK+KIENISKDLISDNEDQIQQITDK+KIENISKDLISDNEDQIQQITDKFIK+KVHKELEGYK+MTDLILK+NVITEAVGAIHK+NVITEAVGAIHKADLGLNPVSDATLIR+NVITEAVGAIHKADLGLNPVSDATLIRIPIAPLTEDVR…	0.00538184	-2.26907
	MMCGM12_00814	50S ribosomal protein L1	ADIVGGEELINR+ADKEGNIHLIIGK+AVIDEIR+EAEQAKADIVGGEELINR+EGNIHLIIGK+FDSTVEVAFNLNIDPR+FKEALSK+GAVVLPAGTGK+IKNENWFDFDIIVATPEMMAK+NKVYPLTQALDLAK+NVTLSTTMGPGIK+QTSTTKFDSTVEVAFNLNIDPR+TGTVTLDVAK+TKEAEQAKADIVGGEELINR+VKPQTVKGDYIK+VSFEIEKLEENFK+VSFEIEKLEENFKAVIDEIRR+VYPLTQALDLAK	0.00530388	-2.27541
	MMCGM12_00670	50S ribosomal protein L29	AMQAAEQETVEPDTK+AMQAAEQETVEPDTKGETK+FLEEQYGQQSQTELNEADIQK+IELALSEK+KFLEEQYGQQSQTELNEADIQK+NLSVDELIK	0.00530171	-2.27558
	MMCGM12_00653	30S ribosomal protein S11	ALQMAGLEITSIK+GIAHIHSTFNNTIVTVSDEK+GIAHIHSTFNNTIVTVSDEKGNVLSWSSAGAIGFK+GNVLSWSSAGAIGFK+KSTPYAAQLISEAAAK+STPYAAQLISEAAAK	0.00521272	-2.28294
	MMCGM12_00356	DNA-binding protein HU	EGVNPSTGEK+ELIEEIIINENISK+ELIEEIIINENISKVDAEK+EVSVAGFGK+HLIDGKEVSVAGFGK+IFQTISK+KELIEEIIINENISK	0.00520345	-2.28371
	MMCGM12_00665	30S ribosomal protein S14 type Z	CNHCGRPHAVLK+CNHCGRPHAVLKK+FAYEGQIPGIK+FAYEGQIPGIKK+KFAYEGQIPGIK+KFAYEGQIPGIKK	0.0051967	-2.28427
	MMCGM12_00465	hypothetical protein	AAEITGNVAK+ALIGQTNIDGK+ALIGQTNIDGKTDTSADALLSQFETIIK+ALIGQTNIDGKTDTSADALLSQFETIIKK+ALPNIVLGDQSGAYIINQDQR+AMVTDDKAAEITGNVAK+DADVFMDSQITPPK+DADVFMDSQITPPKENK+EDIETHNTK+EPGYFTLNMLR+FADNPTKDPEIETHGITNQFQLIK+FADNPTKDPEIETHGITNQFQLIKK+FDTNNAKDADVFMDSQITPPK+FDTNNAKDADVFMDSQITPPKENK+FQSAISLAASVGANQNK+FTEGVEIDESK+FTEGVEIDESKVKEDTISGEVLSIDYQEQEFYK+HPYFGDDIK+HPYFGDDIKNDPK+IAELHSILAGQHDTTK+ILFATAQGAGWPLSLALRP…	0.00505178	-2.29656
	MMCGM12_00071	Thioredoxin	EQFDKEIK+FLDVDVDLNRQVAEEFRIMSIPTLITFENGNQVNK+HIGFATPDQLKK+IMSIPTLITFENGNQVNK+MLAPILHDFAK+VLVDFNATWCGPCK+VLVDFNATWCGPCKMLAPILHDFAKK	0.00497977	-2.30279
	MMCGM12_00677	50S ribosomal protein L4	EIALNDYVWGIEPHQQAIYDTVISQQAALR+EKEELVVK+ENNLVIVDKFEFAKPSTK+GGGVTFGPTPDINYK+GGGVTFGPTPDINYKK+LQVLDIKGNEVK+SSNNITGVK+TISANQLNVFDLLNATK+VKENNLVIVDK+VKENNLVIVDKFEFAKPSTK	0.00494869	-2.30551
	MMCGM12_00137	Fructose-bisphosphate aldolase	AILEAAEASK+CILAGYSSVMFDGSHFPYAENLEMTK+INVNTELQLAFR+KCILAGYSSVMFDGSHFPYAENLEMTK+KLLKPGYDALK+LLKPGYDALKTTFLELTNWFGCQGK+MPMVLHGGSGIPQEQVK+MPMVLHGGSGIPQEQVKK+TGITMLAAGIGNIHGK+TPVIIATSEGAIK+YAIGHFNINNLEWTK+YMGGVNTVVGMVNGLLDYLNITVPVALHLDHGQSLEMAK+YPSWWQSLSFDTLER	0.00482435	-2.31656
	MMCGM12_00121	UTP--glucose-1-phosphate uridylyltransferase	AVIPCAGFGTR+DDTKNEFIK+DKINELEQIK+DVDCYAK+EAIDSGIKEILIVLNDK+EAIDSGIKEILIVLNDKK+EILIVLNDK+EILIVLNDKK+EMLPIIDTPTIEYIVK+FLYNKDKINELEQIK+GETGEIELTDSILR+GFINNESFAVLLGDDLFK+HSTILGTILIDK+HSTILGTILIDKK+INELEQIK+LGYLEAFVDFASNRDDTK+LGYLEAFVDFASNRDDTKNEFIK+TIKDVDCYAK+TKYDADIHYIMQDEPLGLGHAISLCK+VCSVVEKPDEQNAPSNVAIAGR+YDADIHYIMQDEPLGLGHAISLCK+YILTPEIFNYLDLQLK	0.00482008	-2.31695
	MMCGM12_00527	Cell division protein SepF	DFLSGVLYIK+DFLSGVLYIKK+DSYTQTSNQFNQNHQTNTSNMNQTDMNK+DSYTQTSNQFNQNHQTNTSNMNQTDMNKSPINTYVFSPMK+FKDFLSGVLYIK+FSEVQSIVDTLLDQK+FSEVQSIVDTLLDQKVVVVDFK+LNENIYK+QNEQDQDQIELELTDSDIFEQESPVLK+SPINTYVFSPMK	0.00481391	-2.3175
	MMCGM12_00784	PTS system glucose-specific EIICBA component	AAAIIEYLGGEENIVDVDSCASR+AFGANIMPTLSK+AFLLPIALLPIAGVFLGVGAAIAANTPEQSALWFIGK+DCMCEEPNKDEEQPVSEMK+DCMCEEPNKDEEQPVSEMKVEEK+DEACGCEKDCMCEEPNKDEEQPVSEMK+DEACGCEKDCMCEEPNKDEEQPVSEMKVEEK+DSGVAAITAVVGFLVFNGVQAPLFTQGQVQSDK+ELWGAVGDQIISQR+FGFMLLGLPAAALAMWLAAPK+FGQVSGTLPYGTDSLIFEIVER+FHQTQLPTAISFFSGTK+FQSGKFGFMLLGLPAAALAMWLAAPK+GLNVDGSKMSSSTDDKEQAR+GNNIQIVYGGEQEAIKPR+HVSNSLTGSNMGILSLNTGVLGGIFVGAIAAK+KADIDGIK…	0.00478776	-2.31987
	MMCGM12_00546	30S ribosomal protein S2	ALWEIEEEEKK+EELSAAGVQYGHQTK+EELSAAGVQYGHQTKR+EITREELSAAGVQYGHQTK+EITREELSAAGVQYGHQTKR+LNIPVIAICDTNADPDMIDYVIPGNDDLQESVNLIINILVEAYAEGAQIK+LPAAIVVVDPK+LPAAIVVVDPKGDEIAVK+NKNHIIDLEK+QNRVMTPVVENQSTEQQASENVSNTQVSNEPVTPVVEVEKSSEPKAE+SGKNAVKEAALR+SGNFYINNR+SREITREELSAAGVQYGHQTK+SYIYGVK+TITHLNTAQK+VMTPVVENQSTEQQASENVSNTQVSNEPVTPVVEVEK+WLGGTLTNLK	0.00475686	-2.32268
	MMCGM12_00344	hypothetical protein	DKIEVEVK+DLGFVSKNEK+LKDKIEVEVK+LKSLPDNKDETILAAVAK+NEKEIIK+SIQEEKIDLNK+SLPDNKDETILAAVAK+SSDGQTYKDEAELQIESK+TNGSGTSGAGTTASTNGNSSDSAVIEVK+TVTVIFDVNNSLK+VGVYVGLSLLSVALLASSGFIIYR	0.00475574	-2.32278
	MMCGM12_00238	Phosphate acetyltransferase	ATIEVAHQVMQLPNYVGAMLVK+EFSEEFVK+EVPSEIKNNSSIK+GATFIDVLNTAIMTLHLSY+GDENYIFTDCALNIKPTSEQLVEITQMAVDFAK+GKATIEVAHQVMQLPNYVGAMLVK+KSIVFPEGESEIIQSVAK+LGLPILLFK+LNQADCMLSGLNNTTADTIRPALQIIGTKPGYNIASSIFIMSK+MGGFEAIGPFVLGLNQPVNDLSR+MYTLEEIKNQLVLK+NVEAALLSYSTNGSGK+NVEAALLSYSTNGSGKGEDVDR+QTPDIFVFPDINAGNIGYK+SIVFPEGESEIIQSVAK+SSQNDYVCEGEIQFDAAFDKK+TICLDEFDTKEFSEEFVK+TLVDEKLGLPILLFK+YTLEEIK+YTLEEIKNQLVLK	0.00472042	-2.32602
	MMCGM12_00311	Aminopeptidase YpdF	ACDITDQVFQAALDFIKPGITEK+DDWEIANIK+DDWEIANIKK+DFDLIGINCSK+DIELHHFSK+EGVIAGDIHK+ENMTITIEPGIYIPDLGGVR+FHSSLGYLIITK+FIDDKFLEFGADK+FLEFGADKISFDTIIASGVNGSMPHAVPSDK+HEIINELLEK+HEIINELLEKNNADAILLYSPENR+IEDDVLVTK+ISFDTIIASGVNGSMPHAVPSDK+KACDITDQVFQAALDFIKPGITEK+LVEIYNIVYEAQSLGISLVK+MIKDDWEIANIKK+MTKHEIINELLEK+NHWFKDFDLIGINCSK+NINKDIELHHFSK+NLKQDLIDILNQNNVK+NNADAILLYSPENR+QDLIDILNQNNVK+TKHEIINELLEK+VINNNEL…	0.00460216	-2.33704
	MMCGM12_00734	Triosephosphate isomerase	AIIAYEPIWAIGTGK+DKGAYTGEISTTMLK+EMFNETDLDVNKK+GAYTGEISTTMLK+IAAQNVHYKDK+IIAGLAVPYVMLQTGLK+IYDKNTAEQIIIQYGGSVKPSNIQEYLK+MNGTNESLTDFLNQVDNK+MNGTNESLTDFLNQVDNKIDSSK+MPNIDGALVGGASLLASDYLGLVNYNE+NTAEQIIIQYGGSVKPSNIQEYLK+TATSSDAEEVCK+TATSSDAEEVCKQIR+TIEFVNNQINIMFEGIK+TIEFVNNQINIMFEGIKK+TIEFVNNQINIMFEGIKKEDAIK+VLLENNITPIICCGETLQTK	0.00456343	-2.34071
	MMCGM12_00042	Phenyllactate dehydrogenase	AFGCEVLGYDIKPNNNFEDVIK+DGAILINTSR+DHNCVIVR+DQGVEYVFTR+DSEVQFFEK+GQIQDEQAILDAIK+IDLIKDHNCVIVR+KSSYWAYQSVNK+LAGAGLDVWNTEKDYLFK+MKDGAILINTSR+MKVIFFGVRDSEVQFFEK+NKYNYELTLAQGVLTLDR+NKYNYELTLAQGVLTLDRIDLIK+NSVVGIIGTGR+SSYWAYQSVNK+TLLQAIKDQGVEYVFTR+TVGFDHIDIPTGHELGFK+VASYSPTAIAELAFSLAHSLSR+VASYSPTAIAELAFSLAHSLSRK+VASYSPTAIAELAFSLAHSLSRKSSYWAYQSVNK+VASYSPTAIAELAFSLAHSLSRKSSYWAYQSVNKNFK+VIFFGVR+VLLTPHIGSY…	0.00455523	-2.34149
	MMCGM12_00239	Acetate kinase	DVLEQYDKNDK+DVLEQYDKNDKK+ENLNLIVCHLGNGASISCIK+ENLNLIVCHLGNGASISCIKDGK+FEDTLPDHEHAIQLILNK+IGIDGFLK+IGIDGFLKFEHNNQK+IISNIDEINGVGFR+IPVYAIR+KENLNLIVCHLGNGASISCIK+KKENLNLIVCHLGNGASISCIK+KKENLNLIVCHLGNGASISCIKDGK+KYGFHGISYEYIVNK+LAPLHNPAAIIAIK+LISSEESKIPVYAIR+LLDLQIDQDKNQAK+LMPNTNMVACFDTAFHQTMPEVNYLYTVPYK+MILVINSGSSSIK+QSGLLGLSQVSADMRDVLEQYDKNDK+QSGLLGLSQVSADMRDVLEQYDKNDKK+QTNTDIFTITQTLNK+SGDIDVSICEYI…	0.00448375	-2.34836
	MMCGM12_00419	Adenine phosphoribosyltransferase	AEVIGMSFLIDLTFLHDVNLFDQYK+DAFKYTIDQMADFVK+DITPLLNNK+DITPLLNNKDAFK+EFVVDVK+EFVVDVKDFPK+EVYDVEYSLEYGTNHQQIHVGDLKPNDK+GFLLASAVAYAANK+GFLLASAVAYAANKR+KLDVDVVVAPEAR+KPNKLPR+LDVDVVVAPEAR+QGIVFKDITPLLNNK+QGIVFKDITPLLNNKDAFK+VVVIDDVLATGGTMQAIIDLVK+YTIDQMADFVK	0.00440312	-2.35624
	MMCGM12_00088	30S ribosomal protein S20	AELVNHAVSLVDK+GIFKDNK+SNDDANKAELVNHAVSLVDK+SNDDANKAELVNHAVSLVDKGLK	0.00438115	-2.35841
	MMCGM12_00081	hypothetical protein	AKPSADKDGYSK+AKPSADKDGYSKGIYDAANPANYYR+ALSFTDSATTIGSK+ALSFTDSATTIGSKDAK+ALSFTDSATTIGSKDAKAESSK+ATTQINDETSFNLIK+DFVGLSETEITK+DKQLLDDVR+EKELFENSLVIGASQSIYNDGISYSK+ELFENSLVIGASQSIYNDGISYSK+GIYDAANPANYYR+GKNFYDAIESLLK+IDEEISK+NFYDAIESLLK+NFYDAIESLLKDGNK+NGDKFDNEK+NGDKFDNEKATTQINDETSFNLIK+QKEKELFENSLVIGASQSIYNDGISYSK+QSFVDLIEKNDEAK+QSFVDLIEKNDEAKK+QTDGKDESKIKEER+SGVTPETTLK+SGVTPETTLKDFK+SINIDNNSNNEWK+…	0.00434514	-2.362
	MMCGM12_00777	Protein NrdI	DVIKPVGIPFVVYFSSISNNTHR+DYVLVTPTYSGGGEYVEGAVPK+GVISSGNTNFGDTFGIAGPIISK+GVISSGNTNFGDTFGIAGPIISKK+IPYELDQSISVNR+KLNVPFLYQFELLGTQYDVSQIK+KVTDKDVIKPVGIPFVVYFSSISNNTHR+LNVPFLYQFELLGTQYDVSQIK+VTDKDVIKPVGIPFVVYFSSISNNTHR	0.00432989	-2.36352
	MMCGM12_00196	hypothetical protein	DLAVLVLRPDINK+DLAVLVLRPDINKEK+DYQDLETIQNQEDVFTNVDFENIPLPALLQTLNVGMENYK+ENIGFVSTEEISEIDAK+GLNLSTPIHPDNIK+IYNLFLNVEPIEFDTK+KLELVNIQSNLIAFFDQALR+KLELVNIQSNLIAFFDQALRK+KMDEIITK+KVVNSLIIDLQNK+LELVNIQSNLIAFFDQALR+LNESNEILK+LNESNEILKDLAVLVLRPDINK+LNESNEILKDLAVLVLRPDINKEK+LSEQNAELIK+LSEQNAELIKK+QFVKLNESNEILKDLAVLVLRPDINKEK+QRVEEIFELDGK+QRVEEIFELDGKESINK+QRVEEIFELDGKESINKK+TLLAIGLDK+VEEIFELDGK+VFEENELFEIF…	0.00432289	-2.36423
	MMCGM12_00663	50S ribosomal protein L6	ELQITGVGYK+GVEIQAVKPTELVITGIDK+IAENNLITITGSK+IAENNLITITGSKGTLSK+IEVEENK+IEVEENKLITK+LLQIPNGVEVK+LNLSLGYSHPVEFEIPK+LNLSLGYSHPVEFEIPKGVEIQAVKPTELVITGIDK+NETIIRK+QFSPLIK+QLHGTTNSLLQGMLTGVSEGFK+QLHGTTNSLLQGMLTGVSEGFKK+QLVGQVAANIR+YKNETIIRK	0.00431822	-2.3647
	MMCGM12_00246	30S ribosomal protein S4	FGFSILETGK+FGFSILETGKEFSK+FIGSTFK+GEFVRLPER+ITTPGQHGK+KMQGILGTNFLVLLESR+KVDIPSYLLSVGDLVEVK+MQGILGTNFLVLLESR+QLVNHGHILVNGK+TELSSEISESLIVEWYNR+VDIPSYLLSVGDLVEVK+VKVSEYGQQLQEK+VLEALQNNEATLEFVK+VSEYGQQLQEK	0.00431466	-2.36505
	MMCGM12_00614	Phosphoglycerate kinase	AHASNVGIASNIK+DKFSWISTGGGASLEFMEGK+DKIVVPVDTACAK+EFADVSPTIFEGNIPDEWDGLDAGPK+EIILVENTR+EIILVENTRFEDVLDDQVVK+FEDVLDDQVVK+FEDVLDDQVVKYESK+GQELEQAISSLQSK+IGVIENLLPK+IIAALPTINYLLENDAK+IIAALPTINYLLENDAKIVLFSHLSR+IVVPVDTACAK+KPFIAILGGAK+MLSQAVNEPK+MLSQAVNEPKKPFIAILGGAK+SLLEEDKIDLAK+SVCQAIAEQTQNGAFTLIGGGDSASAAINMGFK+SVCQAIAEQTQNGAFTLIGGGDSASAAINMGFKDK+VDFNVPIQSGVITDDNR+VDKLLIGGGMSYTFLK+VSAIGFLVEK+VSDKIGV…	0.00425939	-2.37065
	MMCGM12_00153	30S ribosomal protein S12	GINTLIKK+GTLDTQGVAK+GTLDTQGVAKR+GVCTRVATMTPKKPNSALR+LTNGMEVNAYIPGEGHNLQEHSVVLIR+PTINQLVK+VKDLPGVR	0.00425194	-2.37141
	MMCGM12_00664	30S ribosomal protein S8	EEGFISNFTVEGDVKK+ILKEEGFISNFTVEGDVK+ILKEEGFISNFTVEGDVKK+KTINIELK+TTDVIADMLTR+VYAQANEIPQVLNGLGISIVSTSQGIMTGK+VYAQANEIPQVLNGLGISIVSTSQGIMTGKK	0.00417312	-2.37954
	MMCGM12_00671	50S ribosomal protein L16	EINFGEFGLMALDGAWIDNHQIEAAR+GTIMFEVAQVNEQVAR+IFPHMAMTK+KGTIMFEVAQVNEQVAR	0.00416415	-2.38047
	MMCGM12_00666	50S ribosomal protein L5	EAFALLQK+EQIIFPEVDYDK+EQIIFPEVDYDKVIR+GMDITIVTSAK+IGMPFEK+IVINMGIGDATTDPK+KMYDFLDKLINVALPR+LINVALPR+LSGQKPIVTK+MYDFLDKLINVALPR+SIMQVPK+TNKEAFALLQK+YKNQIVPELFK	0.00413814	-2.3832
	MMCGM12_00504	50S ribosomal protein L27	GGDDTLFALIAGTVK+GGDDTLFALIAGTVKYEK+IHPGLNVGR+KSDGQFTNAGSIIYR+SDGQFTNAGSIIYR	0.00413199	-2.38384
	MMCGM12_00230	Pyruvate kinase	AEIADLLATK+AEVEFYNK+AEVTDVYFATELGADATMLSGESAAGDYPFLTVHTMSTINKR+ALNKPISIILDTK+ALNKPISIILDTKGPEIR+ANANHIQIISK+ATAFNHHIVK+DEKDILFGCEQGVDYIAASFVNTAENVR+DILFGCEQGVDYIAASFVNTAENVR+FKDNKQEVVK+FRPNVTILGVSPDK+FRPNVTILGVSPDKK+GDLGLEIPYYDVPYWEK+GQSITIYTDTYSYLNK+IESQVGLDNIDEIIEESDGIMIAR+IVIVATQMLETMTENPSPTR+LWTSFGVWHSIFMNK+RVNLPGIDFSLPFLSEK+RVNLPGIDFSLPFLSEKDEK+RVNLPGIDFSLPFLSEKDEKDILFGCEQGVDYIAASFVNTAENVR+T…	0.00411823	-2.38529
	MMCGM12_00155	Elongation factor G	AAPIQLPIGAEENFTGIIDLVEMK+AHLVEVAVEYDEELLMK+AREYSLLNTR+ATIVDGSMHEVDSNEMAYK+AYEFDGKPEENYK+AYEFDGKPEENYKEIEIPTNLLEQAK+EFNVATNVGAPQVSYR+EIEIPTNLLEQAK+ETIKLPGK+ETIKLPGKAEGK+EYINSAR+EYSLLNTR+FNIIDTPGHVDFTVEVER+GEIILESMVFPEPVIQLALEPK+GFEWVDK+GFEWVDKITGGR+GILPTGEEVER+GNYTMIFSHYAEAPK+GSYGHVVIEFEPNKDK+GSYGHVVIEFEPNKDKGFEWVDK+GSYGHVVIEFEPNKDKGFEWVDKITGGR+GSYVLNSTK+GVINADFFPVLAGSAFK+HADDTEPFSALAFK+IAASMALK+I…	0.00402975	-2.39472
	MMCGM12_00509	50S ribosomal protein L33 2	CTVCKNENYIGK+CTVCKNENYIGKNDK+CTVCKNENYIGKNDKK+NENYIGKNDK+NENYIGKNDKK+YCSNCNKHETHK	0.0039899	-2.39904
	MMCGM12_00473	Sigma factor SigB regulation protein RsbQ	DRTFELIEQGLDAIK+DRTFELIEQGLDAIKIPSLLILGEK+GVEMHWMK+IPSLLILGEK+IPSLLILGEKDGVILR+IPSLLILGEKDGVILRDECLDYFK+IVENFLNK+KLIFITPMNKPQR+KTGHMVFQENFEEFIK+LIFITPMNKPQR+MNLIYDYNYVFK+NNNNDNESIIFVHGYNSSPR+NVVAIGHSMGGGVISIAYK+QEFDPYVYNNDVIVELGEPK+QEFDPYVYNNDVIVELGEPKDR+SNYYALQFPGSNLVK+TFDEYINNTLSSLYYDPSILTSNQEWMK+TFELIEQGLDAIK+TFELIEQGLDAIKIPSLLILGEK+TGHMVFQENFEEFIK	0.00387449	-2.41179
	MMCGM12_00656	Translation initiation factor IF-1	AKETEMEFEGTVVEVLPNAQFK+ETEMEFEGTVVEVLPNAQFK+ILPGDKVTIVISPYDMTR+LENGVVINAHVSGK+VKLENGVVINAHVSGK	0.00380103	-2.4201
	MMCGM12_00532	50S ribosomal protein L32	RSHLALSAASLVSCTNCGAMIKPHHVCK+SHLALSAASLVSCTNCGAMIKPHHVCK	0.00365449	-2.43717
	MMCGM12_00036	Bacitracin export ATP-binding protein BceA	ASQGDVFVLGSNLSLLK+DPDFEEMK+DQMHKYPHQMSGGQQQR+ENAEVGENLSSK+ENAEVGENLSSKK+EYIVIPNDQKFEPGIK+GHIITTQNYKPNLDK+GHIITTQNYKPNLDKHIIELK+KDPDFEEMK+KNGMSIDEIFETIGMK+LDKSDFIVILGPSGSGK+NGIIDNLEHNANPADPQTIEWS+NGMSIDEIFETIGMK+NPDILFADEPTGALDEEMGR+NPDILFADEPTGALDEEMGRK+NTEVSINIEQIQPISK+SDFIVILGPSGSGK+SYITGDLETPVLK+TTFLNIISGLDK+TTVIVVTHNPNIAK+TVGFVFQQYNLLTNLTAK+YPHQMSGGQQQR	0.00363035	-2.44005
	MMCGM12_00506	50S ribosomal protein L21	GEVNDKVTFDEILMIDGQIGTPTVVGAK+IKGEVNDKVTFDEILMIDGQIGTPTVVGAK+VEPGQEIFIEK+VTFDEILMIDGQIGTPTVVGAK	0.00361721	-2.44163
	MMCGM12_00845	Transcription termination/antitermination protein NusG	FPGYIFINMIMSEK+GAKPSPLTTEETLNMLVPNLEEIEQAHEQEQQEENLK+GAKPSPLTTEETLNMLVPNLEEIEQAHEQEQQEENLKNEAVNKK+GQWFVISCQTGHEEK+MTYEEIKQLEDEILEAK+NKFPGYIFINMIMSEK+NTPGVTGFIGSSGR+NVEPIKEY+SGIHENEEGTVK+SGIHENEEGTVKDMDFSK+VKSGIHENEEGTVK+VKSGIHENEEGTVKDMDFSK	0.00358401	-2.44563
	MMCGM12_00835	Ribose-phosphate pyrophosphokinase	DIYVFGLSASQQLAK+DNKDIYVFGLSASQQLAK+DVYIFACHGLFNGPAK+EIYVIQSTSMPVNENLMELLIAIDAFK+EIYVIQSTSMPVNENLMELLIAIDAFKR+ESQEHHSLTEVYNK+EVCHFLGVEQK+GKEIYVIQSTSMPVNENLMELLIAIDAFKR+GRQPITAK+INVVIPYYGYAR+IVSVAPLLANMIK+MDNKDIYVFGLSASQQLAK+NKDEIQLK+NVVVTNTVEIPQER+RPEPNKAEVEFVLGDIEGR+RRPEPNKAEVEFVLGDIEGR+TCFIIDDMIDTGGTIISGAK+VDSYTANMTNGIAVIGK+VHKVDSYTANMTNGIAVIGK	0.00355178	-2.44955
	MMCGM12_00776	Ribonucleoside-diphosphate reductase subunit alpha 1	CEFDKWTPQTNR+DMALFSPYDVQK+DNKDMALFSPYDVQK+DQDNFQLDVK+DYDVQIPSQTDWIQLVEEIK+DYDVQIPSQTDWIQLVEEIKK+EFSDSIYNAISALDIVSR+ELFKDYDVQIPSQTDWIQLVEEIKK+ERLDYLLENK+FQPATPTFLNAAK+GEYVSCYLLR+GGGVAICLTNLR+GNAQNHAVGLGAMNLHGFLATNK+IFSKDQDNFQLDVK+IIMSNLCSEIVQVSTASEYSSDLSFVK+IKSLSLGLVIPDITFELAR+IMYDSPEAVDFTNMFFYTVAYNAFK+IRQDVLENSENYECDACK+IRQDVLENSENYECDACKI+KFFLTVAELHFESGYPYILFEDTVNRR+LDYLLENK+NISGLSSGPIPVMK+NSDLS…	0.00352658	-2.45265
	MMCGM12_00233	Lipoate--protein ligase 1	AKEPIVFFWQNANTIVVGR+ALQPIITYLNQK+DINIDIDLNTFINDVVSSYVQNEK+DVENILNQFDLEAIFAK+EFFKDINIDIDLNTFINDVVSSYVQNEK+EPIVFFWQNANTIVVGR+FNKKDVENILNQFDLEAIFAK+GFITLNLDVDNGVITNIK+IKWIELTDQEK+INLLISK+IYGDFLGTQGTEK+IYGDFLGTQGTEKLEAK+KDVENILNQFDLEAIFAK+NFTSDDITNLLFKD+NQNAFAEINLEAAQK+NQNAFAEINLEAAQKDNVK+NTGGGTVYQDLGNVCYSLIVDNSTDDVDYQK+NTVFSLVK+NTVFSLVKK+RNTGGGTVYQDLGNVCYSLIVDNSTDDVDYQK+TLVHGTLLFDVDLSK+YHDPAMNLAIEEY…	0.00344621	-2.46266
	MMCGM12_00660	50S ribosomal protein L15	IDHESLINSK+LGGKVEVI+QYTILNLSDLETLGLEK+QYTILNLSDLETLGLEKIDHESLINSK+SGGGVRPGFEGGQTPLFR+VGFTSLNQK	0.00342021	-2.46595
	MMCGM12_00702	Phosphocarrier protein HPr	FSAIITDKVGLHARPASVLAK+FSSHITIMAGEK+SIMNVMAMAIK+TGTEVTIQADGTDEEQAIK	0.00338663	-2.47023
	MMCGM12_00454	Putative TrmH family tRNA/rRNA methyltransferase	ALEILKDEIPNIEQVIEISENVAK+ALEILKDEIPNIEQVIEISENVAKK+DEIPNIEQVIEISENVAK+DEIPNIEQVIEISENVAKK+EVISSVSNPK+FDSDDKYALIIGNEGK+IDFENNILLLDQIQDPGNLGTLIR+ISDTVTSQQIFAICSMPENTK+KISDTVTSQQIFAICSMPENTK+LFIVEGFHMIMEAYNDQIIK+MEVISSVSNPK+STQGNLFQVNLVNEYLVTVINQLHDNNYIIIGTSLHDDSKPLSK+TVIASPNSVNFHNQK+VKFDSDDKYALIIGNEGK	0.00334386	-2.47575
	MMCGM12_00662	50S ribosomal protein L18	ALAANITQVVFDR+GVTLVSASTLK+KALAANITQVVFDR+QKVVGTAERPR+SNTNFYAQIIDDTK+SNTNFYAQIIDDTKGVTLVSASTLK	0.00332474	-2.47824
	MMCGM12_00368	30S ribosomal protein S16	IDKELTLK+NGQYIELVGTFNPLK+NGQYIELVGTFNPLKDEVK+NGQYIELVGTFNPLKDEVKIDK+NGQYIELVGTFNPLKDEVKIDKELTLK+WLNNGAQPTDTVR	0.00318642	-2.4967
	MMCGM12_00472	Glycine cleavage system H-like protein	ALENPKLISSHDDNENWIMVLSDIDQNKFMSLEDF+EDDIFLALEASK+HLKEDDIFLALEASK+IDDKNEYYLR+LISSHDDNENWIMVLSDIDQNK+LISSHDDNENWIMVLSDIDQNKFMSLEDF+MPLDATVVK+MPLDATVVKWNQK+MTSEMQDDIGTVSYLQFK	0.00316627	-2.49945
	MMCGM12_00446	hypothetical protein	AEFKDWTEWDTKNDNHK+ALIPTDSSGQDLTTK+ALTDGGLSSDEATK+ALTDGGLSSDEATKVDSAIEQNINNDSAK+ALTDGGLSSDEATKVDSAIEQNINNDSAKDSAR+AQGNTTSNLGSGSGANGGER+AQGNTTSNLGSGSGANGGERRGDS+DGWDPSVNSQIK+DLEYATSIK+DNSTSGSSGSSGGSSSSGSSSNTSTTSNGVNNNK+DQESYTAGLTR+EEGIIAFIDGDGLHITK+EIPLLENGDLKTDPIKGEYGAISNSQK+FIPDQVIDLNSATTDQK+FIPDQVIDLNSATTDQKK+FQGIQSVLETYVGNDAKK+FSIYDFLTSGNNDANSWTWQNK+FSIYDFLTSGNNDANSWTWQNKETLNGK+GEYGAISNSQK+GIQT…	0.00312962	-2.50451
	MMCGM12_00548	Chaperone protein DnaK	AENYINIIETSLLQAGDK+AENYINIIETSLLQAGDKISAEQK+AENYINIIETSLLQAGDKISAEQKEQSQK+AEYNIDLSK+DAGTIAGLQVER+DYSPEQISAEILR+EAQENAANDEVK+EAQENAANDEVKKK+ELVKNENYEALEQK+GIPQIEVTFEIDANGIVSVSAK+HLVDLTIQPVKDALSAAK+HLVDLTIQPVKDALSAAKK+IIGIDLGTTNSVVSVIEGGQPIILENPEGQR+IINEPTAAALAYGLDK+IINEPTAAALAYGLDKQDK+IKAEYNIDLSK+IPAVQELVK+KTPSEINEVLLVGGSTR+LGGDNFDEEIIK+LGGDNFDEEIIKWLLGK+MAELEQAMAQAAEFANK+MVDEIKELVK+MVDEIKELVKNENY…	0.00309208	-2.50975
	MMCGM12_00243	PTS system glucose-specific EIIA component	GDVVAILK+HAFGIQTK+IITLDEVEDDVFRER+KGDVVAILK+LVTVDLQEVSK+MLGDGFAIYPTSNDFHAPVSGK+SPIIFTNNGGK	0.00308023	-2.51142
	MMCGM12_00306	Transcription termination/antitermination protein NusA	AFNDAILK+AFNDAILKQEDDEDLDIDLDDYDKYYD+ATKKEEKPVITTTK+DQEELLKQESMYK+EENQIDVDALIAFQAEVEHEQELKDQEELLK+ENMDILWNGDTTIQEVETNTYTPK+ENNYVLDINGTTAYLWK+EPVVEVQEFEIEK+ESIINGLK+EYENNFNDFENEKEILLAEK+IDIIRWDEDQITYLINAMTPVK+IDINENTGLITMHQELK+IEDQITENK+IEDQITENKQPEIK+IEDQITENKQPEIKTEVETKPNIVEQVNK+IGDEYDIVVPDTQLSLAIGK+INIFSYSTALK+INIFSYSTALKENMDILWNGDTTIQEVETNTYTPK+ISDILKGEKIDIIR+IYEQFVSLEGEVVQAK+KEEKPVITTTK+KEEKP…	0.00307925	-2.51155
	MMCGM12_00135	CTP synthase	AKFIFVTGGVVSGLGK+AMASLGIQPDVIVCR+DGGETDLDLGHYER+DLESVGLR+DLLNWTDADSTEFNK+DLLNWTDADSTEFNKNTTHPIFDYIK+EKISLFCNVPITNIIDAIDQDSIYR+EKISLFCNVPITNIIDAIDQDSIYRVPLALAK+ENDIPYLGICLGMQIATISIAR+FDPYLNVDPGTMSPYQHGEVFVTK+FFVASQFHPEFTSRPNKPTPLFR+GIDRDNIGGTLR+GIEGMMLASR+GITASSIGALLK+IDSSTEEIEISFVGK+ISLFCNVPITNIIDAIDQDSIYR+ISLFCNVPITNIIDAIDQDSIYRVPLALAK+KIDSSTEEIEISFVGK+LEQGKENVMFVHVVLLLWLAASK+LEQGKENVMFVHVVLLLWL…	0.00306737	-2.51323
	MMCGM12_00457	NADP-dependent glyceraldehyde-3-phosphate dehydrogenase	DCLTEVIR+DNCDITPLIDQK+DPAIVLDDLDLEK+DSGFGVQGIVDTLLFSTR+DVVLELGGKDPAIVLDDLDLEK+EIGDDIITNK+EIISGAFSYSGQR+GIFNVVTGR+GPDVFPFLGVK+GREIGDDIITNK+GVGVAISPFNYPINLAVSK+GVGVAISPFNYPINLAVSKIFPCLVTGNTIVFKPATQGSLIGAK+IADQLVPLLK+IFPCLVTGNTIVFKPATQGSLIGAK+ILEIINPVDFSVAGQVVSLTK+LAWEEPFGPVLPIIR+LEVGTVNINGK+NLDQALTVAQK+NLDQALTVAQKLEVGTVNINGK+QDINDAFIAAK+QLIDQNKEELAQIIMSETAKPYK+QLIDQNKEELAQIIMSETAKPYKDCLTEVIR+SNFGLQ…	0.00305159	-2.51547
	MMCGM12_00707	Peptide methionine sulfoxide reductase msrA/msrB	EVLFASNTK+FNAGCGWPSFATPINSK+GVIDAENGYANGISEK+GYSEYKK+ITYDPNQISLEELLVHYFR+KELSLDELSLNVLK+LKGVIDAENGYANGISEK+MNKVIYLAGGCFWGVEAYFSKLKGVIDAENGYANGISEK+NYMTAEDYHQDYLDKNPTGYCHVNLNVDFNLTDKEK+QGNDVGTQYR+SKTGDNHLGHVFNDGPK+TGDNHLGHVFNDGPK+TGVYYTDINDKK+VIELVFLEYKK+YCINGAALEFIPYEEMDEK+YSATEKPHTSEFNDEHR+YSATEKPHTSEFNDEHRK	0.00302797	-2.51885
	MMCGM12_00150	hypothetical protein	AKESNPLMVNELIQGVVK+AKESNPLMVNELIQGVVKK+DELFHSSK+DNKHFLQEMHTIIK+DNKHFLQEMHTIIKK+EDGALPIYSLLK+ESNPLMVNELIQGVVK+ESNPLMVNELIQGVVKK+EYTYFMQWDPNK+EYTYFMQWDPNKEAK+GISLIEFYFVPNIK+HFLQEMHTIIK+IKEYTYFMQWDPNK+IKEYTYFMQWDPNKEAK+KVMAADCQHR+KYENISDFIYTFSNVENDDVLIR+LDLDTNQADFEFVK+LDLDTNQADFEFVKDELFHSSK+MNSHSLVFNYR+NEIDVLELLDAIVPK+NGVLAVSGFIK+NNSLFYIR+NNSLFYIREDGALPIYSLLK+NSHSLVFNYR+QSTTNLEASK+RLDLDTNQADFEFVKDEL…	0.00301787	-2.5203
	MMCGM12_00082	Asparagine--tRNA ligase	APTFVTNYPK+ASLTVSGQLHAEAFAQAFK+ASLTVSGQLHAEAFAQAFKK+CKEVNIDIDQLEWYNNLR+DGHKFEVSDIEFGLDLGTEHER+DVIPFPR+EDADYEKDFFGK+EDADYEKDFFGKK+ELEFCNEHLENGLIDK+ELEFCNEHLENGLIDKLNNVR+EVNIDIDQLEWYNNLR+FELQADEIELIDQAIEDYPLQK+FELQADEIELIDQAIEDYPLQKK+FVSFMILNDGTTFTDLQVVYK+GYEQALQAR+HAAEFWMIEPEVAFADLKDNIQLIQDMVKYIINYIFKHNR+ITTYTQAIEILK+LVMYITGASNIRDVIPFPR+NFVYIHSPIITSNDAEGAGEAFLVTTR+QIFEQHSELLDKEVEILGR+QNDDNKTVAAVDL…	0.00300525	-2.52212
	MMCGM12_00445	hypothetical protein	ASEENSDSIDLSYSENYPLNPYNLESK+ATNNGGNESVEWYK+DKQNDAYIWNNDPK+DKQNDAYIWNNDPKK+DNGEALVANNNDK+DNGEALVANNNDKWYVSLK+DNNIESLSGDLK+DSFISYDINLK+FDKPSITDELSQK+KQVLLDQLEAITAK+KSNDIQELSAAK+KSNDIQELSAAKK+KVEVTYSDNSK+KVEVTYSDNSKK+LFNDLLGHAYIDSNLFVDK+LFNDLLGHAYIDSNLFVDKNDNK+LISDIQSNYSQVDK+LISDIQSNYSQVDKTISNVK+LKDSFISYDINLK+LSKPTEQDYITK+NDKFDKPSITDELSQK+NKDNNIESLSGDLK+NKYTDNLNNLSK+NNNNTSSSGSSSNGGGSNGGTTWLR+NPDVQNA…	0.00300125	-2.5227
	MMCGM12_00227	Glycerol kinase	ALITDKQGNIIAVEQSEFTQYFPK+ATLEAIAYQANDVVDAMGK+DKVYYALEGSVMIAGAAVQWLR+EGWVEHDAIEIWNTQR+ETAVIWNK+ETAVIWNKETGLPIYNAIVWQDQR+ETGLPIYNAIVWQDQR+GAIFGLDR+IASSIGDQQSALFGQLCLEK+IVYNAIETEWYAGQVK+IVYNAIETEWYAGQVKDDR+KPIEIFK+KPIEIFKVDGGAANNK+LTGGEVFVTDHTNAQR+NILPEIK+QGNIIAVEQSEFTQYFPK+SALVQVLNK+SGIDPSQIEAIGITNQR+SGLIINPYFSGTK+SNHGLLTTVAYSFK+TADYCQTFDKDTLEMVK+TADYCQTFDKDTLEMVKER+TLLYNIHTNDWDDELLK+TLLYNIHTNDWDDE…	0.00299491	-2.52362
	MMCGM12_00612	hypothetical protein	AKNHLAQLEQK+ANQLDEMNDPILEQGR+AVVMQNLASLLSK+GLHLQIENYPDLK+IPFAASAETK+IPFAASAETKK+NHLAQLEQK+QALQQNLYLQK+QIPITVGKGSLVFEILLWILGIIPGIIFTFIK+QIPITVGKGSLVFEILLWILGIIPGIIFTFIKIK+QIPITVGKGSLVFEILLWILGIIPGIIFTFIKIKAK+SDVASQLDTTIR+SGINVNDENR+SGINVNDENRSDVASQLDTTIR+VQHNASQIDNYLDQR	0.00296748	-2.52761
	MMCGM12_00772	Adenylosuccinate synthetase	AHLIFDWHTLIDQLQEENR+AHLIFDWHTLIDQLQEENRK+AHLIFDWHTLIDQLQEENRKENK+DILKENLDYHNQIITK+ENLDYHNQIITK+FAGGDNAGHMIEFNNKR+FVLFEGAQGVLLDIDHGTYPFVTSSNCSANNASIGTGIHNK+GIGPTYADK+GREYGSNTGKPR+HKVTIIPSGVFNPK+ICDFQNPNFK+ICDFQNPNFKDILK+ICDFQNPNFKDILKENLDYHNQIITK+IEEIVKVPFLGFSVGPDR+IEEIVKVPFLGFSVGPDRK+IGWLDLVALK+ITDYFSQK+KCEPLYEELDGWNQDITK+LNESNISTDNVFISDR+NIIGNGTVINLK+NNIIDSGYEVSNLINENK+VGGIDQLFLTLFDVLDTEAK+VGSGA…	0.00295778	-2.52903
	MMCGM12_00837	50S ribosomal protein L9	ADQEEKELAK+DHLKADQEEK+DHLKADQEEKELAK+IATNNSIQTLK+IATNNSIQTLKDHLK+IGINYVK+KTLEELTLHFK+LQTNDDKVFGSISSQDIVNQLK+LQTNDDKVFGSISSQDIVNQLKDVHR+NEIKEVSDGYAR+TLEELTLHFK	0.00289022	-2.53907
	MMCGM12_00195	Oligoendopeptidase F, plasmid	AGGHKEPLEIMLDAGIDFNK+AGGHKEPLEIMLDAGIDFNKEQTYLPLINGISEHIK+CLDLEEKVDFITNK+DEELLSK+DGAYSTGGHGVDPIILMNWDDK+DLDYLVEISK+DLDYLVEISKEFK+ELEELLKE+EPLEIMLDAGIDFNKEQTYLPLINGISEHIK+EQTYLPLINGISEHIK+EQTYLPLINGISEHIKELEELLKE+EVETDYGYK+EVETDYGYKVFDKLDDNIK+EYKWDFDYLYK+EYNQTFTVEQAK+EYNQTFTVEQAKEHIKK+GVDQVLTNSLFLEILQDSDPIKDQDLR+GYTAISGMYDTLAYADR+GYTAISGMYDTLAYADRQEETINYK+HILSEHDEELLSK+HSFALIYEGILQSDHEDTK+IDYYEDTN…	0.00286977	-2.54215
	MMCGM12_00778	Ribonucleoside-diphosphate reductase 2 subunit beta	ALIPYYTGTDPLK+DKVIHNYYSGYK+DLEVWNR+ELYAGFDIVDDAIR+FLQNLGYDSPFSEEETR+FLQNLGYDSPFSEEETRIEPEIFNQLSAR+FSVYNAGK+GKLPNTSDIIR+IEPEIFNQLSAR+IPVSNDLSSWR+ITQNFWLPEK+ITQNFWLPEKIPVSNDLSSWR+LLYELIDLETAYLK+LPNTSDIIR+LPVEKQAEMKEFVFK+QAEMKEFVFKLLYELIDLETAYLKELYAGFDIVDDAIR+SVNWNVINDEK+SVNWNVINDEKDLEVWNR+SVNWNVINDEKDLEVWNRITQNFWLPEKIPVSNDLSSWR+SYGTIFSTLCSSEQIEEAHEWVVK+VAAALMPGFLLYGGFYLPFYLSAR+YYHESVSPIEFVK	0.00284996	-2.54516
	MMCGM12_00583	ATP synthase subunit beta	AIDFFIPIFK+AIIIYAYK+ALQLENFFTQYFFMTEQFTK+DDKQEYVEMNSTINNK+DDKQEYVEMNSTINNKR+DLEDVILILGFDELDAESK+DVKKEDVLLFIDNIYR+EIIFNVNNK+ELSTEFELIETGIK+FIQAENEVSATLGKKPSVGGYQSTLESDVANIQDR+GQYVPLNETIDSVIR+ILSISGDVIEVQFEK+KDDKQEYVEMNSTINNK+KDDKQEYVEMNSTINNKR+KEDVLLFIDNIYR+KPSVGGYQSTLESDVANIQDR+MSIVPIGVTAAEYLR+NGAITSFQTVFLPMDDLSDPSAVAVFNHLDSNLVLSR+NILPAFDPLASSSSSVDETLIGK+NILPAFDPLASSSSSVDETLIGKK+NNIFSFTGISLNNK+NN…	0.00281653	-2.55028
	MMCGM12_00658	Adenylate kinase	ADDLSAEQVFNQIK+ADDLSAEQVFNQIKGELKI+EISLNTSLGLK+EQTLPLIDYFK+GTQAEQLVNK+KEISLNTSLGLK+LNFIQVSTGDLMR+LVCPLCK+MNIMLLGAPGCGK+NIMLLGAPGCGK+NTNDKLIFDGYPR+SDDSLDKVQIR+SLEQMLDLYNKK+YVPDQIVNQIVSQFLK	0.00281393	-2.55069
	MMCGM12_00470	Lipoate--protein ligase 2	AFNDADLQSYFFNEIKPEEVVK+ATGGGTIYIDSNSVNICYLIPYK+ATGGGTIYIDSNSVNICYLIPYKK+DGAYWLAIQIWAASNLK+DWEQVDELIK+GTEILGNYAK+IDDTIVFPSIADPHIQMGYFQNPEVEVNFK+IFNVDDLKDVNR+ISGDFFAK+KGTEILGNYAK+KIFNVDDLKDVNR+LAIGTINFSLAIENQR+NDLTIDGKK+NITQSGKNDLTIDGK+NITQSGKNDLTIDGKK+NLDIFEFKDLMIK+NLDIFEFKDLMIKK+RATGGGTIYIDSNSVNICYLIPYK+RATGGGTIYIDSNSVNICYLIPYKK+VSGAAMMLLDDVIYGGNSLLYNVDYDAMSQVLNPNRK+YIKDGAYWLAIQIWAASNLK+YIMTDKDWE…	0.0028063	-2.55187
	MMCGM12_00206	50S ribosomal protein L20	INAAVRPEGLSYSTFMHGLK+KMLSELAINNSEEFK+KMLSELAINNSEEFKQIVQQAK+LANININR+MLSELAINNSEEFK+MLSELAINNSEEFKQIVQQAK	0.00280591	-2.55193
	MMCGM12_00609	Ribonuclease J1	ALFITHGHEDHIGGIQYLVQQVK+DAGSIISDSIQIITNAVNEVLMSSKPTFAAIK+DAGSIISDSIQIITNAVNEVLMSSKPTFAAIKK+DGLIAVVISLDSQTNK+DLDILNEENENLINTFDDDGDQLNISIDEK+DLDILNEENENLINTFDDDGDQLNISIDEKEFKPYVFK+FDWSPLGHFAELTK+FPESTMLGVSAVIPDYSYLAENQK+FPESTMLGVSAVIPDYSYLAENQKK+GNGFIMANGDVLELLQGK+HLSINIIPGDTVVFSSSPIPGNR+IFLTTFASNVHR+IHTSGHASQEEQK+IPVIYAPK+NPLIIPVILNK+NPLIIPVILNKK+RNPLIIPVILNK+RNPLIIPVILNKK+RRNPLIIPVILNK+RRNPLIIPVI…	0.00274727	-2.5611
	MMCGM12_00885	DNA-binding protein HU	FGKFETVEK+FGKFETVEKEAQMK+GMLLDELYEDPEFIEMTK+IGADFMTALTGFGVTLAKPVK+KTYPQVTK+MNPLTQEQIEVPAHK+MNPLTQEQIEVPAHKVVK+NLVAGDHVVLAK+TEGDVIVETESEEQPMK+TEGDVIVETESEEQPMKK+TIQVEDSTTK+TYPQVTK	0.00269003	-2.57024
	MMCGM12_00451	Glucose-6-phosphate isomerase	AKDLIVAITDK+AKDLIVAITDKNK+AKNELINDDLSNQAYK+DLIVAITDK+DLIVAITDKNK+FSVLTPVGIFPLLVSGINTDNIFNGALK+GLLPSSMIFSTDLHSLGQWVQEGPR+GLYHQDKVELIYAGNTMSSTYIYQLVEYLK+GNDYLGWLNWPNDYNK+GNDYLGWLNWPNDYNKTEYEQMK+GVIQAHSITGNMPNIVLEFDK+GYQTFVIPNDIGGR+ITKPNYDLNVPIDNDNYDGLNYLTNK+KGYQTFVIPNDIGGR+NELINDDLSNQAYK+NFGICVISK+NKNFGICVISK+QLFGESEGKDNK+SFHQINQTALK+SGTTTEPGISFR+VNLDHTNIDINK	0.00265972	-2.57516
	MMCGM12_00485	hypothetical protein	ACDQNLEECFDETCDQK+AKYHVYEESPLDSQTK+CCVDNSNCQEECNK+CCVDNSNCQEECNKK+CCVDNSNCQEECNKKDDCECSVTNCDCQSSCDQK+CSDDSCCEENKCSENNSCENK+CSDDSCCEENKCSENNSCENKNCDENNSCSIEECKTDK+CSENNSCENKNCDENNSCSIEECK+CSENNSCENKNCDENNSCSIEECKTDK+DDCECSVTNCDCQSSCDQKQEELTEQLDHNVSNQTK+DDLDDILLANQK+DLDLVNLITSDNTFYQNSTINLDDLK+DSWIEEK+DSWIENDQQINTSLDQK+DVFGHEIPVLR+EHWIEENAHLNEEDFNKEHELSTEHWVEEK+EYSNDKDFLDSK+EYSNDKDFLDSKTDQEIINK+FLDK…	0.00265842	-2.57538
	MMCGM12_00812	50S ribosomal protein L10	AAEELGLVDLIPFLTQQNVFIFSNEDSISAAK+AEIVAEIVSK+KAEIVAEIVSK+SAQGVAIAEYK+VMAAINAVAETR+VMAAINAVAETRN+VQALKQNIDIK+VVDTAGINEVASLPSK+VVDTAGINEVASLPSKEELYSMFASSLLYPLR+VVDTAGINEVASLPSKEELYSMFASSLLYPLRK	0.0026548	-2.57597
	MMCGM12_00443	3'-5' exoribonuclease YhaM	DINIEDHLIDTILR+DKQLLKPNTIVLLK+DKQLLKPNTIVLLKDTIVHEYR+EFGSPIEPVLIEAVILSALDDLDAK+EFLTFPAAMSIHHNVTSGLFWHSYTLVK+EITLLQHMILASHGK+EITLLQHMILASHGKK+IEIDNWTQK+INDELSKIEIDNWTQK+INKEITLLQHMILASHGKK+LADKLNLYKDQNNK+LLGHISIGNAEINK+QLLKPNTIVLLK+QLLKPNTIVLLKDTIVHEYR+TDLYITAPLDIK+TSYLELISLLNSINNQTYK+VEDYQVIDEK+VEDYQVIDEKDLLK+VIEISDVNGSDYSLEGK+VIVSTGSSGNNYLILHLADSTGR+VKDINIEDHLIDTILR	0.00265338	-2.5762
	MMCGM12_00303	Translation initiation factor IF-2	ADTQGSVEALK+ADTQGSVEALKNSLSK+AKGPVASVLVQQGTLEIKDIMIAGTTFGSIK+ANPDKFASGVVLEAHLDK+ASVGAISLSDISLASTVR+DGLVIVYGFNVRPDAIVR+EEVNTGLIDGIFVYTEPLSVIEFATK+EISEAQLKK+ENILQTLLETVDDEK+ENILQTLLETVDDEKHLK+ERPPIVTIMGHVDHGK+ETTVTKENILQTLLETVDDEK+ETTVTKENILQTLLETVDDEKHLK+EVVLGQAQVR+GANVTDIVVLIVAADDGVMPQTEEAIDHAK+GILDPEIK+GILDPEIKEVVLGQAQVR+GPVASVLVQQGTLEIK+GPVASVLVQQGTLEIKDIMIAGTTFGSIK+HSAIGTIGGFYVLDGVIPR+IDKPGADP…	0.00265228	-2.57638
	MMCGM12_00265	Ribonuclease J 2	AAIEAGVNNQNIGIIDNGEILK+ALYKDFLNAEK+DFLNAEK+DILGIDTVIPK+DILGIDTVIPKFDYIKQNK+DLIILTNTPVAGVEK+DLIILTNTPVAGVEKR+EIEAPIYCNEITELIAK+EITNLILEGQALYK+EITNLILEGQALYKK+EITNLILEGQALYKKEPK+ELISLIDTQMR+EQSYFSTDYTHLSQIAK+GIFLTNPSAYNMGAVPYLLK+GVLYIQEDNPIFK+IATSNDSLVEFTEK+IATSNDSLVEFTEKDLIILTNTPVAGVEK+IATSNDSLVEFTEKDLIILTNTPVAGVEKR+IDKYILAPFK+IDKYILAPFKEK+IIVAIFEEDIHK+IIVAIFEEDIHKLSQICMAAK+KDFTVPNHK+KQLATDGVIIVGA…	0.00264298	-2.57791
	MMCGM12_00115	putative endonuclease 4	ANTFMIFTGPPQSTLR+CEEIKIPTLVLHPGSHTTGNYK+CEEIKIPTLVLHPGSHTTGNYKDSLNQIIK+DLVVHAPYIINIANSVDQNK+DLVVHAPYIINIANSVDQNKWK+DSLNQIIK+FAVDFLIQEIKR+HANIGYGYVGFDTLVNVVFDKDFSNISK+IEIEDLLNK+ILETPYIDKKPPYK+ILETPYIDKKPPYKIEIEDLLNK+IPTLVLHPGSHTTGNYKDSLNQIIK+KPPYKIEIEDLLNK+QNNYLVGSVNEAISYK+TNTNHLYINQMHELMNSYK+VGVCLDTCHLHDAGYDLSK+VGVCLDTCHLHDAGYDLSKWDEFKEQMK+WDEFKEQMK	0.00263593	-2.57907
	MMCGM12_00808	DNA-directed RNA polymerase subunit beta'	AIVTPGQDIILGNYYLTTEEK+AKELEEVVYFVSHIVLEQGNQK+APLESSSWLSSASFQDTAR+CYGLNLATASVVNIGEPVGVIAAQSIGEPGTQLTMR+DGLFDER+DKIQNELATVLR+DKIQNELATVLRK+DRPVLLNR+DVKNPIFVMVDSGAR+EAVKEFIYDFSQDIDK+EAVKEFIYDFSQDIDKVIENVQVQQPIK+EAVKEFIYDFSQDIDKVIENVQVQQPIKK+EDKLEGLK+EFIYDFSQDIDKVIENVQVQQPIK+EFIYDFSQDIDKVIENVQVQQPIKK+EGLTVSEYFVSTHGAR+EKLQLTILDVIDLINDPNHR+EKLQLTILDVIDLINDPNHRDTK+ELEEVVYFVSHIVLEQGNQK+ELLDVTTPK+EMAITLFK…	0.00261711	-2.58218
	MMCGM12_00888	Aspartate--ammonia ligase	DDVVDYK+IGYDLPDKKPHSK+INDGLNGDIPVVFTPNQWNEDLEIVHSLAK+INFKYPDLIDK+INFKYPDLIDKLPK+LPLTIGGGIGQSR+MLNKTDSDLGLYHDQVLNDKLPLTIGGGIGQSR+QLTFIDSLDLYNKYPNLTAEQR+QLTFIDSLDLYNKYPNLTAEQREDEVAR+QTQQAIQDIK+TDSDLGLYHDQVLNDKLPLTIGGGIGQSR+VSAPLFVTSESK+YALDKYNFNFGEGIWADMNAIR+YPDLIDKLPK+YPNLTAEQREDEVAR	0.00257782	-2.58875
	MMCGM12_00242	Phosphoenolpyruvate-protein phosphotransferase	AAIFDAHQDIANDPAIK+AAIFDAHQDIANDPAIKEEVVQLIK+AFVEECKLELDKENIK+AFVEECKLELDKENIKYDK+ALECQTSQQVNDLVEEFLK+ALPILLGLDLDAFSMSATSVLK+DIFKDQIR+EEVVQLIK+EVIIISDDLTPSQTAQLDKK+GFLTNVGGR+GIAASDGISLAK+IISHILGLEIHDLSTIDKEVIIISDDLTPSQTAQLDK+IISHILGLEIHDLSTIDKEVIIISDDLTPSQTAQLDKK+KLIEANIGSTNDIQSVLDSGAEGIGLFR+LEQAINQTITDLK+LEQAINQTITDLKK+LGIMFPMIATIDEFK+LIEANIGSTNDIQSVLDSGAEGIGLFR+MNQNVSYLYQPLNPSLLR+QLIDDVDQQIAK+QL…	0.00256676	-2.59061
	MMCGM12_00360	hypothetical protein	AFNGNISSWNTTNVK+AKEFNQDLSSWQTSHVYNMEQMFDGAEK+AKNFNQDISNWDTKK+DANSMFADNAK+DEWEEMVWKDPVK+DVIELEVGSVK+EFNQDLSSWQTSHVYNMEQMFDGAEK+FNQNLGK+FNSNLDKWDTSHVESMK+ISDTIDLNGSLYENTVSK+KISDTIDLNGSLYENTVSK+KVVDMSNMFSEAEK+KVVDMSNMFSEAEKFNSNISK+LTKDENNKLNQK+NTSLIVEMLK+QEISDIDEVIQMGYYDDEGENYLKPFNK+QKQEISDIDEVIQMGYYDDEGENYLKPFNK+SEVIINNK+TKDEWEEMVWKDPVK+TKDEWEEMVWKDPVKK+VFYQITSTNVDGIEK+VFYQITSTNVDGIEKWDVSR+VVDMSNMF…	0.00250782	-2.6007
	MMCGM12_00809	DNA-directed RNA polymerase subunit beta	DNSLRVPNGGEGIVQSIK+DNSLRVPNGGEGIVQSIKR+DSGEAIVAK+DSGEAIVAKEDAIVK+DTEVNKHNIK+EESKIYDAPIYANLK+EFDGVALDDTLK+EIPNMSEQAK+ELEEIMAEAGMTNYGK+FGEMEVWALEAYGAAHTLR+FTSIHIDEYTLEVR+GQVQLSPEDK+GQVQLSPEDKLLHAIFGEK+ICPIETPEGPNIGLINNLSTYAR+IDWSNQVQEIYK+IDWSNQVQEIYKK+ILPIEDMPHLEDGTPVDIILNPQGVPSR+IPEPGIPESFNVLSK+IRQGETATSEGASK+IYDAPIYANLK+KSDKPDLIQIDIIEDK+KSDKPDLIQIDIIEDKK+KTGADAINPLYVK+KTGEMIYFADIIPSR+KTSLICNVSIYK…	0.00247041	-2.60723
	MMCGM12_00672	30S ribosomal protein S3	DLTLFIK+GQKVSPNVLR+MNNSQIMAKPR+NNIDYALYEAPTTYGQIGVK+SPDADATLVAR+TARPAIVLGQEGK+TEGYLEGSVPLSTLR+VWINHGEVFKK	0.00247022	-2.60726
	MMCGM12_00194	hypothetical protein	IVNYLLDLIEHK+IVNYLLDLIEHKK+LHLNLDINPDDYFSYIK+LTCVLESK+NQLLSNKQEVIIETELDTSNLITIIHK+QEVIIETELDTSNLITIIHK+QKIVNYLLDLIEHK+SSLIEYLEQNNIEPFK+SSLIEYLEQNNIEPFKLTCVLESK+TPLPSEYFLVTK+YSILYDKDDNIVEITQHTINIDHFETSYIK	0.00246525	-2.60814
	MMCGM12_00652	DNA-directed RNA polymerase subunit alpha	AIDLEKLELEVTTDGSITAIDAISIASR+DKVASLGLAFR+DLLIATISEGGVLDLVLYAK+EISVLEVIGTNQTDDK+EISVLEVIGTNQTDDKELDR+EISVLEVIGTNQTDDKELDRTVEELDFTQR+ELVSKNEDEIGSIR+FSVSPLER+GFGITLGNAIR+GFGITLGNAIRR+IAGATHEFTSIPGIIENVTK+IDTSIYSDDEVVQLR+IRSDIQGPVYAGDLDIPAGVEILNK+KQFVRPEFILLK+MKQFVRPEFILLK+NIEPGMITIDSNYSPIIK+QFVRPEFILLK+RTLLAATPGASVYAIK+SDIQGPVYAGDLDIPAGVEILNK+TLLAATPGASVYAIK+TVEELDFTQR+VAYSVDSAK	0.00240917	-2.61813
	MMCGM12_00225	Hypoxanthine-guanine phosphoribosyltransferase	DILIVEDIIDTGFTLK+DNSLLVVGLLK+DRDILIVEDIIDTGFTLK+EIESYYKDK+HLKDNSLLVVGLLK+INLDLNTDVK+INLDLNTDVKDR+INLDLNTDVKDRDILIVEDIIDTGFTLK+NLPYVAVCDTTK+NLPYVAVCDTTKLDDWKW	0.00237013	-2.62523
	MMCGM12_00229	ATP-dependent 6-phosphofructokinase isozyme 1	ADVVEIMGNGCGDLVTYTAVATGAEIFSPAEDLLTIEQMGQK+AGIEALVVIGGDGSYMGAQK+DIDSTLNMK+DIDSTLNMKK+EDKKPFINYLR+GGLFIGLENNK+GGRPTAMDR+GGTYLGSAR+GIEVYGINDGYK+IGILTSGGDAPGMNNAIAGVVK+IRDTMQSHNR+KIGILTSGGDAPGMNNAIAGVVK+KPFINYLR+LPEFKELEVR+LTEMGINCIGLPGTIDNDISSTDYTIGFHTALNTIVEAVDR	0.00233327	-2.63204
	MMCGM12_00031	30S ribosomal protein S18	DIELLKK+KFISPNGQILPR+KVNFFQK+YIDYKDIELLKK	0.002289	-2.64035
	MMCGM12_00789	Carbamate kinase 1	IVIAIGGNALGNSPIEQLEIVK+IVIAIGGNALGNSPIEQLEIVKK+NINKPTVSLITQTLVDKNDAAFLKPTKPIGSFMNESEAK+NINKPTVSLITQTLVDKNDAAFLKPTKPIGSFMNESEAKK	0.00228687	-2.64076
	MMCGM12_00111	Exodeoxyribonuclease 7 small subunit	KLSSNEISVEQAMEIFEQNIEK+LSSNEISVEQAMEIFEQNIEK+SYDELISEIKEDTKK	0.00221429	-2.65477
	MMCGM12_00499	Putative N-acetylmannosamine-6-phosphate 2-epimerase	DTLNHNNIENDYQFLK+EVDQLVDLK+EVDQLVDLKVDIIALDATLR+EVVNVPIIGLIK+EVVNVPIIGLIKK+IKEVVNVPIIGLIK+IKEVVNVPIIGLIKK+KRPDQDLTNLIK+KVITKPIIAEGGIWTPQQAK+NTLIVSCQAVDDEPLNDSYVLSK+RPDQDLTNLIK+VDIIALDATLR+VITKPIIAEGGIWTPQQAK	0.00221218	-2.65518
	MMCGM12_00644	30S ribosomal protein S9	ALLQASEDYRK+DFDIIVK+DQGLLTR+KSSIAQVILTPGSGSITVNGKPALEFFPYATLVQDLEQPLVATNTLK+SSIAQVILTPGSGSITVNGKPALEFFPYATLVQDLEQPLVATNTLK+VIGGGFTGQAGATR	0.00221198	-2.65522
	MMCGM12_00068	hypothetical protein	EQLLADFIVDYFK+EQLLADFIVDYFKDYSQK+EQVNQFSK+FSGLDKEQVNQFSK+NIQTIAELVK+VWVFFTDVNSK	0.00220849	-2.6559
	MMCGM12_00260	NADP-dependent 3-hydroxy acid dehydrogenase YdfG	DFNQLDQAIK+ELLDDLNLPNTLTAR+FTLIEPAIVNTNLLNSTTNK+GHPLLILAR+LEDKYNMIDINIK+QAENIYGPVDLLINNAGIMILEK+QNHGTIVNISSVAAR+RKELLDDLNLPNTLTAR+YAINAITEQLR+YQDQKLEDKYNMIDINIK+YTYTDHSVYCGSK	0.0021956	-2.65845
	MMCGM12_00045	ATP-dependent zinc metalloprotease FtsH	AAEEIKFGKDNVTTGAHDDFDKATAIAR+AAPAIIFIDEIDAVGR+AVAGEANVSFFSIAGSEFEEMFVGVGASR+DETLFSSK+DNVTTGAHDDFDKATAIAR+FGKDNVTTGAHDDFDK+FGKDNVTTGAHDDFDKATAIAR+FSDVAGIEEEKSELVELVDYLK+FSDVAGIEEEKSELVELVDYLKQPAK+FTVNTNPNAINGFSDAFK+GNAGGYTIMTPK+GNAGGYTIMTPKDETLFSSK+GTTQNLTIEQLNSLFDQGKPFNNVVLQR+GVLMEGPPGTGK+IDPSIDWHR+IIDLDINDVKEEEDKDK+KAAPAIIFIDEIDAVGR+LPEAVIYEK+LPEAVIYEKEK+NNIQGIDIITGWYNNGSGWTK+NSAIGTGTNEQTLNQLLVE…	0.00219255	-2.65905
	MMCGM12_00080	Glutamine transport ATP-binding protein GlnQ	ADNLSGGQQQR+DGITVIINIHHVDLAK+IGLMSQEYNNIANK+INDISSGEIVIDFDKTK+MIALNSLDKLNLLDYAYIR+NINLEINKGELVAVIGLSGAGK+TLAQQPFLIIADEPVSALDPILANQVMK+TLAQQPFLIIADEPVSALDPILANQVMKDFK+VIGLNNGEIVFDDVPSKLDAQAMK+VIGLNNGEIVFDDVPSKLDAQAMKK	0.002192	-2.65916
	MMCGM12_00245	Protein-lysine deacetylase	AWDPNDGVILLFDLGSALMNAQMAIEMLEPDKQNK+DNLIGTDIDLIIDAINK+IANGVVDLAK+IIDAALVEGTILAAINSSMNK+IIPAGGTKDNLIGTDIDLIIDAINK+NIDQIQQELINLK	0.00217012	-2.66352
	MMCGM12_00791	Ornithine carbamoyltransferase	AKYTGNEIQTMQGK+CAFEVAALDQGAHVTYLGPSGSQFGK+ETNAIISFTEDMK+FNIPEMEVTNEVFESK+FNIPEMEVTNEVFESKHSVVFEQAENRLHTIKAVMVATIGK+GYEQAVVEELAK+INLLKPYQVNMDAIK+NNVATSLMIGCAK+QLWPSQDLIDQSK+QLWPSQDLIDQSKEIAK+VAKPDVIFMHCLPSFHDLNTEIGR+YSGVPVYNGLTNEFHPTQILADFLTVEEYK+YTGNEIQTMQGK	0.00216909	-2.66372
	MMCGM12_00736	2,3-bisphosphoglycerate-independent phosphoglycerate mutase	AAIDYGITNIK+AAIDYGITNIKFDLITDGR+AAIDYGITNIKFDLITDGRDTKPK+AIQISSILTNK+ANDAIIMTNFRPDR+DLLELIK+FDLITDGR+HNGIMIITADHGNAEIMIDKDGQVNK+HNGIMIITADHGNAEIMIDKDGQVNKK+HTTSLVPIIITDLNIK+IAHVTFFFDGGNDYFK+KHTTSLVPIIITDLNIK+LAYDFVKDLLELIK+LAYDFVKDLLELIKQNNNIGVISSISGR+LKQNDPAIAK+LLEEIKKDEFDFIVLNFANCDMVGHTGNNK+NDEITLANAYIDLIPSAK+NNNSALHLMGLFSNGGVHSHFDHMIAIYK+NYIAWQSEAFSDAEFIGDKIR+QNNNIGVISSISGR+RPVLLAILDGWGISEPDKG…	0.00211948	-2.67377
	MMCGM12_00114	hypothetical protein	ALAANNFTKNKKQAWDSLQNTSMTFYK+DFQFDENNSNDNKK+DNTKETEKLEVELLPEINNGNK+EIVNSNNTTNSSTASSTAVMTSTSTTSTGTQPNNNDAK+ETEKLEVELLPEINNGNK+INFIDIFK+INFIDIFKDFQFDENNSNDNKK+KVEPTAVNVLGYEQITK+NNNSTNKEDIKNTEVFNLLIK+NNQAFISR+NTEVFNLLIK+QLSIYLANTVK+SIIEVLRPEITK+SSTNSSTSSSNSSTTTTTEPSSTTTR+VEPTAVNVLGYEQITK+VIDNGSLYLDLLEKPENLK+YFNSESGIITTNPTFSYK	0.00211721	-2.67424
	MMCGM12_00433	Phosphate import ATP-binding protein PstB 3	AALWDEVKDILTSPALGLSGGQQQR+DFNFFYNK+DILTSPALGLSGGQQQR+DYTIVMVTHSLQQATR+GELVEFNK+IFDKDIFDKDIDITK+ILLMDEPTSALDPIATLK+ILLMDEPTSALDPIATLKVEELVLDLK+ILLMDEPTSALDPIATLKVEELVLDLKK+KDYTIVMVTHSLQQATR+KEPLKTAIEIK+MNNEQLITNTKPK+NNEQLITNTKPK+SITTFIGPSGCGK+TEVGMVFQKPNPFPISIYDNVVYGLR+TQSLFNINMEIK	0.00210522	-2.6767
	MMCGM12_00804	Serine hydroxymethyltransferase	DPSEENLEK+DTEQLDYQEIEK+ELFNAEHANIQPHSGSQANDAAYK+FPIYQSIK+FPIYQSIKY+FYGVNKDTEQLDYQEIEK+GFKEEEFK+GFKEEEFKQVGLIIVNALKDPSEENLEK+KVDSAVFPGSQGGPLENLIAGK+LGTPAMTTR+LVAGGSDNHLINVDVK+NMIPFDTEKPFYTSGIR+QQSHIELIASENYVSQAVLELNGSVLTNK+QVASLCEKFPIYQSIKY+QVGLIIVNALKDPSEENLEK+STLQITGK+TQALLEASTDEFKEYGK+VDSAVFPGSQGGPLENLIAGK+VGAYLMVDMAHIAGLVAAGVHPNPMEYADIVTTTTHK	0.00209329	-2.67917
	MMCGM12_00788	Glucokinase	CNCGLNNCIEK+KPVYVINDVNAAALGEYR+KPVYVINDVNAAALGEYRK+LISGSHGFAGEFGHGGSNNHNLK+LLFEIYNNLNKPIELK+NDAGMIGAAFYALEQSLK+NSLLEVYDELFNHMSLLIHALDPEVVVIGGGGSLAGNNLLELFQLGVK+SGLFYWLGTGIGGAIICDGK+TLNVDENDIMLVGITAPGFVDHNK+VCSATTIPNSLLTILK+VGVISQNGDLEHSFSITNPK	0.00208209	-2.6815
	MMCGM12_00389	hypothetical protein	ELPKDQPNTK+ELPKDQPNTKEDKNEK+ENKTDSNKKETETPNNNLNPSEK+ETETPNNNLNPSEK+ETETPNNNLNPSEKELPK+ETETPNNNLNPSEKELPKDQPNTK+INEINSLLTK+INEINSLLTKK+ISNEFEQELK+LFDESKFDDVKTEITLLFSNSLENSNANDIEVK+LFDESKFDDVKTEITLLFSNSLENSNANDIEVKK+QSLEQLTNLENK+TDSNKKETETPNNNLNPSEK+TDSNKKETETPNNNLNPSEKELPK+VILETTIELLGKK+VILETTIELLGKKISNEFEQELK	0.00206934	-2.68417
	MMCGM12_00544	hypothetical protein	ACPFNQVIK+ACPFNQVIKNSTTNTSLEISNQDANEYFKK+IEFQTITK+IIEDTNTQALYINYKPTK+IIEDTNTQALYINYKPTKR+NSTTNTSLEISNQDANEYFK+NSTTNTSLEISNQDANEYFKK	0.00204917	-2.68842
	MMCGM12_00843	50S ribosomal protein L33 3	ATLVCVECLSR+FCTTCNAHTLHK+KFCTTCNAHTLHK	0.00202833	-2.69286
	MMCGM12_00649	Energy-coupling factor transporter ATP-binding protein EcfA2	DIAFGPVNLGENK+DIAFGPVNLGENKQEAYNKVPELLK+DIDFSKDIILDNVSYTYAK+DIILDNVSYTYAK+EIGLVFQFPEYQLFQETIEK+GEEDFINLFER+IEIDPPK+IEIDPPKLYQLMYK+KTPFEFK+NKVTCVIGTTGSGK+QEAYNKVPELLK+SPFELSGGQK+VALAGIIAMDGNTLVLDEPTGGLDPK+VIAIGSPFEIFSNMELLTK+VTCVIGTTGSGK	0.00198763	-2.70167
	MMCGM12_00510	hypothetical protein	AKEEKPAPSPSPSPAPQPAPTPAPAPTPAPAPTPAK+DKMFYGIVSGFETFSK+EEKPAPSPSPSPAPQPAPTPAPAPTPAPAPTPAK+EKAKEEKPAPSPSPSPAPQPAPTPAPAPTPAPAPTPAK+GPIFLVLR+KNTYDQWISYLK+NDNTVTEKVEK+NLKGPIFLVLR+SNLSWNSTNNHTK+TNSLEQAIK+VFYGETSSSFNK+VFYGETSSSFNKNDNTVTEK+VFYGETSSSFNKNDNTVTEKVEK+YQGTDKVENK+YQGTDKVENKK+YQGTDKVENKKDDK	0.00193927	-2.71236
	MMCGM12_00141	Glycerophosphodiester phosphodiesterase	AVEFDIR+DLINGYISDYPDLYPK+FDFLHPPITLLK+FDFLHPPITLLKK+GLYGENR+GVEIIVSSFSPVVLK+IPYFVENPLATPILFEVFMDR+KFDFLHPPITLLK+KFDFLHPPITLLKK+KLNIPLNVWTFK+KLNIPLNVWTFKK+LNIPLNVWTFKK+MSQFDVELGKK+MYKDLINGYISDYPDLYPK+SGYLFEK+YFDQYEMINVEIKPDHYTEDELDIIFNAIKK	0.00193678	-2.71292
	MMCGM12_00337	putative transcriptional regulatory protein YeeN	AAGGDAENYVSNR+AAGGDAENYVSNRYEGIGPSNVAILVDTLTSNVNR+EIYMAAK+HSLDKLNIDEYLISEIR+IEIKDEQAK+LNIDEYLISEIR+LQLQTLLDKLDELEDVQNVYHNAEL+QGGTDPNSNLALR+YEGIGPSNVAILVDTLTSNVNR	0.00193495	-2.71333
	MMCGM12_00582	hypothetical protein	AIATITDNKPSSINLK+DKSFIKPLQNK+DLKVEDLDNAFYVSLCNAIGLSTVGSSYKPIELK+DNDSKDGFELQK+DNKSENAINQLSK+DNSQSTYSFSYLR+DSYLSKDVLDSK+DVPFGIIR+EDNLKLDDTDKDISNITTLDTLVDHYFIK+ELILADQLK+EVLPIAFPITAENK+EVLPIAFPITAENKNDK+EVLPIAFPITAENKNDKNSFK+EYFENQSAHPTVTVLITLANDFLNEK+FDTNNSITNTQTSISLFAK+GLLTTPLNK+ILDLTTSLNPIFLVSSFDSANTTLK+KFDTNNSITNTQTSISLFAK+KPSIPLFNEVFK+LDDTDKDISNITTLDTLVDHYFIK+LFGIDTTDLDKLSDDILK+LKPLLSVISK+LLAIL…	0.00192437	-2.71571
	MMCGM12_00266	NADP-dependent 3-hydroxy acid dehydrogenase YdfG	AESIYGPVDLLINNAGIMPMDQYVDQSLEDKYNTLDVNIK+DFNQLNDAVK+EILDNLNLPNTITAK+FAVNAITEQVRR+FSLIEPAIVDTNLLSTTK+GYPLLILAR+KAESIYGPVDLLINNAGIMPMDQYVDQSLEDKYNTLDVNIK+KEILDNLNLPNTITAK+MKPLVVITGASSGIGLACAK+QNHGTIINISSVAGR+RKEILDNLNLPNTITAK	0.00189863	-2.72156
	MMCGM12_00695	Aspartyl/glutamyl-tRNA(Asn/Gln) amidotransferase subunit B	DNLTYLDYNR+ELLNQYSTRPER+EPNIFPIQLDQK+GFQITQQFNPIGTNGSLEITLENGNKK+LITNKDEISK+LLVNIINQNK+LLVNIINQNKELLNQYSTRPER+LREILLFLNVSDVK+LSPENLASVINLIDK+LSPENLASVINLIDKNIISSK+NLNSISNIK+QTNGNVDPEIANEIVIK+QTNGNVDPEIANEIVIKEIEK+SAEEACLYVEK+SGVGLIEIVTKPVLR+TDLNISLRPYGSDK+VIMPIILDSNTETVEQIVER+VSYGQTPNTLANEIDLAYPGTLPSVNK+VSYGQTPNTLANEIDLAYPGTLPSVNKK+WVDQIISNSPELADQKR+YVNELGLTSEDANIILTSLEMTNFFEK	0.00188943	-2.72367
	MMCGM12_00694	Ktr system potassium uptake protein A	DFNIIQIR+GIQSYDWVIVGIENELESSLVTVLNLLDLK+ILLPDDYTELKEGDHIVVFAR+KGIQSYDWVIVGIENELESSLVTVLNLLDLK+LNLYLSEFDTVEGIVIDTTNK+NIQQVGLSTNK+NIQQVGLSTNKDFNIIQIR+NPDLFNK+QNFAIIGVSNFTLSVIETLVQK+QNFAIIGVSNFTLSVIETLVQKR+TTIINSLAEK+VLLALGLTENQIIVPNK	0.00188847	-2.72389
	MMCGM12_00623	Phenylalanine--tRNA ligase beta subunit	AVNYVIQALK+ELNIENDQQGIIELGSEYNNK+GVDSFGMLCSYK+IGESFWK+IIECEPIEGTHLNICQVDIK+KVTSTQQINNITILK+NNDEIIGANIFNVDPNLNLK+QFNSLLVSFFNKK+SEILQIICGASNAR+VTSTQQINNITILK+VVCVVATLNSWLPNGQQIVQSK	0.00186889	-2.72842
	MMCGM12_00228	putative protein MG039	EEAILPWK+EETLLVTQQQYDNIGK+GLINGLDPK+GVIVAPMLDGR+IDSTIVAFNDEEMKHVHMLYDR+ILDKSEAGIVNSVVFMVPTIHGK+LALETSSHNSGLVHGGFDPRPETLNAK+QAVGALVCNSSIAIDPVVLTTTLMR+SEAGIVNSVVFMVPTIHGK+SPAIASAPAIADMVCDLVK+TAKDEIIQAEVIVNVAGHYADIIANMVGYGDFK+TCTVYAGSRPIDVETNDFVIRPAK+VDNIFEIK+VMVGPTALDGVPKEETLLVTQQQYDNIGK	0.00182636	-2.73841
	MMCGM12_00146	Peptide chain release factor 1	DIAMTMLR+DLEDENILK+DLEDENILKDIK+DPNDDKNVIVEIR+FTELNKEK+GAAGGDEANIFAGDLLR+IELDENNDKVEHLQQVIEEMLLPK+IELDENNDKVEHLQQVIEEMLLPKDPNDDKNVIVEIR+IQTSTATVAVLPEMSEVEIEIR+ITHLPTGIVVTSQDGR+LDQVMEGNIDEFIIALINEEQR+LLQILKDLEDENILK+LLQILKDLEDENILKDIKK+NVIVEIRGAAGGDEANIFAGDLLR+SNLEEVVEK+SQHDNKDIAMTMLR+VGLTLNKLDQVMEGNIDEFIIALINEEQR+VILENEKDQELIELAK	0.0018175	-2.74053
	MMCGM12_00740	Phosphoglucomutase	ADDNELNAAFNLELK+ALNCIGGIVITASHNPAEYNGYK+DKDGIQASIIAAEACWYYK+EHAFEDETFK+EHAFEDETFKNVINPNPEFDPAWK+ELLNKADDNELNAAFNLELK+EPLNGLNFVFAYEESYGYVIDDSTR+IASETYNANVVK+IEDYINGLYNMPSEDLLK+IIYSAVNGTGSLYTPIVLK+IPLEYAK+KYDADIIILNDPDADRFGMAIK+LNQTYLDWINHPNLDQELK+LNQTYLDWINHPNLDQELKELLNK+NLEFYKDQDKSNLK+NNDLQPTPVVSFATK+NPALYSSFVTSDLGDR+NQNMTLVDYLNQLYEK+NVINPNPEFDPAWK+SWIAIRPSGTEPK+VVKIEDYINGLYNMPSEDLLK+YGYYYTTTYNLN…	0.00180305	-2.74399
	MMCGM12_00244	PEP-dependent dihydroxyacetone kinase 2, ADP-binding subunit DhaL	EDLENNLYTDISSMFK+IAEVIDNNKEELTK+IAEVIDNNKEELTKLDQIIGDGDHGHNLSR+KVGMVLVSNVGGASGPLYGTAFLK+LDQIIGDGDHGHNLSR+SVGHIDPGSYSSYLILK+TSMSLNDKTEMNIDDFSVCLNDAVSGIK+VGMVLVSNVGGASGPLYGTAFLK+VKEDLENNLYTDISSMFK+VKEDLENNLYTDISSMFKK	0.00176414	-2.75347
	MMCGM12_00086	hypothetical protein	EAIAYANELTK	0.00175988	-2.75452
	MMCGM12_00549	Protein GrpE	DLIQPLEILK+DLIQPLEILKK+GFEMIINQINNVLESHHIK+KVVNAPNNNEVVQAYVK+LNTVLLEVQNLK+TKLNTVLLEVQNLK+VGDMFNPHLHDANEAVESDMYQTNQIVGVLSDGYMIHDK+VVNAPNNNEVVQAYVK+YGASNLAK	0.00175277	-2.75627
	MMCGM12_00697	Aspartyl/glutamyl-tRNA(Asn/Gln) amidotransferase subunit C	DDEPIQTNCQK+EILENAPTKHDDYITIAR+ITSIDTTDVEPTFYTVNQIHSYLRDDEPIQTNCQK	0.00174773	-2.75753
	MMCGM12_00864	DNA topoisomerase 1	DIDMNLVNAQISR+DKNNVLVNTEK+DQNSQEAHESIRPTNIWLTPEK+DYISKNYSSDLFK+EEKPQEESSTETK+EGEAIAYHLANLFK+EIYNALNIK+EYEQPDGTWK+EYEQPDGTWKEYVKEEKPQEESSTETK+EYVKEEKPQEESSTETK+GAWGLGIDLETMQPDFVIDSSR+GAWGLGIDLETMQPDFVIDSSRK+GSFDYVNWLK+GSFDYVNWLKEIYNALNIK+GYSANQYLYDHYLDFFNLNYTAEMEEK+GYSANQYLYDHYLDFFNLNYTAEMEEKLDEITK+HSSSDENIELTDDGEEVVK+HYLEESFPENQFVVLASGGHINSIADK+IKHYLEESFPENQFVVLASGGHINSIADK+ITFNEITSEAITNAFNNLK+IT…	0.00173715	-2.76016
	MMCGM12_00134	DNA-directed RNA polymerase subunit delta	FALTTDNLWALSSNSSVENIK+FALTTDNLWALSSNSSVENIKK+KDEISVIADLYGDMVLDNR+SISKDIISQK+TPSSLNEIWK	0.00173591	-2.76047
	MMCGM12_00706	hypothetical protein	DGNKDFVEEK+DGNKDFVEEKFPK+DITQIGYELESTIK+DQLPNNKEDKNNKEQQDQPSDQPK+EDKNNKEQQDQPSDQPKEEPK+EQEDAFGSFHTHQEVLDQLK+EQQDQPSDQPKEEPK+FDQNLNSWDVSR+GMFSSTNAFNSNISK+IDNLDKWNTQNIK+INNIGLSFFDKK+INSLNESFSNLESTK+INSLNESFSNLESTKIDNLDKWNTQNIK+IQISEEEKQEVIDALQK+NFDQSLASWDVSNVFDMSEAFAGASK+NNKEQQDQPSDQPK+NNKEQQDQPSDQPKEEPK+NVEDMDVMFSGAK+SEQNNKDQLPNNKEDK+SEQNNKDQLPNNKEDKNNK+VFKEQEDAFGSFHTHQEVLDQLK+VPLHLPLK+VTHAENFNK+V…	0.00173314	-2.76117
	MMCGM12_00083	Putative phosphatase	ADLFNIGEHVDLAVLANGALISK+IDNAIVNK+ISNFEPVYVNK+LANDIDKPILEK+LIVTDLDGTVLHHGK+NHIETIPIYEFTNITATK+NNIHVTIATGQPYK+TICSTDGNFDFIDPVQIMIFVPLEK+YITDTNINGGVGK	0.00173272	-2.76127
	MMCGM12_00126	L-threonine dehydratase catabolic TdcB	ALNKPVMIDSKPSIADGIAVK+EKENLTLIHAFDDIEIIK+ENLTLIHAFDDIEIIK+FVTEGSGAVTAAALMFDKLNIK+GQATIAYEIDQQIK+HGIIAASAGNHAQGVAYAATNLGLK+ITQANYNITSITD+KVSDLTFSILNQYVDDVVVVSEEEIAETMLFLMENCK+LSALTGNNIYLK+LVLSVNIPSDNKELMNIISIINSCGAK+MIGVEAANVNSYQQAK+NIDYCLVPIGGGGLMSGIATYLK+RLVLSVNIPSDNKELMNIISIINSCGAK+SHPFTVDEIK+STIVMPENAPMAK+TIVGLVSGGNIDIAMVGNIINK+VSDLTFSILNQYVDDVVVVSEEEIAETMLFLMENCK	0.00172954	-2.76207
	MMCGM12_00208	Translation initiation factor IF-3	AHQVLVIDEDKQNLGVMSK+EVVYLDLGQQTLNNFFELVSDVGK+GREVVYLDLGQQTLNNFFELVSDVGK+ITVNIGKHDLETK+NLDLYQVGVQPDGTVITR+SKNLDLYQVGVQPDGTVITR	0.00171036	-2.76691
	MMCGM12_00170	Alanine--tRNA ligase	AIDIFNNLEGYETK+ATVFAISDGVFPGNK+ATVFAISDGVFPGNKDR+AWDKQNELFTK+DLLKNDQLENIYLQIK+DNINEIR+DNLLVIK+DVIKIDEDHIFR+EAIELAWELLTDKNYFDIDKDK+EFYPYLIDKK+EVLGTSVMQSGSYNDENGLR+FASIFQNTPTNFETDIFYPTIK+FGDFSSELCGGTHVNNTSEIEDFIITGIESK+GEIWDPNK+GEIWDPNKIGPR+GFVIDVQQGPMHQNIHR+GGGNANLAQGK+GGQAADSGIIFNDQMK+GYDLLENIIK+IDEDHIFR+IYKDQAEIIIDKYNQNKDLLK+KTNFWDVGQGPCGPNTEIFYDR+KTNFWDVGQGPCGPNTEIFYDRGEIWDPNK+KVEQLTNDQFK+LISDD…	0.0016909	-2.77188
	MMCGM12_00839	hypothetical protein	AEDTSVVGYYTGANSQR+DDSYINLSNNGNNNNQFVYNINQK+DHNPYVFGTSPVNDPFGMNVIGENKDPDISK+GKAEDTSVVGYYTGANSQR+IDADEVKK+ISDKSFTTNSGSVNGK+IYTPIVEAYTPK+KDDSYINLSNNGNNNNQFVYNINQK+LKPTINYSTEK+NLDNIVNSSTDNK+NLKDHNPYVFGTSPVNDPFGMNVIGENKDPDISK+NSLKIDADEVKK+SFTTNSGSVNGK+TAPTTDKGNIELK+TAPTTDKGNIELKNDNNGK+TSFNDGTQVEK+YQSDGQSSNIQDITNSLNGTTNAYSK	0.00168884	-2.77241
	MMCGM12_00739	Deoxyribose-phosphate aldolase 1	AIENGCDEIDMVLNIGALK+AIENGCDEIDMVLNIGALKDKDYDLVLNDMK+DKDYDLVLNDMK+DKDYDLVLNDMKEVK+KAIENGCDEIDMVLNIGALK+KAIENGCDEIDMVLNIGALKDKDYDLVLNDMK+LGTSGSVEIVLK+NSNVGITNVVGFPLGACLTEVK+QDIINLCNQAIQYDFATVCVNTCWTSLCK+SGANIKDVK+VILENCLLTEQEIIK+YIDHTLLKPEATK+YIDHTLLKPEATKQDIINLCNQAIQYDFATVCVNTCWTSLCK	0.00166489	-2.77861
	MMCGM12_00691	hypothetical protein	DNFISNPNQNINPNQQIASDHYHANISR+INNNQINNQR+LSEDKLQSIFNSDPEFK+NTNNQLENQNDNNQK+NTNNQLENQNDNNQKTEDK+NTNNQLENQNDNNQKTEDKQQVENQTNIQSK+QQVENQTNIQSK+TEDKQQVENQTNIQSK	0.00165194	-2.782
	MMCGM12_00413	RNA polymerase sigma factor SigA	EPNADEIANR+EQEIIYAK+FNNQIINNNLAK+GLDFADLIEEGNIGLMK+IGQAPILTK+ILDVLQQK+IPVHMVETINK+KFNNQIINNNLAK+KLSIEPVSLEKPFGDEDDTHFGDFVEDK+LKQPSPNNK+LSIEPVSLEKPFGDEDDTHFGDFVEDK+LSIEPVSLEKPFGDEDDTHFGDFVEDKDMVSPNEYTEK+NNNEISSEDVLEVFANIFPNASDNESEK+QAIEELDIHLDTPIEK+QLTQELGREPNADEIANR+VGEGITGDK+VGEGITGDKVIEIK+VGGISNETK	0.00163861	-2.78552
	MMCGM12_00305	hypothetical protein	DIASNQMLEK+GVYLKPDLNSLNIAR+IDVSIYDQIEEFINAK+NKNNEIFIDTTYK+SKIDVSIYDQIEEFINAK	0.00163037	-2.78771
	MMCGM12_00487	30S ribosomal protein S21	ASVIVHDGETIEK+EYHLSKK	0.00162673	-2.78869
	MMCGM12_00753	Purine nucleoside phosphorylase DeoD-type	AATILTVSDNLNDHSNDLTAK+EHNLDVVDMESFALFYLANHFNK+EHNLDVVDMESFALFYLANHFNKK+IGTVIEAK+KAATILTVSDNLNDHSNDLTAK+LDIKEHNLDVVDMESFALFYLANHFNK+LDIKEHNLDVVDMESFALFYLANHFNKK+MHIDKNADIANIVLIAGDPKR+NADIANIVLIAGDPKR+NAFSEVNIFEPNKTGWQINQPSLDLNIGLK+QREIATLKMYQDVLEKLFAN+TGWQINQPSLDLNIGLK+VGTCGTYNNNIK+VSFATSGMGQPSIAIYVHELFNNHNVNTIIR	0.00162557	-2.789
	MMCGM12_00366	Signal recognition particle protein	ALGGYISEGASAHQQMIK+EIINNVK+ENAPLDINK+ENAPLDINKKPSVVMMVGLQGSGK+ENNFDVVILDTAGR+FIGEGEGYNALAAFYPK+GFGDFLSK+GGATLSISYLTK+IVHEELVNILGK+KLAVFSILMDSMTLK+KTSPNEILLVVDGMSGQEIINVTNEFNSK+KVLLVGLDIYRPGAIEQLVQLGQK+LSLLEADVNIEAAKEIINNVK+NSTLNEENIKETLK+SEKEFNELINSFEK+TAEQALQYAK+TSPNEILLVVDGMSGQEIINVTNEFNSK+VLLVGLDIYRPGAIEQLVQLGQK+VSESQIQDAQR+VSESQIQDAQRK	0.00161237	-2.79254
	MMCGM12_00295	Ribosome-binding factor A	ELNLILQR+IFYQFIPIPENLTIQSIEEELENK+IFYQFIPIPENLTIQSIEEELENKLK+IFYQFIPIPENLTIQSIEEELENKLKEIR+TVPELTFVYDTSLDR	0.00160956	-2.79329
	MMCGM12_00805	Ribose-5-P isomerase B	AINLVDVFLNTPFEGGR+GIVICGTGIGISIAANK+IGQVVAEHVVSDTNSR+IHNDANILALGAR	0.00158891	-2.7989
	MMCGM12_00535	Phenylalanine--tRNA ligase alpha subunit	DDDDATHSHQFMQIDGFVVGNK+DLNSWEELKK+DSSLTTILK+EKIDVTLTNSSLK+FNISNIR+HVLNIVIEEISDIFTEIGFEMVSGTEIESDLYNFQK+IDVTLTNSSLK+KTGWIEILGAGMINEHVLK+LRPSYFPFTEPSVEVDVSCFK+RDDDDATHSHQFMQIDGFVVGNK+TEDNNLAVISYGNVYR+TGWIEILGAGMINEHVLK+TISSDKKQEIGK+VEIINQLNEKQEQLK	0.0015858	-2.79975
	MMCGM12_00314	Tryptophan--tRNA ligase	AAVTDSENLIK+AAVTDSENLIKYDPINKPGVSNLITIYCQLK+DDVTQVLIDEIIPIQTK+DLKDDVTQVLIDEIIPIQTK+EIAALYFACGLDINK+FIQYQNEYDLFIFIANLHAITLPQEK+GYIPTGLFTYPALMAADILLYDPK+IPEPLINSEIK+NYKDLKDDVTQVLIDEIIPIQTK+QIMVSGITPSGTMTLGNYLGVVK+QIMVSGITPSGTMTLGNYLGVVKR+YDPINKPGVSNLITIYCQLK+YGEMFKIPEPLINSEIK	0.00156635	-2.80511
	MMCGM12_00657	Methionine aminopeptidase 1	ALDLAIAELKPGIR+DGCEVLTK+DGCEVLTKEER+DYTGHGIGLALHEDPYIPNYGIPNTGVR+ILQNGDIVSIDAGCMYQK+LADDNWTVYSADHSMTAHFEHTILITK+LQENMVICIEPMVQMGTYK+SMIKPGVNCLDLDKAFEEFIK+TICISINDQLIHGIPK+VGTIGSIIQNYVESHNFSVPR	0.00156265	-2.80614
	MMCGM12_00231	Threonine--tRNA ligase	DDLMWDKAESSLEK+DISSEIGLK+EVENNTITYR+EYNQEISIKDISSEIGLK+FDLTYIDKDQK+GSDEQFILRPMNCPHHIAVYK+GVLSLWLAPK+IGDAAFYGPK+IIDIEQLTGSYWLNDKNNIMLQR+INDQLFDINYLIK+INDQLFDINYLIKNDCDLELITNK+KVPYQLVLGNK+KVPYQLVLGNKEVENNTITYR+NDCDLELITNK+NIQTNINNLLTSNLEIK+QKEWEYDYIPVETPPIGTVELYK+QVEIIPISESNLEYANLIHQK+QYGSDAQITVPIQEFIDMLK+SKEYDLMLNLTAAFITSYAINSFK+SNIYDLNK+TAQNHEITVSTIQLDFLMPNKFDLTYIDKDQK+TFNIQIDYLSLSLRDPNDKVK+TLNIF…	0.00155843	-2.80731
	MMCGM12_00321	hypothetical protein	DLPFDEIIKR+NLITEEQNQEYELLK+SDNIKDLPFDEIIKR	0.00155605	-2.80798
	MMCGM12_00048	hypothetical protein	AINATDALIETNQVDK+AINATDALIETNQVDKLVK+HSANFSLLYVVQVLFNR+IGLISMNKPNK+IILDNIELITNSTISK+IKHSANFSLLYVVQVLFNR+MNLIGIPPVIINQQDLLDYYTK+TVALISYDNSVNHAVTELAEK+VAQITYTSPATITR	0.00154685	-2.81055
	MMCGM12_00733	Glucosamine-6-phosphate deaminase 1	DVISFNLDEYKDIDKNNK+FFDSIDQVPTQAISMGLQSIMNAK+LIVLENEEQVANK+NKPNSVLGLATGSTPINTYK+NKPNSVLGLATGSTPINTYKK+NNCYIPNASFYDNPK+WPCTILQK	0.0015425	-2.81177
	MMCGM12_00327	hypothetical protein	KVEPVVTTTTAAK+KVEPVVTTTTAAKK+VEPVVTTTTAAK	0.0015381	-2.81302
	MMCGM12_00176	Oligopeptide-binding protein SarA	ATPSGTSESSSASTEQQSWSDWMIK+DALQFFTNELTEIDENEVDIYKR+DGNNHPVSSQLR+DPNKVEFKNPELAK+DYYDITKYDDNNKK+EDLKNTSGITSNKPITIPFLLDPTGADDFK+ELKDALQFFTNELTEIDENEVDIYKR+ETSIYDDIKLDQEGSLVPTK+ETSIYDDIKLDQEGSLVPTKR+FGLGAFGWSPDYDDPTNYLATLK+GDLITGQDLFNTFR+GNGDIDSPFVFDIDKPIDQSAYLK+INANDLAGYK+INANDLAGYKK+KLNNTNSVSSTPVR+KSGYNGLWYSGPYVIQDYFPGSNLNLTK+KYVGSDESNPVFEGTNVLK+LAQLENFYTLSSAIIIPTHTHQADTLPIISYLDEFSKPTWPTGSHAR+LIGVYD…	0.00148951	-2.82696
	MMCGM12_00624	DegV domain-containing protein	DKFYNLLNSQVLK+DLYVIPLMIVTQDNQTYYDDENLSK+DLYVIPLMIVTQDNQTYYDDENLSKDK+EALSLLKEEIKDLK+FYNLLNSQVLK+ISPAAAALAK+LKSELTNVIASHTGTDTVALVGWK+LKSELTNVIASHTGTDTVALVGWKK+SELTNVIASHTGTDTVALVGWK+TANEICDLVSYLANDFVTYIIPK+TLELIETIIKEEQLEIR+TSQTTPGDMLQMWDDLLTK+TSQTTPGDMLQMWDDLLTKYDQVIFLPISK+VFVCDTSAVSVIMQEVVNK+VSDYKDLYVIPLMIVTQDNQTYYDDENLSK+YDQVIFLPISK	0.00148587	-2.82802
	MMCGM12_00390	hypothetical protein	DEKTDSFADELKK+DNKEGILEEVK+DNKEGILEEVKNLFGQK+EKDEKTDSFADELKK+ELEKPNGSLNPSEQDLPK+ELEKPNGSLNPSEQDLPKDQPSTK+ELEKPNGSLNPSEQDLPKDQPSTKK+LKSETDEINNLLFK+SETDEINNLLFK	0.00148145	-2.82931
	MMCGM12_00823	Thioredoxin reductase	AQPNVEFLLK+AYAVILATGTQENK+EIHGTEKVESLTITTPNGEK+GEDELYGK+GVSYCAVCDGAFYK+GYIPTNDK+GYIPTNDKMQTEIK+KAYAVILATGTQENK+KAYAVILATGTQENKLGIK+KLEVSAIFPYIGSTPLIDSVK+LEVSAIFPYIGSTPLIDSVK+NKPVAVVGGGYSAVQEAMYLSQLVDK+NKPVAVVGGGYSAVQEAMYLSQLVDKVYLIVR+NLTNEIYDVIIIGSGPAGLTSAIYTAR+QIAIACGDGAIAGQMAVEYVQEIK+TDLIENYPGFETIQGPDLASK+VESLTITTPNGEK	0.00147042	-2.83256
	MMCGM12_00322	Transketolase	ACNWNTIK+AQLSDKPTYIEVK+DIPNNDEATR+DVHGAPLNDDITK+EYQNLIINK+FGESAPANSVIK+FGESAPANSVIKEFGFTK+FILSAGHGSALLYSALHLSGYDLSIDDLK+GADNQFTSLNK+GAYIISDQTDATVSLIASGSEVGLAIDVQK+GEIEEEYWNQLK+GLIPVASGFFVFADYLKPAMR+IKGADNQFTSLNK+KAQLSDKPTYIEVK+KGEIEEEYWNQLK+LASIMQLQQLYVFTHDSIAVGEDGPTHQPIEQLSMLR+LILIHDSNDVQLDSNVVDVQIEDMHKR+MLIGGSADLSSSTR+NPEWFNR+SGHPGIVLGAAGIVYVLFNK+TIPNHVVLRPADYSETIACYK+TLTCGVEVTTGPLGQGVGMGVGMAVA…	0.00145858	-2.83607
	MMCGM12_00498	Putative dipeptidase	AGHGSLPWYGVNAATWLAK+AKPIAIGGGTYAK+AMPNVVAFGAEFDIENSTMHAYNEYVK+DHNYISSK+EIQDYLIK+EVLDYVIDLANNLGFQTYK+EVLDYVIDLANNLGFQTYKDK+EVLDYVIDLANNLGFQTYKDKNNK+GTFDDKGPAMMNLFALK+IDNSLYVHQESDLIK+IDNSLYVHQESDLIKK+IEDDKLIVQGK+IKEIQDYLIK+IPVFTNPTQIFIPTLTK+KIDNSLYVHQESDLIKK+KVVSIPSFLTEPTADAPYGK+NVFGDISDETGELTQNVGLIEIK+TYVNDHGVADLGYTPDGEFPVVYAEK+VVSIPSFLTEPTADAPYGK+WITNLDIISDEPTDIQISGGAAYNVICDTVSYK+WITNLDIISDEPTDIQ…	0.00144893	-2.83895
	MMCGM12_00600	hypothetical protein	DLEIVKR+DNIVIKNEDDLK+EANKILETTELVINK+EFLKDLDNNKK+EKQDILNEFEEFKNNLLDNALK+ENFEQQINQLKDELTK+GSIIDLNNADQIDLSIILDQINK+HKTELTEIITTK+INELEKDLEIVKR+LELESNIK+LLNEQLNK+LLNEQLNKQEELIK+LQLENQYIALLNK+LVGEELENYCLNQFNEASMFAFK+NLDYALLVSELEYDTNDSLIYR+QDILNEFEEFKNNLLDNALK+QKDQVYLEKLNDYK+QKENFEQQINQLKDELTK+QNLLLSVMCEMK+SNQIQQFK+SNQIQQFKNDLINEYNK+TELTEIITTK+TSTLIKDNIVIKNEDDLK+VYAEENKQNLLLSVMCEMK	0.00144468	-2.84023
	MMCGM12_00892	putative NADH oxidase	DSDHPSYYPNPTPLALK+EKYVSLGACGLPYFVANPSLKPTDLLAR+GIDLPNIFTLTR+ITNQITYTPLATVAR+KAQIIVIQK+LVISTGAKPIVPPIK+NNQLLELDYDKLVISTGAKPIVPPIK+NNVEIIKENGLK+TIFIKDSDHPSYYPNPTPLALK+TNTLIGAQMYGSNLSVLR+TVEQFIEQDILVYSESVVK+VAVIGSGFIGLECCEMLEHFNK+VAVIGSGFIGLECCEMLEHFNKEIVLIEK+VFDQEITDLLEQNLIK+VFESELVATGVNETLAK+VVADDILNVNSEFVGTLQTAILK+VVDIIHIALEK+YVSLGACGLPYFVANPSLKPTDLLAR	0.00144143	-2.84121
	MMCGM12_00450	Neutral endopeptidase	ANIQAANLEEFVDAFNINPEDK+CNGTLTVSENIADAGGISCALQAAK+DVDQIIFTDDHFATNLDQIYNNK+DVENMVSHMINIYK+DYNAQEFFINWAK+EKHALNLALDYFSTPIGLYYGQK+HALNLALDYFSTPIGLYYGQK+KDVENMVSHMINIYK+KQANNLLDDPNLINFAK+LKNNTWLTSQTINK+LLSAYFNDVKK+NKNHIEPLKK+NTLEFDEIIANYSLSSLEK+NYSLPINFDISNDYIDSSIK+QANNLLDDPNLINFAK+TLINKDVDQIIFTDDHFATNLDQIYNNK+TLYLTIASHILPDKSHYQNK+YEDVIKNTKYLDLNNIIK+YNELYKPYK+YNELYKPYKYEDVIK+YSLFISGQTK	0.00143931	-2.84184
	MMCGM12_00444	Protein hit	AEIVDIDELENTFNK+EKLNPAGFNYLSNEQAISGQTVLHYHEHIMPK+HFENFSACDDKYLQEVILAK+IYENEYVYSFLDVRPVSNGHLLVITK+IYENEYVYSFLDVRPVSNGHLLVITKK+KHFENFSACDDKYLQEVILAK+LNPAGFNYLSNEQAISGQTVLHYHEHIMPK	0.00143029	-2.84457
	MMCGM12_00400	Lon protease 1	DGPSAGITLTTALISALSK+DGTISVELNYNQK+DIEDVPQEVQDVLK+DKFDDIDIHIHVPEGAVPK+EEESQVGVVTGLAYTQFGGDILPIEVSTYNGK+EELDDENSDASQLDK+ESATIALTYVK+EVVVQYLGK+FTDEAYDEIIK+GIFILPSTSK+GNLTLTGK+GNVLPIGGLR+HIFEHTSKEEESQVGVVTGLAYTQFGGDILPIEVSTYNGK+IETMQPGSAEVNVER+IIKEELDDENSDASQLDK+IIKEELDDENSDASQLDKYK+IKEALEELQEK+IKIDEFVEEDNIIYAIGSVFEDK+IKIDEFVEEDNIIYAIGSVFEDKLPK+ITNLVVTR+LEEEPFPESVKEK+LLLIQSTSILEK+LLLIQSTSILEKLDLLK+LL…	0.00141235	-2.85006
	MMCGM12_00070	Lysine--tRNA ligase	ALRPLPDKHAGIQDIEEK+AQIEEESKGNDEANDMDIDFIEALEHAMPPTAGIGIGIDR+DYSKEDLLNLNQELVVVAGR+EDLLNLNQELVVVAGR+GGASAKPFITHYNVLNTDVYLR+GNDEANDMDIDFIEALEHAMPPTAGIGIGIDR+GYMEVETPILHSLK+HAGIQDIEEK+HNPEFTSIELYVAYEDMFFLMDLTEEIFR+HQESVGHIINLFYEEFVESTIVEPTFVYGHPK+LDEIGDQSFEDFRNFDLGDIIGVK+LVMLLTNSESIKDVLLFPQMKPR+NFDLGDIIGVK+QVTGVDFWQEMTVQQALELAK+QVTGVDFWQEMTVQQALELAKK+TLQNFLDNKGYMEVETPILHSLK+TLVEQNKDPYK+VCNAAVNSSSIIEY…	0.00141059	-2.8506
	MMCGM12_00063	hypothetical protein	ATNVLKDHTAVQLLK+DHTAVQLLK+LELPNLQQKIGVLLVIYIGPLIFLTGFVWNFFRLLFSVFKK	0.00139919	-2.85412
	MMCGM12_00469	putative oxidoreductase	AGFNGVEISMAQR+AHSAPLQITGGVYFDEFGQLFEYGISAK+ATPEETYGDILGYTIEDFIQLVDK+FVLSPMTLSLATLDGK+IKNDQIDQINLSVK+IPESSFQDVVNMFSFCETIPSETIK+LLMQTFFSQIINKR+LPIISSGGINTPDK+LPIISSGGINTPDKCLEALK+NDQIDQINLSVK+NHTPIEHEVLELSK+NHTPIEHEVLELSKDR+NKLPIISSGGINTPDK+NKLPIISSGGINTPDKCLEALK+SDDDIPSLTSLYQAMK+TDSNCVILQLAHAGK	0.00139585	-2.85516
	MMCGM12_00211	Guanylate kinase	AIVNDELIEYAHFVGNSYGTPR+ALLEIPLK+ALLEIPLKHNYQYVIENDNVANAVAK+EANVLSIFLMPPNLTELANR+GNNVILEIEVDGATQVLNK+GSVNGELLQNPDLR+HNYQYVIENDNVANAVAK+INFFSVEQK+ITDVLHLEGLTDIK+ITDVLHLEGLTDIKTPTVYER+TPTVYER	0.0013843	-2.85877
	MMCGM12_00175	Oligopeptide transport ATP-binding protein OppF	AIIGIQPISDGAIYFENK+AIIGIQPISDGAIYFENKLLR+DLENTIYNTLQEMLAIR+EGLDNFPELYSNDEVKK+EGVNLNTTK+FLINQLLETVGLLPEHLSR+GDIVELAESNELFDLPLHPYTR+GETFGLVGESGSGK+GVTFDVYKGETFGLVGESGSGK+KNANLSIVIQAITDNLKR+KNEAILK+KVHFVYQPEVEHHDYLVDFPK+LAQEYESVIQTVENSDFYDNLK+LITPQLEDASHDQLMNLALTCPK+MAVEEIIKEGLDNFPELYSNDEVKK+NANLSIVIQAITDNLKR+NDVNEGKYTSVTK+QFDLTYIFIAHDLSVVR+SLLSAIPLPDPVQESK+SLLSAIPLPDPVQESKK+VELQDAINK+VELQDAINKYQDFV…	0.00137053	-2.86311
	MMCGM12_00043	hypothetical protein	ALNSDGSMSQSR+EAFIQTMTNQK+EAFIQTMTNQKLWGAIVATIVTILLSYGLTK+EAFIQTMTNQKLWGAIVATIVTILLSYGLTKANILK+EQGVVLGVSFAFYILLNVIAFLWSKFAPNFAK+EQGVVLGVSFAFYILLNVIAFLWSKFAPNFAKK+GGVAWFEFGK+LGALAAPITWIAIGITLASSDIK+LGALAAPITWIAIGITLASSDIKK+SAEMIQDNK+TANIQQLK+TFVNPIVICTFLGLILWLTTLIPGQSFGENFK+TLPIIHTPLQK	0.00136841	-2.86378
	MMCGM12_00149	Threonylcarbamoyl-AMP synthase	ENDLINFNK+NADITKPLIVLISNLDQLNDLEITDLTDKDYLLNDEPTTVIFK+NIELFFDTQLNNKPSK+NNQIIILPTDTIYGLSAIYSLENQIR+TGPIISTSVNLHNFKPLIK+TGPIISTSVNLHNFKPLIKENDLINFNK	0.00136497	-2.86488
	MMCGM12_00300	30S ribosomal protein S15	EFGGDEKNTGLAEVQIAILTAEISNLTEHLK+NTGLAEVQIAILTAEISNLTEHLK	0.00135957	-2.8666
	MMCGM12_00384	NH(3)-dependent NAD(+) synthetase	AAQILNVPEIIINR+KAAQILNVPEIIINR+KPTAGLWEGQTDEGEIGFSYDLIDSYLLK+LAFPNNYLTVWMPIYSSQLDYDCANELIK+MTTLYTIAQTK+NSFSNLDEKPNLLAISNAK+QYLDYLVEFIQQTVKK+YGDGGVDVVPIIHLLK	0.0013588	-2.86684
	MMCGM12_00067	Serine--tRNA ligase	AEVVSLNEQIIK+AKAEVVSLNEQIIK+AKAEVVSLNEQIIKLDDELR+DAEDVLNMFDLPYR+EIFCPLIVNK+EIGILIKDNK+EISSCSNCTDFQAR+FSEDMYQVGEQYLIPTSEVPLTNLHANEILTYDMLPLK+GMIRLHQFNK+HNPLLTHSTPHWEIATK+IVHPDQSMNELELLVK+LDINYIEQNLDEVIQR+LHQFNKVELVK+LIAAILENYWDGEKLVLPTILRPYFDKK+LSYIPNLPHKDIYFGK+LVHTLNGSGVAVDR+LVLPTILRPYFDKK+NQQDYSEDLKYAVEK+SDEDNVEIR+SDEDNVEIRK+TKHNPLLTHSTPHWEIATK+VVELCSGDIGFSSAK	0.00135562	-2.86786
	MMCGM12_00072	Putative phosphatase	ACTTGIAMK+ATPEENLNEYK+EIADDITDYSNDKDGVAR+GCGVAEVMK+GIIVASNGAQIYDYK+GIYLVPITAR+GVDKGCGVAEVMK+KGIYLVPITAR+NIIIFSDLDGTLLYDDYIFSPK+YISVDSPDQIDEPITHFYIVTNSK	0.00133715	-2.87382
	MMCGM12_00174	Oligopeptide transport ATP-binding protein OppD	ELEESTIESLNLKIDELQQK+ENESAVFK+ENESAVFKK+ENESAVFKKDTDLVEFHKNSLESESR+GEELYSISGTPPSLFK+GGTIATIFQDPMTSLNPLLSVGYQISEVLR+HPYTWALLSSLPQLGTK+IKDALLTIK+IKRPKQLNNLK+KLDQEKLETLK+KLDQEKLETLKELWDFIK+KNVILSIK+NEYLEQIK+NEYLEQIKQLK+NTFALAVDYKYEPPMFK+STDKNLQHLR+TLTNMLESNGYIANGSIMYYPNK+VGIPNAEK+VGIPNAEKR+VLICDEPTTALDVTIQAQILDLIK+VNNNQLEDINKLEPHIK+VVIAIALACRPK+YEPPMFK+YFQIINLINK	0.00133487	-2.87456
	MMCGM12_00411	Glycine--tRNA ligase	EDLTVLKEETNQK+ENLKDELAHYALK+IRENLKDELAHYALK+KKLPFGIGQIGK+KNPLNVGLDSSIILNSK+LPYNLAPYQVAITPLSK+NPLNVGLDSSIILNSK+NQGFVFQGSEIYGGLANSWDYGPLGCEVK+QDAIGTPFVITYDFQTLEDQK+QLNQNANQLFLDLLNDFDAVYDETGNIGK+QLNQNANQLFLDLLNDFDAVYDETGNIGKR+RQDAIGTPFVITYDFQTLEDQK+TNQGVLEDDSSIVYLRPETAQGIFINFK+TVLKLPYNLAPYQVAITPLSK+VHQNLSKEDLTVLKEETNQK	0.00132944	-2.87633
	MMCGM12_00896	hypothetical protein	EFDKDISKWDVSNVENTK+FNGDLSNWNTENVK+GELSLEIK+INGLDKLTENDFEFK+INGLDKLTENDFEFKVEK+KVPEKLPEEIINLDDAFR+KVPEKLPEEIINLDDAFRK+LPEEIINLDDAFR+LPEEIINLDDAFRK+LTENDFEFKVEK+NEWEKQDVLQALLK+QDVLQALLK+SFKQDISSWTVK+SLNWDVSNVANMNSMFNGAHSFNQNITNWDVSNVK+VPEKLPEEIINLDDAFR+VPEKLPEEIINLDDAFRK+WDVSNVENTK+YNDNKTEVLEIGYDENGK+YNDNKTEVLEIGYDENGKISK	0.00132159	-2.8789
	MMCGM12_00625	Protein DegV	AKGVITTVLNLLK+DKITVYQNNDLAAQGIALTALSLAK+GVITTVLNLLK+ITVYQNNDLAAQGIALTALSLAK+KYDELLEQYEHIIHIPITNNLSSMLQTATLVSQDEK+KYDELLEQYEHIIHIPITNNLSSMLQTATLVSQDEKYKDK+LYFLSTPLTSSK+MKFGILVDSAAVYDPAEFK+NTIIDVIPLHIVFPNNDEYLDIK+TAQQAIDFIENFKEK+TSQASPGELEK+VLIAIIPGDLKK+YDELLEQYEHIIHIPITNNLSSMLQTATLVSQDEK	0.00131819	-2.88002
	MMCGM12_00383	GTPase Obg	AISNSKPVVADYPFTTITPQLGVAR+APTIFEAGELGQEFEIR+CLVICHIIDASGNFGSEDIIK+ENIDQLLFMIYEELK+FPIWTEDNLLMFNEK+GGDGAVSFLHALFVPNGGPNGGDGGDGGSVYFLGDEGK+GNNRWEIAGETIFK+IIKVPVGTILYDK+KQPLWELDKNNDQDEIAIYK+LKETGVYETLVK+NKAPTIFEAGELGQEFEIR+NNDTFIVADLPGLIQGASLGK+NYELIRDELK+QPLWELDK+RPEIIVLNK+TKNNDTFIVADLPGLIQGASLGK+TNTILADINENNK+VPVGTILYDKK	0.00131057	-2.88254
	MMCGM12_00795	ATP synthase subunit beta	DAPKYEELVTTTEILETGIK+EGNDLYHEFIEAGVLNK+FSENNIPK+GLDVINTNSPITAPTGIEVLGR+IYDALIVDNNGKK+MFNVLGDPIDEKPDLDVK+MFNVLGDPIDEKPDLDVKREPIHK+MPSAVGYQPTLSTEMGSLQER+MRVALTGLTIAEYFR+NGSITSVQAVYVPADDLTDPAPATTFTHLDAR+RGLDVINTNSPITAPTGIEVLGR+SIASLGIYPAVDPLASSSR+TILIQELINNIAK+TREGNDLYHEFIEAGVLNK+VGLFGGAGVGK+VIQVLGPVVDVK+YQDLQSIIAILGMDELSEEDKLIVQR	0.00130874	-2.88315
	MMCGM12_00818	UDP-glucose 4-epimerase	GFSNLEIIKEFER+HNGFFYEDDPKEPCSPYGR+IDVVIYLAGLIK+IGYLTQNNNKPTHLIPAISYFAFGLTDK+LDIDIAQR+LDIDIAQRR+MNYLLIGGAGYIGSHVAEIINK+MNYLLIGGAGYIGSHVAEIINKTDNK+SGDPDILVASNTK+STFIQGDILDFDKLNDVFSSNK+TKYFGEEIIKDFAIANPNFHYTFLR+TNIKDIVESEIAFR+TNIKDIVESEIAFRK+VGESVQKPLDYYQTNILGLVNTLK+VIIYDNLSSGSSDFIEQK+YFGEEIIKDFAIANPNFHYTFLR	0.00124929	-2.90334
	MMCGM12_00406	Protein/nucleic acid deglycase 3	AGILVDMVSTIDSLEVK+GAHNIVIK+IALYLNPGFEEIEAVTACDVLK+IALYLNPGFEEIEAVTACDVLKR+LIASICAAPQVIGQTK	0.00124745	-2.90398
	MMCGM12_00007	DNA gyrase subunit A	AKDWVLFFTNSGK+ALKLEDDDVVVGAISSFK+DANPDVVLSK+DESNYEGIR+DKITLEMTNIK+DKTIEGIFDIRDESNYEGIR+DNDQLVSVFATTGQDTVFIANESGK+EEQDNVLK+ETDLIMIISSDGNLIK+GLPIVNFLNDLTSEDK+GLPIVNFLNDLTSEDKITAILPLR+GLPIVNFLNDLTSEDKITAILPLRNNK+GVSVNAEPSDPIDIATMGK+IDFEENKK+IDFEENKKHDR+IIYAMNDLGITSDKPHK+IIYAMNDLGITSDKPHKK+IKESVVNPQSR+ISEFENINRNGK+ISNYLIK+ITLEMTNIK+KDANPDVVLSK+KDFLEYAMSVIVSR+LTHITTVSNK+LTYLDVLINTKEEQDNVLK+MNNENNNNDSL…	0.00124564	-2.90461
	MMCGM12_00622	Nicotinate phosphoribosyltransferase pncB2	DGYFIADYFKK+ENIENLR+EYTNQTNLNGVSEQLVR+FASPNYDDLEIYALNDGDIINSK+FASPNYDDLEIYALNDGDIINSKEPVLK+KALDNVGCNHTK+LDTSENLVDKFFINNK+LFVTEASLEYIDDKTVLQPSGTMPHALIQAFNGDTLK+NDNVVLCGISEVIDLLK+NFKHDQIITMQFFQR+NVPVDIYGVGSALAK+TVLQPSGTMPHALIQAFNGDTLK	0.00123573	-2.90808
	MMCGM12_00534	Phenylalanine--tRNA ligase beta subunit	ALTIQFVFNDLDHQLTENEINQEFEK+DDLLDFQIDQNR+EIHPYINTTIYYQNQLIGYLYK+EILENIFNLYNLDLSEIQYQNDLNLIK+ELLCLTNNNK+FESENKLNPTFVCEINLDILNQFK+IDITSKNDLCEEVAR+IDLVNQVK+IDLVNQVKDQIK+IQNYESQGMICALNEIGIDLSVINKEDQLK+ITNKDDLLDFQIDQNR+ITNKDDLLDFQIDQNRIDITSK+IYNVFDHNLDLKK+KIQNYESQGMICALNEIGIDLSVINKEDQLK+LEFINHDNKELLCLTNNNK+LNEINDLLGTNLTIK+LNPTFVCEINLDILNQFK+LNQINSSNHLITNLSLISTLSTAQTHILIDLDK+LNQINSSNHLITNLSLISTLSTAQTHIL…	0.0012349	-2.90837
	MMCGM12_00680	PTS-dependent dihydroxyacetone kinase, dihydroxyacetone-binding subunit DhaK	AEMGASLQEVK+DKVALVSGGGSGHEPAHAGYVGYGMLDAAVAGAVFTSPTPDQVYQAIK+GVAGTVFVHK+ILNDIQINKDEQVAVMINGMGATPEMELLVINNHLNDILTNK+KLINSPETLVNEMLEGLVK+LINSPETLVNEMLEGLVK+LKPVDQIVDTLTDK+SNFSLNEDEMEIGIGIHGEPGVYR+TMGMAISPCIVPVAGK+VALVSGGGSGHEPAHAGYVGYGMLDAAVAGAVFTSPTPDQVYQAIK	0.00123193	-2.90941
	MMCGM12_00270	Ribulose-phosphate 3-epimerase	AKPEMMTMHIESLKDDNTINK+KNNINWIHYDVMDFDFVPNLTFGSK+LDNVLVMSVEPGFGGQK+NNINWIHYDVMDFDFVPNLTFGSK+QAGVDMIVAGSYLFGSDDFTKR+QNNILASLAISPK+TDVSLVYPYLDKLDNVLVMSVEPGFGGQK+YIIAPSVLSANFMELK+YIIAPSVLSANFMELKNELELCK+YIIAPSVLSANFMELKNELELCKK	0.00122623	-2.91143
	MMCGM12_00517	1-acyl-sn-glycerol-3-phosphate acyltransferase	GVILAANHQSNIDPAILFAINDFSK+IVDTNLKEWENK+MNQVNSMQEPISQNNK+MNQVNSMQEPISQNNKEQEK+MNQVNSMQEPISQNNKEQEKK+QQPLAFIAK+QQPLAFIAKEELWTSKK+SHSQQMNSFQAASLK+VAQMSHAPIIPVSIINSYQVFAEK+VEGIENWIDKGVILAANHQSNIDPAILFAINDFSK	0.00121755	-2.91451
	MMCGM12_00434	Phosphate-specific transport system accessory protein PhoU	AEAEEIAAVLK+EENKLIDAQK+EQQVLSLEEK+HLLMISELYELVVEMLDIFSDIFENLKVDKEQQVLSLEEK+IINDMQNEFTSIALWK+IQYANSYLVIK+IQYANSYLVIKEENK+IQYANSYLVIKEENKLIDAQK+TTKAEAEEIAAVLK+VIEHDKIINDMQNEFTSIALWK	0.00121162	-2.91663
	MMCGM12_00908	hypothetical protein	KLSSLLGVHESELSK+LNVDYTK+LSSLLGVHESELSK+QSIGNFQPNNK+RKEPDYSKVDK+VDKQSIGNFQPNNK	0.00120846	-2.91777
	MMCGM12_00435	Signal recognition particle receptor FtsY	AGATQQLEEWIK+AKEQNYDLLLIDTAGR+DTSFENIK+DTSFENIKDALVESLYQAYTDNDWTNKK+EIEQEPVVNQDIQVEIIK+EIEQEPVVNQDIQVEIIKENK+ELLNIPIK+EQNYDLLLIDTAGR+KTNQVEQDEPILDQQEQQEEQEQIIEK+LNADPASVVFDAIKK+QADDEFFEELEDVLIQTDMGMK+SAPHEVLLVIDATTGQNGVIQAEEFSK+TNKLNADPASVVFDAIKK+TNLMAELEK+TNQVEQDEPILDQQEQQEEQEQIIEK+TNQVEQDEPILDQQEQQEEQEQIIEKEIEQEPVVNQDIQVEIIK+VDDLLAFDIDQYIVHLSSGFMQGDEVEK	0.00120561	-2.91879
	MMCGM12_00307	Ribosome maturation factor RimP	ALEQWVYVQLNNETKK+ANDLVSNKIDQIIK+ELEVLNLK+FQINELVNK+FQINELVNKELEVLNLK+NQEELLK	0.00118794	-2.9252
	MMCGM12_00842	Putative TrmH family tRNA/rRNA methyltransferase	DYNYTPFNQLINDLNTK+GVSELLTK+IKVNVVSENKLDQLLETQTQHQGIIAQIK+QVQVNSTVLK+SCSLLNVDGIIILDKK+SLVLILDQIHDPYNFGAIIR+TNNLNNAIK	0.00118534	-2.92616
	MMCGM12_00708	hypothetical protein	DIYNELLK+DKQEFENYNQINMLSEINQYFTK+DYGNNFDIIFPIR+EHIFISFLHLDAQR+EIYLNDSK+EIYLNDSKEHIFISFLHLDAQR+EKEIYLNDSK+EKNNFTASVK+ETETGVNVWVK+ETFTTLGNVGVEFKPESK+FDQDKFK+FTTDGASGDTVEFNNIMK+GKETETGVNVWVK+GYSNPNLMYK+IKDIYNELLK+IPVINLPWSPK+IYLNYNLQTEK+IYLNYNLQTEKDKQEFENYNQINMLSEINQYFTK+KETFTTLGNVGVEFKPESK+KLVDEWGIHELNSTQLSSIFDIK+KMELQEIPVYLSGLNMLTIEK+LDKYHTNDLTNKK+LPLVSHNNFK+LVDEWGIHELNSTQLSSIFDIK+MELQEIPVYLSGLNML…	0.00117685	-2.92928
	MMCGM12_00696	Glutamyl-tRNA(Gln) amidotransferase subunit A	DFNNLFEQVDVLLLPPSPSIAPLIEEINNPNKK+DFSSTTADHVDFLK+DIPTTASSK+FAIGSLVLK+FAIGSLVLKGENQK+GLVPFATGTDTGDSIR+IEENFDSNNLLSGIPYICK+ILENYIPNYSAALVDSLEK+IVGGSSSGSAYLVAK+KIEENFDSNNLLSGIPYICK+KPASYNGIVGFKPTYGVISR+NLKYELDSNAINYLAEIHALK+NVDDMAVLCDASYDDDNRDFSSTTADHVDFLK+QDLLDAVLPVYLMIANSESVSTNSCLDGIK+SQEKDFIENILVLANFTGSPSITIPFFK+VKTDLLTLQAAK+YELDSNAINYLAEIHALK+YGLLPYAPSLDTAGFFTK	0.00117627	-2.92949
	MMCGM12_00012	Methionine--tRNA ligase	AKEANLTPLEYLNPK+APWNLEK+APWNLEKENK+APWNLEKENKIEELK+AVLELSNACNK+DGNFSLELFIESFNAHLANNVGNLISR+DMIEQSGLENVQIDFENLK+EANLTPLEYLNPK+EQGYETFFLTGSDEHGQK+EQGYETFFLTGSDEHGQKIENK+FHSIYWPVMLEALNLK+FWQNDDCEILQLAGK+FYIANDLPTEKDGNFSLELFIESFNAHLANNVGNLISR+FYITTPIYYPSGNLHLGHAYTTTLADILNR+GQYEGIYCVSCEEFLTNEQIDENGLCK+ISNTKPQLVNEDTYFLK+NIAIISYLLKPVLVDSYK+QPTHLLGHGWILNK+SLGNVIDPVKIIELYSADALR+VSQFQEFVQNVLK+YFNGYINLSNVNY…	0.00117136	-2.93131
	MMCGM12_00397	Elongation factor P	AILETGLEIMVPLFVNQGTK+EMQYLYNDGNDAYLMNTETYEQVSIPMTR+MSVNDLRPGTTFLYDGNIYLVLEQAFSK+NFLVDGLMINMTEFENEVLGIDLPVK+SVNDLRPGTTFLYDGNIYLVLEQAFSK+VELTFTGGEK+VELTVVEAEAAVKGDTTSGAQK+VELTVVEAEAAVKGDTTSGAQKK	0.00117068	-2.93156
	MMCGM12_00719	2-iminobutanoate/2-iminopropanoate deaminase	AIGPYSQAVK+DALIEIEVIAYKK+DINDFSLVNSIYEEFFEDHKPAR+ICNGTLYLSGQLGLDPK+NLYELIK+SAFQAAALPK	0.00116926	-2.93209
	MMCGM12_00277	tRNA threonylcarbamoyladenosine biosynthesis protein TsaB	IDDDNKLNPLYIK+LIYLLEKDNQIIDSLIILNNKK+LNPLYIK+NNNLTLNDLK+QLLEISLIDQDQINNLINQYQDYK+VLNNNFDVFIINSLLYQAGLNK	0.0011619	-2.93483
	MMCGM12_00584	ATP synthase subunit alpha	EAMPGDMFFAHSQLLER+EIALLSNRPVGK+IINWSLIK+IINWSLIKDIKDEQK+IYNILAQHNALK+LFLISATSDTAYLLANLQALK+LNEQLYTGLAAIDLLIPIGK+NTIILDAPANSSYEQYLAPYIGMTHAENISNTDDVLIIFDDLTK+THIALNTIINQSAR+TITALPIIQTIDNDITSLIASNVISITDGQIVTSSK+VIDIYGNIILPEPK	0.00115983	-2.9356
	MMCGM12_00478	Glutamine transport ATP-binding protein GlnQ	AQLEIIDLLKK+DKEMTLILVSHNLDEIK+EMTLILVSHNLDEIK+GESVAIFGANGAGK+IGINFQTQTYPNFINVK+INKGESVAIFGANGAGK+SQSSGEVLYDFKKEEIAFK+TTLCEIIANTK+VNLFVSLFNKPEIYIGDEITTGLDVK	0.0011575	-2.93648
	MMCGM12_00209	Peptide deformylase 2	DKSYLLQDQIPSNSWLVK+DYLRPAVGLAAPQIGVNK+FQLDNNKIEQYAMINTK+IIDPTNLSNDEELVLK+IIDPTNLSNDEELVLKK+KLIDFVTFSQDENNNNINNK+LIDFVTFSQDENNNNINNK+LIDFVTFSQDENNNNINNKDYLRPAVGLAAPQIGVNK+LISTSTQIACLK+NYQAIVFQHEMDHNIGVLYYDHINK+SYLLQDQIPSNSWLVK	0.00115301	-2.93817
	MMCGM12_00650	Energy-coupling factor transporter ATP-binding protein EcfA1	DNLAIFEEFNSKK+EPLNLSGGQK+IASTQNIDELVEQICK+IASTQNIDELVEQICKK+IFGNIVNDHNIEQAR+IKLTNNQNDINK+ISQDDLEATITSLNNYFVK+KEPLNLSGGQK+KISQDDLEATITSLNNYFVK+KMPDIILDSAK+LSDIAIEINHLSFK+LTNNQNDINK+MPDIILDSAK+MPDIILDSAKK+NIQLDVPFVGLVR+TILSITHDMDEILNADKVIVLDHGK+VAKPLEIVEDKDFLR+YGPEFPNAIDDVSFTINQGEYVTIIGHNGSGK	0.00113724	-2.94415
	MMCGM12_00159	Cytosol aminopeptidase	ADSVNADLTNAAK+DAIEGIYESIAFETFDK+DTKPNEVVYNLITSEDVK+DTKPNEVVYNLITSEDVKELEQK+EAGSSTAAAFLSAFAEEKPFVHFDIAGTADK+GITFDSGGYNLKPSSAMEGMK+IGSTATLPQSVIK+KDTKPNEVVYNLITSEDVK+LGMNLFLAVNAGSPYEPQAVVLEYVGDENEPKK+MPIFDEHLEK+QATEIWEASTLTGAMVIALGSFATGVFTNCDKR+VKADSVNADLTNAAK	0.00112305	-2.9496
	MMCGM12_00010	Xylose import ATP-binding protein XylG	AKKEEIGALMIGQTLEQIK+DHDLLIVVQPTR+EEIGALMIGQTLEQIKQNQVTK+EIKKDHDLLIVVQPTR+ELIQAITGLVKPVSGGIVYK+ELIQAITGLVKPVSGGIVYKK+GDIHALVGENGAGK+GLDVGAIENVHSHILK+IVDLDVSMVSGNEIAEAMVGR+KADILVFDEPTAVLTPQQIQSLLQIMK+KDHDLLIVVQPTR+KEEIGALMIGQTLEQIK+KGDIHALVGENGAGK+KIVDLDVSMVSGNEIAEAMVGR+KPLSDEPILDVINLTVK+KPLSDEPILDVINLTVKK+LVEVNTVLENIILGVEQTK+SNIFLNK+STLMSILFGLYQPTSGTIK+VNGKEEVISNPIK+VRPGEIVAVAGVEGNGQR+YGMLLDFSVEEN…	0.00112073	-2.9505
	MMCGM12_00293	Aspartate--tRNA ligase	AICIDQLLSK+AICIDQLLSKK+ATIILNIGK+DAIDLYGSDKPDLR+DALACAYDLVMNGFEIGGGSQR+EECLTDFDTNKK+FEDNNWSGSLASQLTENEKELLIK+FEDNNWSGSLASQLTENEKELLIKEFDIK+FYALPQSPQLFK+IDRQPEFTQLDLEMSFATSEDVMQISESLIKK+IHTLNDIFK+ITNPEIQQR+KQLEDLNQQAK+LSYKDAIDLYGSDKPDLR+NEYVIEIKGNVVK+NFEIKEPLLR+NFLTDLNFLEVETPYFAK+NSLGIDMMSNAPDLVSEK+SELTPFVLENDVNVNEDTR+THTCGELTIDNIDQEVILQGWVK+YGAPYHAGIAWGLDR+YGITQLVIEQENIDLINNVK+YVAAHHPFTSPKEECLTDF…	0.00111461	-2.95288
	MMCGM12_00359	Cell cycle protein GpsB	DNLNDVDVIK+DNLNDVDVIKR+LSVNQIQNK+LVKDNLNDVDVIKR	0.00110814	-2.95541
	MMCGM12_00554	tRNA (cytidine(34)-2'-O)-methyltransferase	ESTGIAKPILK+GKDYILSER+HPNITLFCLSR+IPMISETR+YGQKPISDFDFSK	0.00109977	-2.9587
	MMCGM12_00799	ATP synthase subunit b	IVESLFPNLPNFIAHLLATIILVIVLTKLVYKPYK+IVESLFPNLPNFIAHLLATIILVIVLTKLVYKPYKQMIEK+NIQSYAQNSIK+NIQSYAQNSIKQEK+NTIVNLAINSAEK+QANTLLEDAK+QANTLLEDAKTESVSILK	0.0010981	-2.95936
	MMCGM12_00421	Chromosome partition protein Smc	AADVAEVTLVFNNTHENFSSIK+AALQSYQDGVSAILNNQK+AEFKEQENLNTK+AEFKEQENLNTKDQDEYK+AENSLLELK+ARPLPLVILDEAEAPLDPVNVER+AVEYALASIIVVQSYDDAINLAK+DQINDLNGTIR+EGTMTQCDSLFGVTMQTK+EKLESIILDIDIAMESQFK+ESEFYINSTK+IIELTTYIQNIGNVNMDAIEEYKNEK+ILPHGAIVGGSTR+ISIQIEAIEHNKK+ITNLNLLSGGEK+KAADVAEVTLVFNNTHENFSSIK+KLTNEINMSQEEVNLIIDKDSEDNQK+LTNEINMSQEEVNLIIDKDSEDNQK+NNLFNWTENLKEFSDEHK+QISELEIQR+QNTQNQDNTLEELK+QNTQNQDNTLEELKNK…	0.00108937	-2.96282
	MMCGM12_00336	Deoxyadenosine/deoxycytidine kinase	EPVEENPYFEQYYK+KLGYEIFKEPVEENPYFEQYYK+LGYEIFKEPVEENPYFEQYYK+SEELLIGEEYWETLNK+STISAEISK+STISAEISKK	0.00106885	-2.97108
	MMCGM12_00191	sn-glycerol-3-phosphate import ATP-binding protein UgpC	DRDIAMVFQSYALYPHYNVYK+FIGTPTMNVLEGK+GDLLFDGVK+IIAGLNSITKGDLLFDGVK+IVLMNNQVIQQVGKPEEFYNKPNNLFVAK+LENNYFISNINNYK+LENNYFISNINNYKVELSDEELELIKK+LENNYFISNINNYKVELSDEELELIKKEEVTK+LFLMDEPLSNLDAK+QVTCELTPGNNFVITTSK+TANIVASVINTELLGMNK+TTDKTANIVASVINTELLGMNK+VELSDEELELIKK+VELSDEELELIKKEEVTK	0.00106375	-2.97316
	MMCGM12_00409	GTPase Era	DQYQIVFIDTPGVHTSK+DQYQIVFIDTPGVHTSKK+DVDVILFLAPSDEVIGK+ISIVTNKPQTTR+KDQYQIVFIDTPGVHTSK+KDQYQIVFIDTPGVHTSKK+NDLFLLK+SGFVSIIGRPNVGK+TGQEVPHSVAVLVEHLEQNENEINISCAIIVER	0.00106013	-2.97464
	MMCGM12_00002	Beta sliding clamp	EKGIEFNLNPK+FDLVADDGLPAIVNIK+FPNVQIAFPTKFETIITVK+GIEFNLNPK+KTIYQVFVSMNENNK+KTIYQVFVSMNENNKK+LINSTKPIVINNVYDEHLK+NVNPSLAGIYLNVLSDQVNIIATSGILSFK+SFISEVGKYEEDFDDFVIEGNK+SILNNQNSDLEVK+SILNNQNSDLEVKQEGK+TDNSDFSIGVLNSEDYPLIGFR+TIYQVFVSMNENNKK	0.00105969	-2.97482
	MMCGM12_00541	Arginine--tRNA ligase	DDALFLK+EIELLLILDNFK+GTAVWLVDILELVGVDALR+IIDENDLQLTK+IKHWSSEQEVYDTHQIEK+KGTAVWLVDILELVGVDALR+KPENCYAGDMYEDLAK+LNITKEPIIEINKNNTPGLLSSSICLISSK+MQAGLALLGNDPDILEIQMVQMVR+NAVIGSVLVNLFK+NAVIGSVLVNLFKK+NNTPGLLSSSICLISSK+NSSNPVYYAQYATAR+QTNLLNNPK+SDKTYTYILPDLATHNLR+SSNSHMDLDLDLITLK+STQQICDYIQNICK+TINIEYVSANPTGYLHVGHAR+TYTYILPDLATHNLR+YNDQFKDIK	0.00105776	-2.97561
	MMCGM12_00890	tRNA uridine 5-carboxymethylaminomethyl modification enzyme MnmG	AADATALQTK+ACTGLVYDDNKTVTGIYLDDQTILNAK+DSVDLTNAVLEPGTDMK+EIDALGGEMAK+EIGLISDQEWNQYLIYVNEIEQAIK+GPGVWALR+GVDRYESGPNNEK+HWAYAIEYDCIDPMQLSPSLELK+IATMPCNPSVGGPAK+IPLDINYSK+IPTVDINELIEFIPSLQK+IRPLNIGQASR+ITGVNPADIQMLLFYLK+ITGVNPADIQMLLFYLKK+NLFTAGQINGTSGYEEAAGQGLIAGINASR+NQADLSHGYSGYEIIK+QQPCYLIHSTLETK+QQPCYLIHSTLETKK+SLIDLGIKLMR+TALINLYEDKIATMPCNPSVGGPAK+TVTGIYLDDQTILNAK+VKHWAYAIEYDCIDPMQLSPSLELK	0.00104194	-2.98216
	MMCGM12_00844	hypothetical protein	EINIDQVEQIEQVEHIKPK+EKEINIDQVEQIEQVEHIKPK	0.00101939	-2.99166
	MMCGM12_00524	Isoleucine--tRNA ligase	ANLNQKEPK+CTLQWFVNLAPVK+CTLQWFVNLAPVKNEILK+CWQIFDNLIDDEICNHCNHVVK+DITSPSIYVGCDVVNSDEFK+DLKPIYWSPSSESALADSEIIYK+DLSQIFIVNSINFVDNIDNSFIK+EKDILDVWFDSGSSAIALSQK+EKDILDVWFDSGSSAIALSQKYPNLK+EQNFVYDKEFISK+FEQFWQENQIYNKK+GFEAVVNIK+GWFNASMINSTIYSNTSPYK+IEQVGTNAWFSLDADEFLPDEYKNK+KVFVLHDGPPYANGDLHIGHALNK+LPYDMYLEGNDQYR+LSEVDMYSLFNLTSFK+LWGVPIIAFYDQNNNLVLNEQILNYAINK+NATGYYAPFIMGWDTHGLPIESAVTK+NTQLIIWTTTPWTLP…	0.00101272	-2.99451
	MMCGM12_00335	Ribosomal large subunit pseudouridine synthase B	IDPKAEIK+LDYDVSGLLLMTNDGVLSNFIMHPK+NTSIVELTINEGKK+TKIEFLEIADLKPGQYR+TYQGLCQGQVNK+VKVNDQIINTLGVK+VNDQIINTLGVK	0.00101147	-2.99505
	MMCGM12_00475	Tropinesterase	ASEDVNNNFLHDYFPK+DGVVNREPCLK+DHEISVLQFAK+DNNNDTENIIFCHGFNASINVFNIFK+ELHEQIYQAIK+IPTLLILGEKDGVVNREPCLK+NVTLIGHSMGGGTISLAYQLAPELFK+NVTLIGHSMGGGTISLAYQLAPELFKK+SNYYALQFPGNNNVKPIKDHEISVLQFAK+TIKIPTLLILGEK	0.00101078	-2.99534
	MMCGM12_00437	2',3'-cyclic-nucleotide 2'-phosphodiesterase	CWLNAVIIEIDDKTNK+HTPGNGNVIVNK+IAFAFNYDGIITAFVGTHTHVMTADER+IAVVSLMGQSFMDAVNNPYDALDEFLK+NIVDQNQIDFIVVNGENTTHGK+TAFISDIGMTGVIDSIIGVEVNDVIK+TAFISDIGMTGVIDSIIGVEVNDVIKR+TNTDFDILLVDFHAESTAEK+TTNDLLKPLNMSK	0.00101014	-2.99562
	MMCGM12_00438	S-adenosylmethionine synthase	DLPWEKLDKIEVLK+ENIMDLVAK+FVIGGPQGDTGLTGR+ICDQISDAILDEVLKQDK+IDTILMSIQHDPNYNEIEFKK+IESQSPDIAQGVELSNDQIGAGDQGIMFGYATNESK+IGYVDDAYGINANTCK+KIGYVDDAYGINANTCK+LFTSESVSEGHPDKICDQISDAILDEVLKQDK+NLDLKKPIFFK+SQVTIDYTNINNPK+TYLPLAITIAHELVYNATSQR+VACEVFATTNYLLIGGQISSTAIVDYEQVAR+VDLNTIYK+YIKENIMDLVAK	0.00100864	-2.99626
GyrB	MMCGM12_00006	DNA gyrase subunit B	AILDKNVNAQK+DSSIAELYLVEGDSAGGSAK+EAVNIIIGNAFEEFLLK+EAVNIIIGNAFEEFLLKSPEDAK+ENEVIVQDNGR+ESELQQLGHTDLR+ETVVFDYEIIK+FKPDPEIFKETVVFDYEIIK+GIPVGINSDTK+GIPVGINSDTKK+IAYAYTDSQLDELKNNEFNNLK+INPNIFYVDSK+KIAYAYTDSQLDELKNNEFNNLK+KSALSLVFTQLHAGGK+SALSLVFTQLHAGGK+SALSLVFTQLHAGGKFDSETYK+SIITAVGTGIKEELDLSK+SQEYSAESIK+TRPGMYIGSTSK+TVEYLFLNGILDYIK+YADTVIK+YMKPLVANGHIYIAQPPLYK	0.000990438	-3.00417
	MMCGM12_00558	hypothetical protein	AHPSINILTAVIK+AHPSINILTAVIKDLLSK+ANPDKTLEILGWTFDSK+DFTAIEIK+DSYKNVLDSNIK+FENNNSITNTHSTASLFAK+GSLIDVFLSK+IDFDVAKPYIDIFK+IENTNETLQK+ITDSPAQPTQNK+ITEIASLVPNLK+KITEIASLVPNLK+KNSSDQLLSETLIASVK+LDDLSSSNINLTNLTDITTLIDNYTYK+NIAKPLQNK+NISSSNELINQYFEK+NLDLLLDEYNLKLDNTDPSIK+NLKVEDLDIAFYTSLINAIGLGIGTK+NVLDSNIKLDSQK+QNKFENNNSITNTHSTASLFAK+SHTPISANNLFDDKK+SHTPISANNLFDDKKTNQEFLTELYKDK+SLNIQGSEKLDDLSSSNINLTNLTDI…	0.000968553	-3.01388
	MMCGM12_00516	hypothetical protein	AELLEQLVDIKNTFK+ATLDSQNEFILK+EYIDKRATLDSQNEFILK+TENNNNNLDNNSQSYHDISNNK+TENNNNNLDNNSQSYHDISNNKEYIDKR+VISNKAELLEQLVDIK	0.000965681	-3.01517
	MMCGM12_00016	hypothetical protein	AVIEFEVHIPVFSTGFSDLK+DAVTALIDLQK+DAVTALIDLQKDPSTIYTIFSK+DPSTIYTIFSK+DYITIFDKYHIQFLANNGENANNQK+EFVFDNFRK+FENSNNTNNK+GGFSIYPFHTSINK+ITDLFPSLIGYMLLYSQDHNQYENLMETK+KPGKPNENTPK+KVNIKDNEKNPLSLFLTQDK+NDKPSHSDKPQADDSNNNR+NDKPSHSDKPQADDSNNNRDTFSDLDK+NDKPSHSDKPQADDSNNNRDTFSDLDKISK+NPLSLFLTQDK+NPLSLFLTQDKFK+NVINFEDLENGNSSLFTDEAPLLNVATIK+QPDKKPGKPNENTPK+QPDNNNTNPGNSNNDPNNPETKPDPSEKPQSDQSMDKPDEK+SQSTLGLGSNK+T…	0.000965125	-3.01542
	MMCGM12_00062	Modification methylase DpnIIA	AGQFNTPYGR+GEINEILVR+INTYVEPFLGGGAVLFFVQPK+KAIVNDLNKELINVYNTIK+KGDFVYFDPPYMPLSNSSSFTGYTESGFDANQQIK+KPNIFDLNNILEMSK+QLLNEIIPLIPEK+YFNDNNIQIINK+YKKPNIFDLNNILEMSK	0.000942867	-3.02555
	MMCGM12_00773	hypothetical protein	DGWVFDTK+ELNSILQKEFDDSWDVIIVPK+HIMTGEEFCDLLNISK+KVAGEYQQLINFQNEISK+LGSLISMVHSTSISNGNELEK+SSETLNIIELK+VAGEYQQLINFQNEISK	0.000935579	-3.02892
	MMCGM12_00056	GMP reductase	DKNLITSISLGVKPDEYK+EVEIDNCIYKEYYGSASEYNK+EYYGSASEYNK+GSIFDTLK+HTFKLPVVPANMATIINEELAEK+KECDTTATLGK+LPVVPANMATIINEELAEK+LVDQMVEQNLIPDYITIDIAHGHALSVK+MGASFCMIGSLFAAHLESPGK+MGASFCMIGSLFAAHLESPGKEVEIDNCIYK+TASKPIIADGGLR+TGFGTGGWQLSALK	0.000933042	-3.0301
	MMCGM12_00284	PTS system mannose-specific EIIBCA component	AILCNVVGSAVAGGIAGSLK+AIYGADAAPK+DNYVFNKDYIFLNVNLK+DPEKTINDALK+DYIFLNVNLK+EADVVIIATDTAVDLTR+EAENTTGFEDGFAIPHPK+EAENTTGFEDGFAIPHPKDVQQIK+EAYVWSLIQTK+EILNILNSDQNIEIKK+EKQDIVDHSK+FTNPIEWNALDNKPIEIAIALLTPQTTDENNSHLTLLSQVAVK+GIGTPLTNK+IAFVTCSALITEK+IVAVTSCTVGIAHTYMAEEK+IYEPMGAMAAAIPVAPLGMGLTTLLFK+KPAVFVLK+LANIHNQTSQEFETK+NLSEEQINQIQNINDQITNYINEYK+VGVLQHILSGISYMVPIIILGGICLAVSLGLAK+VSNAIKDPEK+VSNAIKDPEKT…	0.000926468	-3.03317
	MMCGM12_00703	ATP-dependent DNA helicase PcrA	DKFLIIDSDDQKR+EELFLTYVK+ESNIELSENDKK+FIHELDKDLYEFESQFLNSQIYDK+FIHELDKDLYEFESQFLNSQIYDKNQHK+GDYSHIMQSELKPSK+IGNITIEK+IINIANLNHISIFDLITNEDK+IPFQLIGGIK+IVFITGLNQGIFPTR+KIPFQLIGGIK+LIAFLQEEALTSDIDEAQQIDK+MSVDHLLDLLNPQQLAAVINTDKPVR+NALKESNIELSENDKK+SPFISTFHAWCSK+SVDHLLDLLNPQQLAAVINTDKPVR+TPSFYVSPK+VKNEHDDLDNINALYDQLKR+VSLLTVHAAK	0.000919269	-3.03656
	MMCGM12_00372	Ribosome biogenesis GTPase A	DKPIVYIFSK+GIQLIHLNPFINLLDTPGVLPSK+GIQLIHLNPFINLLDTPGVLPSKLESETVAVNICAINSIKDNVFPK+HTDIVNDLINVINELTAK+LQKPISVIDSYK+NTLINALVIGIPNVGK+VGNKPGVTR	0.000896876	-3.04727
	MMCGM12_00334	Segregation and condensation protein B	GGIEELPTISDDDIK+KLSHSTIEVLSIIAYK+LEQYNENK+LQTKPELHEYFAK+LSHSTIEVLSIIAYK+LSHSTIEVLSIIAYKQPITK+QAIENNNEIKQEQQNLDLYGNIDDFNLDSQNQ+SNLYGITDNFFK+YLADPSSAFCIQTYKK	0.000887449	-3.05186
	MMCGM12_00838	Replicative DNA helicase	AEIISGVPTGYNYLDLVTSGWQESDFIILAARPSVGK+DLTDLDK+DSGAIEQDADIVAFLYRDDYYKK+EDKRPMLSDLR+ETSIPIICLSQLSR+LCVIDYLQLIVGSQNK+LCVIDYLQLIVGSQNKDR+LEAINKLEQVGGDVVVYEIAAENYTDQGLEEYIDIIHK+LEEIPIYIDATPGISTQEIR+LEQVGGDVVVYEIAAENYTDQGLEEYIDIIHK+NGATGTVLLR+NNSNTDVDELLK+RNNSNTDVDELLK+SISPISVINR+VDDFSIPANK+YPVAFFSLEMPAEQLTQR	0.000880048	-3.05549
	MMCGM12_00749	PTS system fructose-specific EIIABC component	ADDSNIGELSLKK+DLFNQNTSFFK+EIENFIQLVEIFNDKK+EKLESTAIGDGVAIPHALNEAVLKPTVCFMSLK+ELISNFDKHPK+ELKEEQINKNEFFDVVGITACPTGIAHTYLASDK+ELKEEQINKNEFFDVVGITACPTGIAHTYLASDKLTEYAK+FLDSNVLNK+GDFGTVNK+GHLQLVQA+GIENQLTDEDIENAK+GNLLGGVSR+LESTAIGDGVAIPHALNEAVLKPTVCFMSLK+LREIENFIQLVEIFNDKK+MLPFVVAGGIILGIAFLLDFITGNGNAK+NEFFDVVGITACPTGIAHTYLASDKLTEYAK+TKTQIIDFLVSK	0.000877905	-3.05655
	MMCGM12_00909	hypothetical protein	DLVGLEVK+ETNGTVPQAK+FSNTLDLGEFQKETNGTVPQAK+IAELSNVHISTLTDLNITYEK+IAELSNVHISTLTDLNITYEKDSGEGTVR+NNSFSQLEIK+QNLDLGAFFKYDNK+YDNKNNSFSQLEIK	0.000876707	-3.05715
	MMCGM12_00051	Thymidylate kinase	EPGGEAIAEQIR+IKVIDANQDIDQVYNQAIK+NIGVDVVSEVQQIVLK+NKDMDAWTEALLFIASR+VIDANQDIDQVYNQAIK	0.000873015	-3.05898
	MMCGM12_00132	Glutamate--tRNA ligase	CFCTSEELEKDYEEQTSK+ELEYAEQINDHLDLFFNK+FGHLTLIVDNTGKK+GEEHISNTPR+LDDDKYLEFVK+NQINDLKDWTIENIK+NTLDNNTIDVLNNLTNYK+NTSTLANVK+NVDGAIESQFENLNWLGIFPDESIFNVGDQK+SEHGPSLADVIYLLGK+SFINTNKFDITSK+SGNALFFIEQYK+SGNALFFIEQYKK+SNGVATYNFAVVIDDYDMQITHVLR+SPSTFDMVK+TTVLNNINSLER+YAPSPTGFLHIGNTR+YKQLAEQLVDQNK	0.000872395	-3.05929
	MMCGM12_00491	hypothetical protein	ELTVSEFFLVTVQQHLINNLLEENKKK+IVRNLIRIDFLISLSEFILLYMAEIIKK+LIESVKEEYLK+NEEIKNEMTPPSLITSQNNPENLEIVEQLK+NEMTPPSLITSQNNPENLEIVEQLK+NLIRIDFLISLSEFILLYMAEIIKK+NVNTEDVSYLFDNLLNK+SKELTVSEFFLVTVQQHLINNLLEENK+SKELTVSEFFLVTVQQHLINNLLEENKK+SKELTVSEFFLVTVQQHLINNLLEENKKK+STNISLVK+TNITSLIDKYPLR	0.000871067	-3.05995
	MMCGM12_00323	hypothetical protein	DNPPITEK+KPSEADIKK	0.000859079	-3.06597
	MMCGM12_00180	hypothetical protein	APVSNINNSNLK+APVSNINNSNLKGELFEK+GTIDNVGIK+KPENQTQPEQPSDK+KPENQTQPEQPSDKKPESTEEHTNK+KPENQTQPEQPSDKKPESTEEHTNKKPNENTNDQK+KPESTEEHTNKKPNENTNDQK+KPESTEEHTNKKPNENTNDQKQPNNSEK+LTVDIIDDENHLYK+QPNNSEKSDAEPNPGKPENKPNNSHNPK+QSGNVINFDELK+SDAEPNPGKPENKPNNSHNPK+SDAEPNPGKPENKPNNSHNPKQPEQPK+SIDFDNPNK+TIIDQLVQHNHFNHK+VPNIVDEK+YEIEFDSQKVPNIVDEK	0.000855365	-3.06785
	MMCGM12_00418	Protein translocase subunit SecDF	AESLQPANFSNK+DIISMGEHLEK+DLFTIEYSVPTTEGSQK+DNLQNPDLSIK+DNNALTMITSVGHIIENLR+DQHNLELVNKR+DTTDKDYVVNK+EIIAFSNKK+FKVDYSNLTKPSDK+FKVDYSNLTKPSDKNQWASYVVGNIYK+INSNTSSQVLETLENK+INSNTSSQVLETLENKNK+ISNNISYGAK+ISSDNSTSQDIELDYIDKVSNSLIK+IVTTNPAIVTDR+IVTTNPAIVTDRK+KANSTNNQVVEQYLNTYFNQIIKPIQDYISSK+KDQHNLELVNKR+KDTTDKDYVVNK+KLSPFSDNTIETQQSGLSR+KNKDNNALTMITSVGHIIENLR+LENKYEIYLNKQEQINNNKK+LSPFSDNTIETQQSGLSR+NKDNN…	0.000852934	-3.06908
	MMCGM12_00426	putative protein	AVMKPVEGTILTVIR+EVGVVDSGGYGLVK+GNSGVIFSQIIK+KLINETAIISVVSSEK+MNPSTEDFLQAIETVDAK+NANQSLENTPNLLPLLK+NMITSGVNNLYNHYPQIDK+NTTYNGIEIQK+SKTEIITIFVGGETNEQDLVQLR+TIQQGMVAALSFDPSLTASK+TVFLLPNSSNVYLTAK+VSQLADDIDIKDFWK	0.000849859	-3.07065
	MMCGM12_00182	hypothetical protein	IDIDNYK+KPGSTEEHTNKKPNENTNDQK+KPGSTEEHTNKKPNENTNDQKQPNNSEK+NLSEIIK+NNNQIPTIPNNKKPENQK+NNPFTFSLLPK+QPNDKKPGSTEEHTNKKPNENTNDQK+QPNDKKPGSTEEHTNKKPNENTNDQKQPNNSEK+QPNNSEKSDAESNPGKPENKPNNSHNPK+QSGNVINFDDLINNNQDLFDYNFSGFSVGTK+SDAESNPGKPENKPNNSHNPK+SNQSLYPFHTIITK+VEISNRDDNHSNESTITK+VYEFTFTGFKEEDKIDSK+YQIEFDSQNDPEIIKENGIISNVK	0.00084833	-3.07144
	MMCGM12_00439	Copper homeostasis protein CutC	AFDLVDDPINALNVLVK+HKIDTVLTSGGTNLNTGLEVIR+IDTVLTSGGTNLNTGLEVIR+LPNVHGIVIGALNNDYTINEDFLQR+NLEVGGLTPSLDEIILANQITLKPLHIMIR+QCLTVNNQIHLGR+QLVDQNLDIQILIGGGVDKNNIK	0.000847087	-3.07207
	MMCGM12_00877	Ribosome-binding ATPase YchF	AAYDTLGLQTFFTAGPQEVR+ADIYSINDLLVLGSEK+GILLNSLTLDEEQTDLLK+GLQVGIVGLPNVGK+IEEDLSEASKEEKIEFLK+STLFNAITNSK+SYQLLTSKPIIYVCNVSDTELLEDNDYVK+SYQLLTSKPIIYVCNVSDTELLEDNDYVKK+VATTIEFVDIAGLIAGASQGEGLGNAFLANIR+VEAANYPFATIEPNVGIVEVPDYR+VEAANYPFATIEPNVGIVEVPDYRLDELFK+VEYDLLNYLLDTLNK	0.000844726	-3.07328
	MMCGM12_00363	Protein MG115	ENILNIDK+TNIVLSFTGNAGPNSIENKPVR	0.000839332	-3.07607
	MMCGM12_00101	Protein translocase subunit SecA	AEMIISPQNDQQAITQLIK+AGEIGAITLATNMAGR+ANEFFSLK+ANLKFETINAK+DEPDLTFGTK+DNEILLIDQFTGR+DSEINGQVFDLLGISVGLNGSSLTK+DVLLQLVAR+EAYNKDITYTTNAELGFDYLR+EGVEYTVR+ELLDAIDGTLVPK+ELQNDIDIASITIDQIHQNFNNMVEQINDPEK+ELQNDIDIASITIDQIHQNFNNMVEQINDPEKLK+ENVDIEEETVTLATITYQNFYR+GAPILIGTTSVESSEQIAR+GVHIVTVNEYLSK+GVHIVTVNEYLSKR+IADKIIALEPQMR+IEVTDKDIEEILFETGLQPSDINNK+INIANEVVENLANVILR+KDEPDLTFGTK+KLNYCIIDEADSVLIDEAR+NLFAI…	0.000839227	-3.07612
	MMCGM12_00458	DNA topoisomerase 4 subunit B	DNSITVIDNGR+DRNFQAILPLR+ELNELYLVEGDSAGGSAK+ELVDDKTPVTDIITINNESK+GLGEMNADQLWQTTMDPK+IPENLIEYEGQTK+KRPGMYIGSTDNR+KYDESAIQVLEGLDAVR+LEKPLTFIANTYK+LKESALLNSGLK+LVDLLKNEEIQSIINAIGAGVGK+LVDLLKNEEIQSIINAIGAGVGKDFDISDINYGK+NGGKLEKPLTFIANTYK+RPGMYIGSTDNR+SSGGLHGVGSSVTNALSK+STPEVIFSVLHAGGK+TGTTINFLPDDSIFSNTK+VIENALNAQK	0.000832818	-3.07945
	MMCGM12_00636	hypothetical protein	APSSSEQEAFGLSK+APSSSEQEAFGLSKDIIPVSVIGLIITLAAIAFLSWLVYKNKEK+DIIPVSVIGLIITLAAIAFLSWLVYKNKEK+GLAYSGLVFSLIGAGISGFIFTK+IIPNKKNLGIAAIGYVVLLIALILVSVALSKYNSPR+NLGIAAIGYVVLLIALILVSVALSKYNSPR	0.000814629	-3.08904
	MMCGM12_00425	Phosphate acyltransferase	AASEFIKEHDDLYLVLVGDETEINQALQQTPIDK+AGFMPTMPNAK+DQKVDGMLTGGNSAAFIGAAHFILGELNNIVR+EHDDLYLVLVGDETEINQALQQTPIDK+EVLKKPNASIGLLNIGTEK+KPNASIGLLNIGTEK+LTLLLDVGANSENTPEDLVNYAK+MTLDAIKNDIVK+NHAGAILLGVK+NKLTLLLDVGANSENTPEDLVNYAK+TKYETFPTTQVIDMNGSILDIR+TKYETFPTTQVIDMNGSILDIRR+VDGMLTGGNSAAFIGAAHFILGELNNIVR	0.000809298	-3.09189
	MMCGM12_00032	Single-stranded DNA-binding protein A	NNQTPDGKFETIVNVLAER+TNYIPCSAFDK+TNYIPCSAFDKTAENMVK	0.00080004	-3.09689
	MMCGM12_00112	Exodeoxyribonuclease 7 large subunit	AATPTAAGELVSK+DIYVQGELSNLTFNK+GGGSYEDLWAFNELEVLQAIK+GHINQILK+GWFDPNLKKPIPEFVK+INLVIDKLENYK+KPIPEFVK+LNSLDPLKPLQNGYSIVTNLNHQK+LPLINIFLFPAQVQGDK+LPLINIFLFPAQVQGDKAEK+NSQIPIISAVGHEPDWVLSDYVADIR+QSINNSTLHIINSQNK+RLPLINIFLFPAQVQGDK+RLPLINIFLFPAQVQGDKAEK	0.000798497	-3.09773
	MMCGM12_00635	Putrescine carbamoyltransferase	AFKPTYQVTPELMK+AGDQALFMHCLPASR+ALKHETVLNLAK+LGMNFVHISPQK+LTAQMGLLVYYLYPQIDK+NVEVYDEVIDSDNSIAFQQAENR+QANSGSVLVTDDLEQVK+TNVCSSTMHITTK+VSFEAAMTLLGGHAQYLKPGELHLGVR+YADVPVLNGLTDYNHPTQAICDVFTMLEYMPATK+YTYNNDYAENK	0.000790846	-3.10191
	MMCGM12_00392	hypothetical protein	HIDENSNKNPETK+HIDENSNKNPETKKEENDQIDNSR+HNNQNNTDSKNDITIK+HNNQNNTDSKNDITIKNPINKEDQPK+NDITIKNPINKEDQPK+NKHNNQNNTDSKNDITIK+NQQNDQPTEKEPNSDGLEK+NQQNDQPTEKEPNSDGLEKEK+NQQNDQPTEKEPNSDGLEKEKER	0.000784098	-3.10563
	MMCGM12_00096	Chromosome partition protein Smc	DKDQTDPKKPVEPTNPSNKPENNPTKPSK+DKDQTDPKKPVEPTNPSNKPENNPTKPSKK+DLLELDNESNKK+DSPTGLDINFYLTEEQIDTENK+KPVEPTNPSNKPENNPTKPSK+KPVEPTNPSNKPENNPTKPSKK+QPTNSNENTNQNEPTKPSEK+QPTNSNENTNQNEPTKPSEKDKDQTDPK+TQGEIEDSK	0.000783734	-3.10583
	MMCGM12_00394	hypothetical protein	AYEVEGLTTK+DVFDVIVQLIEPK+KLAQQEKEQLKK+LAQQEKEQLKK+YRDVFDVIVQLIEPK	0.00077819	-3.10891
	MMCGM12_00288	Proline--tRNA ligase	DILLLPVICGK+DLENNQITISR+DTYTIESLMFDGQALQCGTSHFFADNFTK+DYDLALYNNALENRK+ENKLEHAYSTSWGVSTR+INVDNVYFPLLIPESLFNK+INVDNVYFPLLIPESLFNKEKDHIEGFSPEIATVTK+KDTCLQVIFAR+KVVDQMIKDYDLALYNNALENRK+LIGALIMTHSDDNGLVLPSK+NTEQIDQVVEIIK+NTEQIDQVVEIIKDK+NTEQIDQVVEIIKDKLSDYR+QLEENLFIRPTSEVVMMDYFSNEINSYR+TSEFLWQEGHTVHSSYNEAEDFCLK	0.000774227	-3.11113
	MMCGM12_00125	D-aminoacyl-tRNA deacylase	GPLEWALK+KLDLPIVVHLR+LLVETNSPFLPPSPYK+LLVETNSPFLPPSPYKK+TAVFQANLDPNVFAVVGIHPSQIHLYADQAFESIEELANSNK+VSDSIVAENTK+VVGIGEVGLDFFETNKYEK	0.000771296	-3.11278
	MMCGM12_00462	Putative ABC transporter ATP-binding protein MG187	EFNLSMIIVTHDQQDALK+IHEVAYIMQENSVYENTTVFNNVFLSAK+IKESTIDWLIK+ISDQIILLDK+ISDQIILLDKGK+KPKPNNDNVLIEINDLR+KTNLVLLDEPFSALDAK+MKKPKPNNDNVLIEINDLR+NLFKNEIELISK+NQIISLLGPSGSGK+QSNYDLLIDHLQIQK+SFGDKVHYLINFDKDIK+TNLVLLDEPFSALDAK+TTLLNLLLGYIKPDK+TTLLNLLLGYIKPDKGSIHILNNPK+YNQADVLVFNK	0.000769269	-3.11392
	MMCGM12_00588	hypothetical protein	ISSDLLVPMLSETESSNTEAINLK+IVNANNYIDYQK+LLATVLLENQIGFDSK+NKQTSDQSFIVFDLYKK+QGFCVEIFPNVILFK+VYKEFENSYLLAFK	0.00075753	-3.1206
	MMCGM12_00618	Formamidopyrimidine-DNA glycosylase	DQTNEIIK+DQTNEIIKNCETVLSQAILLK+DSHLDKLGPIPLNNQTSVDYLFNK+GTTISDFESLPGITGGYQTK+LGPIPLNNQTSVDYLFNK+MTGKWVIENSDQYAYK+NCETVLSQAILLK+PELPEVVTVTNTIKPK+TVLLDQHVISGLGNIYVNEVLFLSK	0.000750251	-3.12479
	MMCGM12_00621	Tyrosine--tRNA ligase	AIMINNQIIEDENTLISSFDLIQNK+DQVEHNINK+EQIDNLIK+EQIDNLIKEHQNQPSK+FADYNFKPIALIGGATGMIGDPSFK+ILDAQNNSDAVYCGFDPTADSLHVGHLMMIITLK+MALNSLPNTQINK+MALNSLPNTQINKDTK+NNILEELK+NNNCSIQIGGSDQWGNITSGIDFISDTINK+NNNCSIQIGGSDQWGNITSGIDFISDTINKNNK+QIIPNVNFVNNNTWLSSISLIDFLR+TSEYEFYQFWFNQTDQDSINLLK	0.000748714	-3.12568
	MMCGM12_00587	hypothetical protein	DNSFTILPLTK+EKEIEEIVLLTSNNKK+FNVNSLSETETKFDLDHIK+FNVNSLSETETKFDLDHIKEFK+NALWNQNIISLLQNEYK+NKDNSFTILPLTK+QAISKLSWTLTLIIKFLFSQYNYK+QFCSDNKLNVIYNVDQK+QNALLNYYVK+TINEVDEEIK+YENHILNSIKK	0.000747082	-3.12663
	MMCGM12_00797	ATP synthase subunit alpha	DSTIVQVVEK+FGSDLDESTK+KSVSQPLETGILAIDSAIPIGK+NINEYKPETFGNISEYQNLGK+QHNPLEQVDQAILLLTIK+SVSQPLETGILAIDSAIPIGK+TFDDQLQQQILK+VINALSKPIDNLGPINFTK+WLPVESIYNFKHEILSHFK	0.00073861	-3.13158
	MMCGM12_00416	DEAD-box ATP-dependent RNA helicase CshB	GIEFETK+GIEFETKK+GVSHIISINLPSDLTYYIHR+HQNVIALAHTGTGK+INQDVTIGIFSATISQQLSVFCK+INQDVTIGIFSATISQQLSVFCKK+KLIDNQLVDIK+KQPHIVIGTPTR+LEENDNYVQAVIISPTR+NNPLINCNLFIGGEDISK+NNSTGYSYIIYNLK+QPHIVIGTPTR+THSFLLPILNNLK+THSFLLPILNNLKLEENDNYVQAVIISPTR+YINDTLDQIEFIAPTSIQQK	0.000732195	-3.13537
	MMCGM12_00131	PTS system glucose-specific EIICBA component	DNIELVDSCSTR+ENQLEIQK+ENSFYNNLLNALQR+EVTLPQALSFFGGR+GFAVGTYGFLNR+IGTALSQANGFYK+LLVDNSTTIINGDIPAFQK+LVYPFGLHHILNTFVWFQLPIEGK+NGQMVHATQLLYFLK+NNYQIIIGTDVEHVADK+NNYQIIIGTDVEHVADKLK+NNYQIIIGTDVEHVADKLKEILN+QIIENITTNDSNINK+QIIENITTNDSNINKYELMAQK+TLMFPIAVLPIAALLAR+YQLDSGVVGGIVVGCLVALIYNK	0.000720504	-3.14236
	MMCGM12_00709	hypothetical protein	ASYQPGLFTEQIIK+DSHNYITLDSLMK+EIYLNDNKDHIYMSFLHLDASR+ENQINILSEINQYFEK+ENQINILSEINQYFEKHDFNEQLVQFVNK+INNSNSNKTEIDK+INNSNSNKTEIDKLIEQIK+IVDFEKENQINILSEINQYFEK+IVDFEKENQINILSEINQYFEKHDFNEQLVQFVNK+KLIEINKEINELVTK+LIEINKEINELVTK+LNEVIKIDTIK+LTQENLQSVNK+LTQENLQSVNKDFFR+NNIQAPYFTTER+QIDQWNINELDSTQLSNIFEINTSEFDQLK+SPYTIYEVDPITGVEK+SPYTIYEVDPITGVEKLDK+SSPSEAFFVEELKDVFNK+STIFGVDFSDKNLALNEGYLK+TEIDKLIEQIK+TP…	0.000707412	-3.15033
	MMCGM12_00755	Monoacylglycerol lipase	GHGQTSVLNNELGYFNK+GWECLIQDQLLVNQYIK+HEILNELDKDLVIRDILK+IIWNISYK+NTNIQNQFLNDK+NTNIQNQFLNDKLCGFVFSSSAFK+TKGWECLIQDQLLVNQYIK+TNYSDLPIYMFGHSMGSFIAR+WDQVTRPLAVIQLVHGSCEHIK+WDQVTRPLAVIQLVHGSCEHIKR	0.000702408	-3.15341
	MMCGM12_00551	Chaperone protein ClpB	AGEIQYSLLPSLEK+AHTDVFNILLQILDDGR+AHTDVFNILLQILDDGRLTDSLGK+DNKLDPVIGR+DNKLDPVIGREEEISR+ERWQEAK+GDVPTLLK+GKVTDALKK+IHDNALVSAAK+KELDSLKIEQASLNEK+LLNLEDLLKK+NIETLIAHYIISGEVVENTR+NNPVLIGEPGVGK+NPYSIVLFDEIEK+SGIKNPDKPIGSFLFLGPTGVGK+SLADILFNSPK+SSIESLKQELETAQNDGNYKR+TELASVPIELDQVNRK+TGNNSGMDVSNLLKPALAR+VLVSEPTIDQTISILR	0.000696601	-3.15702
	MMCGM12_00771	Adenylosuccinate lyase	DEVYDLIQQITFK+DRHIFLVEVLANIASTLEK+EITDIWSDQNKYNTWLK+HIFLVEVLANIASTLEK+IEQLVTNGWAEIIK+ISGSMGNYANLDPQIELYVADK+ISGSMGNYANLDPQIELYVADKLNMNIDSLSTQVSQR+KNPISSENIAGLSR+NDIEVVK+NPISSENIAGLSR+QSNQIVFNELENICDTLK+SDVNELAEGFLK+WIHLGITSTDIVDTAQNYLIK	0.000696595	-3.15702
	MMCGM12_00424	Ribonuclease 3	DFKSELQELLQSEK+DFKSELQELLQSEKR+DINLGALVK+DSNFINDTK+GYEKPSILADVFEALTAAIYLDQK+GYEKPSILADVFEALTAAIYLDQKEDGLVTWLDQTLFK+QEAEQNAASDCLSK+SELQELLQSEK+SELQELLQSEKR	0.000691767	-3.16004
	MMCGM12_00103	DNA polymerase I	EQEMYAFIKPIR+IIKPQQVYEHFLCQPNQVADIK+KPTPIDLVPQLQIAR+MITNETKPILLIDGYHLLHK+NKDGIVINAIYSFVANILK+QAENLINKYENVENILAHINELNEPLK+QAENLINKYENVENILAHINELNEPLKTIISENK+RKPTPIDLVPQLQIAR+TSIITNISK	0.0006861	-3.16361
	MMCGM12_00440	Methylenetetrahydrofolate--tRNA-(uracil-5-)-methyltransferase TrmFO	CNLGILEQENKYQSDDKFYSFNNSK+DSIDFNK+DSLYNMVGFQTNLK+GCQPIEQLAK+GPMSSNNLLDQNNHQPYAVVQLR+IDGDDALAVDREDFSK+IIGAGLAGCEAAYFLANNNIQVELYEVK+LKPLPNTTILGALTNYITNSK+NHPNITIIEQNVSHIDDENDLTLIATGPLTTNELK+NHPNITIIEQNVSHIDDENDLTLIATGPLTTNELKEDIQR+VFQTIPGLQK+YICCPLNEQEFNEFADNLINAEQVQLK+YICCPLNEQEFNEFADNLINAEQVQLKEFEK	0.000678395	-3.16852
	MMCGM12_00522	Ribosomal large subunit pseudouridine synthase D	EIELISPLPK+EYLAIVSGVIKPNK+IDKQTTGLLIVAK+QNNITVHPSLSNTNNTIVNALLASDVELSSINGELRPGIVHR+VHFNYINHPVLNDPVYGK+VHFNYINHPVLNDPVYGKK	0.000664541	-3.17748
	MMCGM12_00754	hypothetical protein	GIQGLSNQIGRPK+IADLEHQIDELK+IADLEHQIDELKQQLNIK+IADLEHQIDELKQQLNIKDTK	0.000652402	-3.18548
	MMCGM12_00069	putative tRNA-dihydrouridine synthase	ACQGNPWIFDQINHYLK+AGASAIAVHAR+ATQWIEK+IETIKDVEEIIK+NVDCDIIDLNLGCPAPK+QAVSIPVIGNGDVIDAK+QHGASLVYAEMVSVAGMVHDNKK+TLNMLNVNEIEHPMSMQIFGNDVDEFIK+TPDLIYEIVK+TTVLQHLDLLVK+VVQGPMAGVSNEAFR	0.00065174	-3.18593
	MMCGM12_00520	Riboflavin biosynthesis protein RibD	LPDIEISLK+SDLSNCDLYVTLFPCNECAK+SKDPNTQVGAIVVNELQQIVATGYNGFPR	0.000648408	-3.18815
	MMCGM12_00474	Sigma factor SigB regulation protein RsbQ	DGVILRDECLDYFKK+GLDSITIPTLLILGEK+TFDEYVNNTLTSLYYDPSFLTSNKEWMEK+TNYYSIQFPGSQLVKPAK	0.000647949	-3.18846
	MMCGM12_00396	Methionyl-tRNA formyltransferase	GGAPIQYAIK+IDSINFHGSLLPK+LALENNLK+NISSEEEKINWNNTSLDIFNLIR+NVMPGTIIDINK+QGIVVKTLDK+SLSPSPISYTTINNQR+TGITIMQMVK+VIDLDNQNKNVMPGTIIDINK	0.000644774	-3.19059
	MMCGM12_00825	HPr kinase/phosphorylase	AGLELADYFKPFK+CGIPVLIITNK+DLTDNLKFEIISGQDKLDTEIK+FEIISGQDKLDTEIK+GIGIFDIVK+ILGVEIEHIQIPVSAGR+SDYPITVQLVQK+SKQFEDVFDVIHKR+SLVNIIESAVAQFK+SNGYQVIMNESPVELVIELVEYK	0.00063976	-3.19398
	MMCGM12_00213	GTP-binding protein TypA/BipA	DNDLYVNPTTAK+EGFELAISKPEVIFQR+ENQIVSIVK+GILFIGPQVDVYEGMIIGQHSR+ITYSIPLR+NPMTGDLLEPIEK+REGFELAISKPEVIFQR+SLEVVEEVIELFLELNATDEQLDFK+SSSGYEPYKGEIVSR+STLVDALLK+TVDTVILLVDSSEGPMPQTR+VIISTPTEYSGTIINK	0.000630565	-3.20027
	MMCGM12_00521	hypothetical protein	KGWFSINSLNK+KPVNVFHIVIDNDNQLTTK+NTNLLVFNHTIDNELKDDK+SKVNSSVSYLYSSNEK+SNLIVLHSSIQTLATDLEPYFK+VNSSVSYLYSSNEK	0.000630115	-3.20058
	MMCGM12_00308	Putative NAD(P)H nitroreductase	IDENEYITFVK+NVVSATSQLAQINELDNWSK+TELSPLFYNQLNFINADK+TELSPLFYNQLNFINADKVILFVSDK+TTAHITAGIATIAAASLNIDSCIIGGFNAK	0.00062856	-3.20165
	MMCGM12_00453	hypothetical protein	ENNNTNYSNLLNAFLNICEIK+NEINFQR+NYTQDQIINAYNIK+NYTQDQIINAYNIKNEINFQR	0.000622544	-3.20583
	MMCGM12_00585	hypothetical protein	ALNILSWYDNFTNHVK+ANDYNVDLSHLDQIYDYLDTSILK+DQNSVEYAEQLPR+FVDFDLNQNQSFQFNTQSSNSSKPTPPNQPDLNKKPLDPTER+INYVELNNDHLQTSLFGLVNLATR+ISPTDHDRDYTK+ISSILDDELNKLPK+KANDYNVDLSHLDQIYDYLDTSILK+LKDIIYKEDQDLPEFGK+LLHAISASQLNNQNNPWSVLTGGFK+QPIFFFINPVNTR+QQDNVITSHRFDALLDSYSQAWLGK+SDDKKLEEFQQTYQK+SSFNQSTEEK+SSFNQSTEEKQPIFFFINPVNTR+SSGSGSSESGTGTGTGASGTGTSSSNGGSSGNNANGSETPGKPEISK+STEKPADYFK+VLTDTSDIKSDDKKLEEFQQTYQK+YG…	0.000617759	-3.20918
	MMCGM12_00441	Mannose-6-phosphate isomerase ManA	ELFENHKDLFNNYK+ELIDLVNQNKWDQLLK+ELIDLVNQNKWDQLLKK+GCYPLLVK+GESAITINGIDK+IDKTTNKPRPLDIFNSIESTITPDINDHIIHNANNK+VFSSDYFSLYVLECDDLKEFEVDEK+VHAISPNLVIYELQR+VKPNDFLYVAPGK	0.000616207	-3.21027
	MMCGM12_00193	Oligo-1,6-glucosidase	ANELNIGIIMDLVLNHTSDQHEWFK+DQPNDITSAFGGSAWTYDETTNQYYFHMFAK+DSNNDGIGDLDGAIEK+EESSYSQLIIDAK+EINAKNDLK+EQPDLNWENPK+FELLDPNNDKLFAYTR+FVDKANELNIGIIMDLVLNHTSDQHEWFK+GWSGLFLSNHDLPR+IIANWSDEQVDISHLINDYNK+NDLKNPDGVYHYLK+NDLKNPDGVYHYLKK+NPDGVYHYLK+QNTLKPWQTIIVE+QVLTYDEFIDGILVNSR+TLLTTFFLMQGTPFIHQGDEIGMTNVK+TPYQWDDSLYAGFSNHQPWIDINDNYK	0.000615564	-3.21073
	MMCGM12_00297	Putative riboflavin biosynthesis protein RibF	AIITIGNFDGFHIFHQK+DQFIDILLNK+ENVIIFK+IINQVINIAK+IVEGQDFTFGYLSQGNINDLIR+KAIITIGNFDGFHIFHQK+LLDENLVDKAQELLGIDLK+QENLTSIVMSFDKK	0.000614655	-3.21137
	MMCGM12_00192	Maltose phosphorylase	ANQTLIFYK+DISLDLTSYINGDVINR+DIVFDQSNLYAK+DLDIFVQHDTFLDK+DLDIFVQHDTFLDKDLK+DLLSKDERPLNK+FNLFQLFCTYYGNDDRLNIGPK+FWTHLDSLANDHSQLVVSK+FYEQFTVHESSLSPCVHSIIAAR+GALYPMVTFNGVECHNEWEITFEEIHR+INLFDKEYLLETNIK+IYLPYDKDLDIFVQHDTFLDK+IYLPYDKDLDIFVQHDTFLDKDLK+LPDNGYDFR+LSESITSLGNEYLGMR+LVTLVHSLNYSEDQLKENAIQINNQINQFDYEQLK+LVTLVHSLNYSEDQLKENAIQINNQINQFDYEQLKEK+NDIPCFSPK+NGYPNYFGK+QADVLQGIYYLWDKFTK+TEVEIQLIK+TKDIV…	0.000601633	-3.22067
	MMCGM12_00267	NAD kinase	DIFVLNDK+GTGLVFSTPSGSTGFMK+IIEQPNITELGLIEVNYDDQK+ITNQVRPLNLDIYINNEFLEQFK+SANGAIIYPVVSLFEMQELMPISTNK+YQSILDKLIFIPIK	0.000601167	-3.221
	MMCGM12_00543	Uridylate kinase	DANLKIEVFDMSGDNNIIK+IEVFDMSGDNNIIK+LGENIGMDAINADYMGMLATVMNGLALESTITK+LSGEALKGDAEVYDKK	0.000595328	-3.22524
	MMCGM12_00162	Magnesium transporter MgtE	EQEILELYK+EYILTNLSQTK+LNQLVGSIEVK+QLINDLYTDDIINAVENMPVEVVK+QLINDLYTDDIINAVENMPVEVVKK+VDLENKEQEILELYK+VISINSNQSQEDASNALK+VISINSNQSQEDASNALKK+YDIDTAGSIMSVNFLSVK	0.000590235	-3.22897
	MMCGM12_00202	Inner membrane ABC transporter permease protein YdcV	AGNSINFIYGRPNK+AGNSINFIYGRPNKK+DAQNLDLAYEFINFLYENSTK+DQIEVIK+EGNKEDEGGTYQDFK+ELSQLLSNSGVSLHSDDLISLVVR+EVIIDKFTK+IDEYLVNSFNNLLANK+IDPSLIDASYDLGAK+IQNTTDIESLNNLNHK+IQNTTDIESLNNLNHKR+ISDYVGVTSPLDSAIEEMTAAPK+IYVPVLITK+KIDPSLIDASYDLGAK+KSEIDEVGKELSQLLSNSGVSLHSDDLISLVVR+LLKQDLSEEVNPSKK+LLPSSNENASHFK+SPIHLEDETK+SPIHLEDETKEVITK+VEFLKDQIEVIK+VEFLKDQIEVIKER+YETNNEQLSFTYNGK	0.00058744	-3.23104
	MMCGM12_00477	hypothetical protein	DGNKPGDKDGKTPGDNKEPK+KPDPVNPSEKDPSK+KPDPVNPSEKDPSKDPK+NTASSTTEEYFNVLDTSKENEAWAK	0.000582411	-3.23477
	MMCGM12_00606	hypothetical protein	DLDFEKDFDIQINDQK+DNVNTEIIGLDKWDTSNVTNMIDMFK+IIDLIIEKNPELK+KDQEEVLDKDDETELKEIGYFK+KTNVDQVLNSK+KVPEVLPGFITNLK+NINLSLDDVDLVLLK+NINLSLDDVDLVLLKDTNSVK+NNYGQWQIQPIPK+TKLDDLINTEEINNYEFDLKPDNK+TNVDQVLNSK+VIITPNSDNYSDKLEIDFK+VPEVLPGFITNLK+VTDMNSMFNNASSFNQDLSNWDVHR+YLIVLAGLLLGTSLITGTTVGILK	0.000582241	-3.2349
	MMCGM12_00865	hypothetical protein	DEDKKPGEDKKPDVEK+DENPSNGGGSEKPGEKDEDKKPGEDKKPDVEK+DKDENPSNGGGSEKPGEKDEDKKPGEDK+KPTDNYNPK	0.000578748	-3.23751
	MMCGM12_00276	tRNA threonylcarbamoyladenosine biosynthesis protein TsaE	ALLEQFNIKDNITSPSFVIMNQYFIDDLK+DNITSPSFVIMNQYFIDDLK+INHMDAYR+IPFYILLK	0.000575486	-3.23997
	MMCGM12_00705	hypothetical protein	EGDFLYPNFVEEIQK+EIFDNSENIVLSENNIPQDTATDWNCAMQLANGK+HQTNNSHQTIIISDSK+ISDQHNADLIEFNQNYNGLVDDQISYNLLEANK+YNNPVLYK+YNNPVLYKK+YSAFDLLRQWPHIINYFR	0.000573504	-3.24146
	MMCGM12_00320	hypothetical protein	ITQNEPIITSQASN+VPNTWNQLWCTR	0.000573432	-3.24152
	MMCGM12_00641	Leucine--tRNA ligase	ADTIFGATYIVLAPENELVLK+AYILDMFPYPSGSGLHVGHIK+AYILDMFPYPSGSGLHVGHIKGYTATDVYSRFK+DIDVNWCQELGTVLANDEIIEK+DWDFATK+FWTHFLYDLGLLPTNEPFKR+FYGEPFPVLYDKNNNIVLIEDDNLPITLPTTDYIKPTNTGESPLANVR+GTDKETLINLAEK+GTDKETLINLAEKNENIIK+GYTATDVYSR+IEFSNTNNHKLDYVYNDVVKK+ITDYADKLLDGLDNLDWPNSVK+LGNNSSVTLQTWPEFDETK+MQGYDVLHPIGWDAFGLPAEQYALK+NNNIVLIEDDNLPITLPTTDYIKPTNTGESPLANVR+SWGNVINPDDVIDTHGADALR+TGVFIGSYATNPLTK+TTQWIFK+W…	0.000567992	-3.24566
	MMCGM12_00385	hypothetical protein	NSNNIDKQPIEVEISIIDEEIDEVLKK+QPIEVEISIIDEEIDEVLKK	0.000558864	-3.25269
	MMCGM12_00398	hypothetical protein	LQDLNINEDKIFK+NVSSSIYVLDENQLHILATIK+TINQTISMKPK	0.000556106	-3.25484
	MMCGM12_00374	NADH peroxidase	ADFSLLPYGFHSVPPIK+AHIINAINIPLDELK+DLIDHNVELILK+DVLVVPGNLLGLK+EIKPQAIVYTNISLDPFVVSPFQK+ENKLENDVIGIVTEVALNVSENK+KNDNLISYNPK+LENDVIGIVTEVALNVSENKFNQIEHTWVR+LLISDKEIKPQAIVYTNISLDPFVVSPFQK+LPNCMINTEK+NDNLISYNPK+NNIKDVLVVPGNLLGLK+NPNFLYPQIYNK+QINNLLNHIFK+QQPIHFQLIFENK+TELQVDTIK+YNEIPNNRPVYIHCR	0.000552838	-3.2574
	MMCGM12_00011	hypothetical protein	ADALLLAGFGHLGAVDYAADR+DEEWEKLTLK+DGTTLVGEQADWSISSSR+DKTFNESSWEGVIK+EIELTDNKENK+KADALLLAGFGHLGAVDYAADR+LQPVYYANLGSK+NAVDNYMWGLLAAMHVYNNK+NQADIIFPVAGPQINDVLESTGHKPYVIGVDTDQVTSVGSSK+TDMVLQGSATGNK+VNGSLTNAANLSVESIDYSK+VNGSLTNAANLSVESIDYSKDK	0.000549933	-3.25969
	MMCGM12_00735	5-amino-6-(5-phospho-D-ribitylamino)uracil phosphatase YcsE	DQILLSNPISTDQAK+DQILLSNPISTDQAKK+LLGFNANKEFYDILVNELDFNIATNDNK+NIEPLKR+TAEQGAVEEFIK+VVFVTGRPVLAK+WTQNPSDYHDETVFFDGQVLEYK	0.000549491	-3.26004
	MMCGM12_00717	5-amino-6-(5-phospho-D-ribitylamino)uracil phosphatase YcsE	ELNVKPEEILFFGDGENDLEAIK+ENIEINPIGVNK+HVLKEEIPIEFQIDK+KIEDLGFSAFSFSYVTNAK+NAADDITSLTADQGGVGEYIFK+NFTAQQVDQIFSIIK+QLDLLNTSIPFIGQNGGQVFSYEK	0.000548694	-3.26067
	MMCGM12_00798	ATP synthase subunit delta	ETTINNYATALFNIAVK+IDPTLIGGIK+KVELVNKIDPTLIGGIK+NIVLGEVYSTEK	0.000547347	-3.26174
	MMCGM12_00093	hypothetical protein	EPITPNEDKKPDEPKNPETKPNGSTTPVIPK+QPNKPDTPKPKPGEKDENETKPK+QPTNSDKNPSNNDDSSNPSGSGENKEPENTKPSESTTPTNPINPK	0.000545558	-3.26316
	MMCGM12_00157	PTS system glucoside-specific EIICBA component	ELTGAVGVLNK+FKELTGAVGVLNK+FKPAIPGFTNDETSASEITTIK+FKVGQMITSSGSLVGAGLGMAFAIPK+GSSLQIVYGPK+HNNVNGLTMQQAYEIVLDSVVPVR+IWLSWITALGNVK+TKSDQTINTIVNLLGGLDNLDDVDACMTR+VGQMITSSGSLVGAGLGMAFAIPK+VIAEFFNSLENNKEALK	0.000542408	-3.26567
	MMCGM12_00490	Dihydrolipoyl dehydrogenase	DKNGFVIVDEFMK+EQKIEFESIIINSK+FDIDIQK+FDVVVLGAGPGGYSLANILSLNNK+FDVVVLGAGPGGYSLANILSLNNKK+FGINADNISFDFKK+IEFESIIINSK+NLVTWAIYLNPEIAGIGLTEQQLK+TNFDNIYAIGDITGLTLLSSVAYK+VALIEKEDLGGTCINK+VNDQIISFDK+VNDQIISFDKLVLATGTR+VPNNESFTK	0.000541506	-3.2664
	MMCGM12_00794	ATP synthase epsilon chain	EVDIINLK+ILTPNGTFVENK+TIDGDIGVLANMAPFVTALR	0.000538291	-3.26898
	MMCGM12_00590	Membrane-associated lipoprotein	EGSTNSFKEYETGK+EISQTQPDKTTILSNLNQK+FDRPLDFDPK+FDRPLDFDPKKEDELKK+FTFSPINGNK+GFTLPVYGSDGK+GIKDGMVSFSLTR+GPSVVDSLGR+KEDIIPSQLK+KEIEKYNEK+LEDAVTAIFHATDFINENSSPLK+LFDSWNEQQIQSYISAQLTQLR+LNYEDEVSQIDR+LNYEDEVSQIDREISQTQPDKTTILSNLNQK+SFIDKPGLTDAFITVNK+SQFGNSSNSINLK+TFQISESGTMWIMDYLDENAGKNPTK+TGLAVAFR+TNPFAVQNEATIFVQFK+TNTSKPISITIK+TTILSNLNQK+YQGQISAVVTNVDVDR	0.000537435	-3.26967
	MMCGM12_00481	N-acetylglucosamine-6-phosphate deacetylase	DVLCEIISDGIHLDK+DVLCEIISDGIHLDKEILK+GAHQENLLLNPDIK+HITHLFNAMSGVDQHNPGLVVASFNHK+IVTYASELDDGSYLQFLINNQIIPSIGHSNLK+LINNNALAGAGATYDHNIR+QLNIFDTVGSIEVNK+TADNLCIITDAMNAK	0.000533958	-3.27249
	MMCGM12_00633	Agmatine deiminase	DVGPTIVK+EILLGGGNIHCITQQQPTSK+GGLYFPWDKDDAIAR+GVDWVFNAWGGFK+LHQPGPLFITK+MPASYANYYIANNAVILPIFGDKYDDLAVK+TDFVLEGGSIHTDGDGTLYTTEECLLNENRNPDLTK	0.000529358	-3.27625
	MMCGM12_00224	Putative pre-16S rRNA nuclease	KYNPSIIVVGYPK+TIGLAYSSGVIASSLDTIRFEEYNFNQGLK+YNPSIIVVGYPK	0.000526028	-3.27899
	MMCGM12_00113	Transcription antitermination protein NusB	AILIVGTYEILYTNTPKPVTINEMVK+DVLFEIEQIAK+FVNAVLDKLVK+YQLLNASIDYIHQDILDDVQNINNKDVLFEIEQIAK	0.000522212	-3.28215
	MMCGM12_00414	tRNA (adenine(22)-N(1))-methyltransferase	FGLTDQIFTILSNGLEFVK+IAYACDINQKPLK+ISNQINPNNIK+ISNYIICSNTSVK+LINNSTTIADIGTDHAYLPIYLVQNNK	0.000517185	-3.28635
	MMCGM12_00145	Thymidine kinase	ENQIQQVDVIGIDEVQFFDEQVVELIEQLANQGIIVIVNGLDK+ENQIQQVDVIGIDEVQFFDEQVVELIEQLANQGIIVIVNGLDKDFR+IVNGQPALWDSPLILVDGK+IVNGQPALWDSPLILVDGKESYEAR+TELDINEIEAYNSNK	0.000515213	-3.28801
	MMCGM12_00248	putative tRNA sulfurtransferase	AIITGESLGQVASQTIQSINVINNVSDLPILRPVITYDKEEIIK+DHVDVFDNR+DKSFNYTSIELK+FIDTYETSILPFDDVCSMFVPKDPIIKPK+GLCLLSGGIDSPVSAFLTLK+GLCLLSGGIDSPVSAFLTLKR+GLPVGISDK+GMQVDFIHFMTPPHTSYQALDK+TVFGIYSISIINYVNKDLEQIKK	0.000513351	-3.28959
	MMCGM12_00342	Ascorbate-specific PTS system EIIA component	FANLFSNKDFLNELEK+ITSWQQAIQIANQLLINNHYIDDNFSK+LGPYYIIAPQIALLHLTPK+NTQDILLVLQK+VKNTQDILLVLQK	0.000513046	-3.28984
	MMCGM12_00204	Spermidine/putrescine import ATP-binding protein PotA	EGEFITLLGPSGCGK+ENNILELR+EYDGQVVLK+IIGGSQKPNSGEILFEDK+IIGGSQKPNSGEILFEDKNLIPIPINK+IIGGSQKPNSGEILFEDKNLIPIPINKR+NLIPIPINK+NPNNGFFNAK	0.000502541	-3.29883
	MMCGM12_00578	hypothetical protein	FISPIYYNELEDVYTSFEIDDKWEECQK+GEAIGNVIDCSVVNIMDR+KVITTVIETYHSISR+LYENKDNLIVHQFK+TVYNQSIKGEAIGNVIDCSVVNIMDR	0.000500229	-3.30083
	MMCGM12_00405	hypothetical protein	AGESYNNIISR+DKNEFLNDAK+EQFSIGYNVQHYIPDHETLTTITDIK+FNNNNNEQINK+FNNNNNEQINKK+GFKGNTDLVLSTIDSNNKVQSISPIINDSSFFK+GNTDLVLSTIDSNNK+IAWTLLELIQNK+IGNSFYTFLTGNK+ITIKPVGTLDSYNQK+LILADQGLINLVLNLSIGKK+LLFFNGNGTSLTNVVTVLSDINFIKK+LNKNPDISNISTSSK+LNNINDSQADKWIINDK+LVILNDDHTTNLTILNK+NANNLFIDYKK+NIQLYIPQSLINTDHIIHFISSK+NISGITTPIIQK+NPDISNISTSSK+NTDLSLTGIANNQSAFIINQK+NTSYLNFILNKK+SGLSNLTAKPEYWMYQATK+SPSKGEALISEQFA…	0.000499619	-3.30136
	MMCGM12_00186	hypothetical protein	AQTNDYKFENLNEIEDKENVNK+ASIENLIILNK+DGTIAMTLVGPWEVSSK+DKGISDIFAIPLDR+DKGISDIFAIPLDRYPQYINQNTLK+EDFNQTTQTIVDYVK+FGFASIGDISFNK+GAPLAFVDAGASFQGGMFLNSILNK+GISDIFAIPLDRYPQYINQNTLK+ISAYSDVADFLIEELKQGNNIPPLNEK+QGNNIPPLNEK+SLGGHITEIYGGAAGQINQILDDALR+TNEELKAEKENR+WVPIYQQAANK+YPQYINQNTLK	0.000498513	-3.30232
	MMCGM12_00716	High affinity transport system protein p37	ALNSLSLTENTYGIYTGYNK+GAVLIAGNEADR+GAVLIAGNEADREK+LDYDTGAVTPGDK+LEKNDSENDVYIANYSYYLSNVWNNK+LQVQAESTENLVTEIDKIQK+LVSQAATLQFNWQSGDNTFYKDGK	0.000497814	-3.30293
	MMCGM12_00001	Chromosomal replication initiator protein DnaA	DHTTVINAER+EIEQFKNEVCQNDVLIIDDVQFLSYK+EILNHTLAQIGEEFGGR+KTNENTFENFVIGASNEQAFIAVQTVSK+LNFWSQQNPEEK+NILKEPVNISFTYEQEYKK+NPGISYNPLFIYGESGMGK+QLEKDELINKDHSDIITK+QLEKDELINKDHSDIITKK+SEVTSEAINFISNYYSDDVRK+SPELLNGFDNR+TNENTFENFVIGASNEQAFIAVQTVSK+YGISVNAIDGK	0.000497312	-3.30337
	MMCGM12_00828	UvrABC system protein A	DLGNTLIVVEHDEDTMK+EIVENIK+IAFPNSNK+IAFPNSNKQEK+IEIIGASENNLK+IGQPYCINNHGQIK+ILCDYYYIDLNTPLKDLTQK+IVTENNNKYEKYDFIEGNAALIK+LGQNATTLSGGESQR+LVDLGNTVLCIEHNLDFIK+QFLGGNEKPDVDSIEGLSPAISIDQK+QKLETILEVGLGYIK+QSTSDGEQIHILSPVIR+QTGNTMFLLDEPTTGLHVDDVK+QTGNTMFLLDEPTTGLHVDDVKR+SIADVLNMSVSEAYVFFENIPQIK+SNPATYTSVFDDIR+SNPATYTSVFDDIRDLFTNLPEAK+TATTLSGGESQR+VSDHIIDLGPDGGEYGGQVVVTGTPEQIINHPTSYTAK	0.000492381	-3.3077
	MMCGM12_00179	5-amino-6-(5-phospho-D-ribitylamino)uracil phosphatase YitU	DVIAFGDQLNDLEMLK+GITHYTNDEGGLGHYLNLLLAGK+LILIDLDGTTLTNQNDQIHK+LTTLLANFDGAHIHDPNNK+SPSNNLVLK+TKPVITLTNK+VVLPINCEIIK	0.000491102	-3.30883
	MMCGM12_00632	Carbamate kinase 1	IVIAIGGNALGNSPTEQLEIVKK+NINKPTVSLITQTLVDKNDVAFLKPTKPIGSFMNESEAK	0.000482496	-3.31651
	MMCGM12_00431	hypothetical protein	DENNISSLIK+FNVLNNK+LLTNKDENNISSLIK+NDNLLTYPLSRPFVALYK+NTGLTNQQIDQIR+SSFEQISGLKDNNKK	0.000482132	-3.31683
	MMCGM12_00508	Ribosomal RNA small subunit methyltransferase I	IEQIINLLNQNK+INEEIIYGNINQINQYINSEK+LKDTITCLNQLLDKNHK+NIAIISDAGVPIISDPASYIINQLK+NNKPTVYLITTPIGNLEDISLR+QNELNQLINQYGDSIICLYESVHR+VLLDKYQITNNLLSLHK	0.000472808	-3.32532
	MMCGM12_00053	DNA polymerase III subunit tau	AANISFNYLLLSLLK+DAINILEQLMLATDDLITIK+DFNSVAGHNNIK+DFNSVAGHNNIKEILEK+EQTIDEICK+IPQTILSR+KPYLIFAIDK+LANQNQLIDIIEIDAASNNGVDEIR+LQYIANQENYQIEK+NSVSTLPLNSK+NTIENDKPLDSTNLDDPINEFDFYNQK+QEQLQVVHQSLNNNTSFIISYFQK+TINCLNLTNSTACEQCNNCK+TINSNNNNLQTVSK+TLEEPPVYAIFILATTEFNK+TLEEPPVYAIFILATTEFNKIPQTILSR	0.000468861	-3.32896
	MMCGM12_00459	DNA topoisomerase 4 subunit A	AANLKDDYIISALSLDNNKDVLIFTNK+AINNANQVHGSDLSSYLDDISSLLSK+DQGVHINSVATTQPNETIINAFIIK+EFINSTQHLLLVSK+GPDFPTGAIIQNK+HTNLEQNSISTNIDEISYVSIK+IGDVIDNNPNLGIK+ILYAMNQLNLTFDKPYKK+KIGDVIDNNPNLGIK+KKNKEQVIFGFAINDQMSISILDTNDQITDINVSDLK+LDQNLIPIYIRPK+NPNITIDQILK+RLDQNLIPIYIRPK+SDKSEIILYPLEELLGNR+SIAFDQPALANNFNDQDTNDQIEAKPK+VIDNNILNKNELSSFGK+WKDQGVHINSVATTQPNETIINAFIIK	0.000466987	-3.33069
	MMCGM12_00013	hypothetical protein	EESNLSEPSITK+KPNEQPQGDDSNNNVQPHNDQPADQPEIHK+KPNNNDNNSNDSNNNSNPNNKPDSTKPEENQPK+LDYSNKSEENNTIIAFNDGTSLYPLHTK+NNKDNYIKPK+NREESNLSEPSITK+NVLSLSLLPSDLKDLITTK+SEENNTIIAFNDGTSLYPLHTK	0.000465856	-3.33175
	MMCGM12_00144	putative bifunctional oligoribonuclease and PAP phosphatase NrnA	HKQPDWDAQGSAIGLANIINDNFK+LASGAEISSLDQINDLINDLEQLIK+LASGAEISSLDQINDLINDLEQLIKGEQ+LTNTGIAYIVLLDEDLKDWDLSYEETK+TNQTTFYVASK	0.000464897	-3.33264
	MMCGM12_00122	hypothetical protein	ELLDNQILIHQNK+ELLTNLKELLDNQILIHQNK+EVFINNYSNK+LQNPYYANQLVDIK	0.000462583	-3.33481
	MMCGM12_00831	hypothetical protein	AVMAVMQGQK+LINLSLNLLK+LSKQEQLKEQKTSENSQK+LVSENEQISEEIINQNAILTDQSISK+SKLVSENEQISEEIINQNAILTDQSISK+SWPLGISQIALMFK+SWPLGISQIALMFKR+YEMDPSLYEEDEIEIKHPSK+YLNLINDILTLETNHNQSLDDKVFAK	0.000447926	-3.34879
	MMCGM12_00294	Histidine--tRNA ligase	ADSNYYHLSLK+EENLPLK+EQNSSLVNQK+LYKEENLPLK+SLVLKPEGTASVVR+TNEFIIKDQINK+TNIDLYTICIDDLAIELNQQILDLTR+YDQTLELFKK+YLNNNNEQTIIAGGR+YNNLVNEIGNINLAACGFGMGLER	0.00044516	-3.35148
	MMCGM12_00014	hypothetical protein	ATQTLSLQNNK+ATQTLSLQNNKK+DSINFEELENNNPNLFADPEINLNVAALK+IPDESKQPNDK+LLIENIEENNTIASK+NVLSLLLPQNSFK+QPDKKPEKPNENTPMTPR+SQGDDPNNNVQPHNDQPVDQPNINKDEFLDLDKLPK+VTINFEVDIPIFASTTSDLTSHATSGDTNILK	0.000438473	-3.35806
	MMCGM12_00579	hypothetical protein	NSISQNVQIER+VGLYITPEVNAK	0.000436449	-3.36007
	MMCGM12_00052	Recombination protein RecR	DKLDQFIDQLNK+GVYHILNGEINLNK+LLVDLLINKDKLDQFIDQLNK+NITLDKLNISSIFKR+NQNIICIVSTILDAK	0.00043616	-3.36035
	MMCGM12_00258	hypothetical protein	FNLLNSYFLAK+FNNKQDLLK+LITDFEDVEDYETWDLLTNNLIQSEDK+LQTNSPDDLSEDKKEEFINNLK+LQTNSPDDLSEDKKEEFINNLKQEILK	0.000432642	-3.36387
	MMCGM12_00648	Energy-coupling factor transporter transmembrane protein EcfT	GYDPNATR+IYLMITLTCILTGSTPSLQLTLAIEDLLSPLR+LIKAPVYILSMIISIALR+SLTSLIIPLLVSSFQK+SNGTIVGQLDVDAVSQITNSLGK	0.00043242	-3.36409
	MMCGM12_00037	33 kDa chaperonin	DLNEIICLIASNKGDLIVSR+DLNLKEPYVSNIEIEYGNIDYDFMK+EITDLQQSNTLANMVFSK+ISIVDISETIKEITDLQQSNTLANMVFSK+NVNIDNFNNKDLNEIICLIASNKGDLIVSR+VLSTLNLLNQNDLKDIIK+VLSTLNLLNQNDLKDIIKDNKPVEVVCDFCNQK+VVGILVEMLPNHTKEDLDYISEK	0.00042999	-3.36654
	MMCGM12_00095	Chromosome partition protein Smc	QILELENIIK+QPTNSNEKPSNNGDSSNPSESDKDK+QPTNSNEKPSNNGDSSNPSESDKDKKPGNTKPSESDSNR+SNNDQTTPIKPK+TDKSNNDQTTPIKPK	0.000428856	-3.36769
	MMCGM12_00869	putative ABC transporter ATP-binding protein YxlF	ELTTIQYLTYLGFLSK+IKEFLEMFNISNLINEKPYNFSSGQK+ILLIQALLHNPK+ISILISSHNLSEIDKHVDSLTLIHK+SGSFHAFIGENGAGK	0.000424336	-3.37229
	MMCGM12_00613	hypothetical protein	LNNNNNNNKNDDYDFEIK	0.000423564	-3.37308
	MMCGM12_00133	hypothetical protein	DSISCGVDYATLDFK+GNIYPILK+HHINPQDIVDIINGTYK+IINLLVSSQIDADRFDYLK+IINLLVSSQIDADRFDYLKR+KGNIYPILK+LGLDPTYYLLEANIRPLSMYNPVIK+NNKDENIYLYDSNNQQVHELSYYSK+VTDLFNNNYK	0.00041802	-3.3788
	MMCGM12_00393	tRNA-specific 2-thiouridylase MnmA	ASDTNKDQTYFLSQLNQNQLSK+FLNYAINQLNADYIAMGHYAK+HFTDFLQNYIPSQTGNIVDIK+IDDNNYQVIFEKPLK+KGIHLSGMSEPYYVADKDVEKK+NWDSATNNDILGNININNDICPQEQDYLDAK+TPNPDILCNK	0.000417385	-3.37946
	MMCGM12_00471	Protein ADP-ribosyltransferase	DNSLELAGFDLNK+FWCQVFIKDDEFVQTQNNYQK+KCSDELYINDDAILNMANNQK+KPFWQMVEQFNK+LDNSFIDLK+NLKVELEQIPVCKK+VELEQIPVCK	0.000417214	-3.37964
	MMCGM12_00009	hypothetical protein	DYKQEVNNK+ESQIGIITYK+FVDQDKNSLNVSGLK+FVDQDKNSLNVSGLKNDLNK+IDEVLTQNIISEYDAPEHIK+ISLTTFK+ITSSILNEYQTNIK+KNLADLENLFNLEK+LQAIDMNLSQSDVNK+NNYEQIIK+QEQVQLQDILHQYNNYLNK+QVNLLASKYIQNLRDLDLELADHK+SKIDEVLTQNIISEYDAPEHIK+SSTQTNNSEKLEK+VEEQELIDKYQQWISQAK	0.0004168	-3.38007
	MMCGM12_00906	hypothetical protein	FTGTLTFK+IDKNLGNLEPDNR+MNAKPEELQELSVDSNNNTGTVHSTK+RMNAKPEELQELSVDSNNNTGTVHSTK	0.000408638	-3.38866
	MMCGM12_00341	hypothetical protein	ETNSTENKSEESETLKK+KEQLEKEK+QADGETSEESTASKNESEK+SNEGDSKETNSTENKSEESETLKK	0.000407513	-3.38986
	MMCGM12_00187	hypothetical protein	DKGVSDVFAVPLDR+DKLDKYDDKSQANGR+EGTNIPELNDK+FPQYLNQNTLK+GAPLAYIDAGGSFHGGMFLNSILNK+GAPLAYIDAGGSFHGGMFLNSILNKR+LNESQTNAYK+LNESQTNAYKFEDSKEIDTSK+SLGGHINEIYGGAAGQIGQILDDALR	0.000402229	-3.39553
	MMCGM12_00124	putative ABC transporter ATP-binding protein YheS	ALELQDYLTSHNFDTIDK+ALELQDYLTSHNFDTIDKTIGNLVSGLGINPNNMK+ESLLEAIK+FGIKSELMLNPMSDLSGGEQTK+IGYLDQHQEVDPNITSEEYLKDAFK+INKGEHVALIGPNGAGK+LASLSLEPASLLILDEPTNHIDVLAK+NDDFILLDEPTNFLDIEQVEWLINFLNNYENAFLMISHDVEFINR+RPNSAVVVK+SELMLNPMSDLSGGEQTK+STLLNIIAQK+TIGNLVSGLGINPNNMK+YKRPNSAVVVK	0.00040193	-3.39585
	MMCGM12_00796	ATP synthase gamma chain, sodium ion specific	DQVTNIDINFTNEK+ITNAMQLVASAK+KVIDTHNYVSEVYSLFNDIISQADK+TAMENATNNGQNLEHELSLK+VIDTHNYVSEVYSLFNDIISQADK	0.000397052	-3.40115
	MMCGM12_00158	Alpha-xylosidase	DQQIIIDIYGK+FDKNTLNNSIK+FVKPDYGDGLPADAILYNGYNAK+IDNLEYQFEIDEIINK+LIDDQYYIGSNLLICPILK+LIFNINPFVLK+NGSYAHPWTGTETYQENNYIIDFTNPK+NNQVEYLSK+NVVVSRPGYIGTQK+PKPNNITSEMLEYSFPIK+TDKEIIIDLK+TGYQFFEGFINPNLGIEIDQNK+VPDIGYGVWLNR	0.000391296	-3.40749
	MMCGM12_00496	Uridine kinase	DFTNLSLEQR+GNDVAIDIVASK+NHINFDHPNSIDIDLLIK	0.000385978	-3.41344
	MMCGM12_00643	hypothetical protein	DLENGNLISLLLNNPNK+ETFSLVK+FDQTSNVSTISSFSNSTSPTILPTNIK+FDQTSNVSTISSFSNSTSPTILPTNIKR+FFEYIYDGKVEQTFDTLANLSNDVLIR+GTDIDFLTSVLPK+IESLNGTSNGSTSK+INGSTGGSNNGSNKIESLNGTSNGSTSK+IQIPAALNFILPYFKK+SFIPILGEK+SGLITSQTISTTINNQK+SITTILNELSGADGSGSK+TLTPTTKPNTNNNK+YTENIYKPENNNNGNGSNEYK	0.000384114	-3.41554
	MMCGM12_00640	hypothetical protein	AAYSSYSSLAFKPVFLTNLMNEIYK+DMNVLFNYSK+EDGNSFFSLMTSTSAWVNNWK+GDEMFYDIK+GFEYSSYSSR+GVKEDGNSFFSLMTSTSAWVNNWK+LTGFMAPDSLLYTLLSPFK+SIEASGYK+VFENGCVSVLEAIQEMYVK	0.000383887	-3.4158
	MMCGM12_00610	hypothetical protein	NNNSSFFSSPR+STDEELVANR	0.000375621	-3.42525
	MMCGM12_00423	hypothetical protein	HGILNDTAFQAWIHGPVSPELWEVYK+NDYLFDEK+SGYELECLSHSEDPWKK	0.000374646	-3.42638
	MMCGM12_00774	DNA adenine methyltransferase YhdJ	DNAIPVVFFDPQYR+ILIQAVSNPGDVIMDVAAGSFSVLTSCIETGR+VHPHQKPIELQK+YGLDGLVILNNIKDNAIPVVFFDPQYR	0.000373248	-3.428
	MMCGM12_00291	Elongation factor 4	DVNVGDTITSVLNPADEPLEGYKK+EIGTVEVPQEAFVAILK+EYNLELIATAPSVVYK+IATPSEYIGDLMNLCQNK+IDLPSADVDKVKQEIEEIIGLDCSNAPLISAK+IPSPSDAIDNAPLK+MKEIGTVEVPQEAFVAILK+QIIELDNPALLPEAQK+QNFEVPVQATIGNK+TGLNVEDVLQAIVER+TIKDVNVGDTITSVLNPADEPLEGYKK+VKQEIEEIIGLDCSNAPLISAK	0.000372252	-3.42916
	MMCGM12_00891	L-cystine uptake protein TcyP	EAQQTNKVEVK+EAQQTNKVEVKN+ILIQGFATQSSNATLPMSIETLKDEVK+SEGLIGEESTILSK+TGVNVTSGAVVTTIVAK+VGAGSGLSLDHSIVK	0.00036926	-3.43267
	MMCGM12_00325	hypothetical protein	DVPTNFIITNATIGSLYLR+FNLNGNTSVK+GYLFSAVVK+ITNNLNNLEYNFNNTSWK+NFKVVNSAFNK+NIKPEVESTINITNPTSSTKPQPR+NKSDIIPGLLIKPIANK+NSNQFIGNTNIK+SDIIPGLLIKPIANK+SEIPTNNNIK+SINKTLTGVNDK+SVPLTPLTEAK+TSYPKDEIITSNDDQKDATFTLTSDGTLK+TTLVIGPNK+YDYNLTDGPMLK+YKGSDDKLSSDSQK	0.0003667	-3.43569
	MMCGM12_00840	hypothetical protein	IIQIPIK	0.000365636	-3.43695
	MMCGM12_00386	putative nicotinate-nucleotide adenylyltransferase	FDEVWLIPAYLNPFK+IALFGGSFDPIHTDHVNIIK+LKFDEVWLIPAYLNPFK+QNSSIVDRLNMLEIIK+STPTYQTVK+TNQNDHFSFIMGSDQLDRFEEWNNFEELIK	0.0003649	-3.43783
	MMCGM12_00087	tRNA modification GTPase MnmE	AIVTDIPGTTR+DIVEGQINLENVSLNLIDTAGIRK+DNLLDIISR+ENINDSDNQEIFELLK+IDLIQAEGINNLIHAK+IGVANMSGSNNK+KYENIVFTSAINHDIDQLVLR+NLINEADLVLFVVNK+SSILNALINEDKAIVTDIPGTTR	0.000357192	-3.4471
	MMCGM12_00354	GTPase Der	AQLINPAPEFNGNR+ILDLVDEIKQNLDIK+KPVIIVVNKWDLIK+NEEIIKDDSTK+QVVAIVGKPNVGK+SKKPVILAVNKYDKK+SSLVNSLVNENR	0.000353787	-3.45126
	MMCGM12_00197	Cytosol aminopeptidase	DNKPNEVVYNLLTSFDVK+FNDKKEELTLVCLTDVK+GITFDSGGYNLKPAK+IGSTATLPQSVVK+KEATKLGMNLFLAVNAGSPYEPQAVVLDYVGDENEPKK+LGMNLFLAVNAGSPYEPQAVVLDYVGDENEPKK+LPLYEEHLEEVR+LPLYEEHLEEVRNDAINADITNATK+QATEIWEASTLTGSVVSALGSYATGVFTHCNKR	0.0003513	-3.45432
	MMCGM12_00268	Valine--tRNA ligase	DKYQYWLDK+EEDIINQVGFSER+EEYANIIR+FDQNFYK+FSIILPPPNVTGK+FTLDEDINQIVK+IKYQNYLDQLQAIKDK+LTGYDTLFLPGMDHSGISTQVK+MPICLNIDGSVNQLGGK+NAINEDLFVKEEDIINQVGFSER+NDVCLSVNVSNTNQNHTK+NIKNDVCLSVNVSNTNQNHTK+NMVIDLQNSDNKINFYPNR+NYFPTSVLVTGYDIIFFWVARMIFQTLEYTK+QIPFKDVLIHGLVR+QVIPIISDEYVDIEFGTGVMK+SNAIVEPYLSDQWFVK+VNLNNDKFNHQTK	0.000350615	-3.45517
	MMCGM12_00005	Chromosome partition protein Smc	DFNNQEVTLDDLEQNNNK+DFNNQEVTLDDLEQNNNKTDK+ETDKNSSDSLINK+EVYKEALQVVEEVKR+GLNNFSTLGNLVGTANNDFK+ITANVETIK+ITANVETIKK+SEIPLRDIEK+TGDSLTNR	0.000344288	-3.46308
	MMCGM12_00402	hypothetical protein	AGEDKNDKLTLLSDGTVTGK+ASGSTLASDISK+DQTAYSALVEK+EDTIALIDNQISDKK+ENDPTTLIWAEYK+IKEILLNDTLPLNFYSHPK+KHEKPNVNLK+NNLVIPTTNKNPNNNLNPGNSQTSQNNR+QNIFINPNQSTK+VTLTSTANIEDLKPGNFNVK+YDPGYQTNSIYKDQTAYSALVEK	0.000344287	-3.46308
	MMCGM12_00780	Ribonuclease R	EQIKDETEVELLNISLLR+GFGFINDVNDLTTEDHFIAGVDLNNSIHQDEVVYILK+GNSTYLANK+GTISFDVR+KGTISFDVR+LIEQFMVSCNEAVAELIYQK+NHNKPDEDELINWYK+NNNIAISLENNIYLLDEIYKK+QVLDPIFINHTLSQIK+TSLENNTNYVNK+VIPMLPNILSDDLCSLNPNTK+VNNTYTATISAVLK+YGLENIGHFGLASDCYTHFTSPIR	0.000342454	-3.4654
	MMCGM12_00377	Putative multidrug export ATP-binding/permease protein	AELHDLVTTWPEQYNTILGER+AIIGMVQASTSAQR+IDEITDATQLINNHSLDK+IDEITDATQLINNHSLDKK+KAELHDLVTTWPEQYNTILGER+KPGEFKDLYEAGFSK+MFLKNPDILILDEATSALDNVVEK+NPDILILDEATSALDNVVEK+NPDILILDEATSALDNVVEKEIQAK+NVNFSYPDKPENVILPNFNLVLEK+YVKPSATDEEIILACK	0.00034213	-3.46581
	MMCGM12_00436	hypothetical protein	IETNQIDEK+QKQDLLISLINKIETNQIDEK	0.000341322	-3.46684
	MMCGM12_00519	hypothetical protein	DNNDLGEIPINNLDEIKK+ILSSAIYKPVLELK+KDLSVILK+NLEKDFIVSILK+NNNTLLTIPNK+NNNTLLTIPNKDSIK+SKDQNIDSQVLEALK+TTIIDSNSTNLK+TTIIDSNSTNLKTEPK	0.000339333	-3.46937
	MMCGM12_00781	SsrA-binding protein	EIYILNMNVK+IKQENLTIIPVK+KEIYILNMNVK	0.000337942	-3.47116
	MMCGM12_00106	hypothetical protein	DFEGHILTDELIMQIVR+ENCAINNIYNDESSTFSNVQLDDIVNNSPQNHK+FPQYEIHPNYSIDDEGNPTFTAK+ILEFQEIAANHEINNIR+KVEEHKPISFSTTMR+LIDSPTR+LIDSPTRLEFLTSIAIIQK+NLNQNAPIPLLLNVLNLLALNSYSTGLHR+VEEHKPISFSTTMR	0.000336454	-3.47307
	MMCGM12_00851	Oligopeptide transport ATP-binding protein OppF	ANDKEFYTPIYNR+DLNLNIYDGEVLGLVGESGSGK+EFTAIKDLNLNIYDGEVLGLVGESGSGK+GVLLEIGPTDEIINNAYHPYTK+SIIGLTPHSFGQIK+VVYEDLLNVLNNLK+VYNNITSQIKDSDKLTNK+YPLEFSGGQQQR	0.000336053	-3.47359
	MMCGM12_00530	Ribosomal RNA small subunit methyltransferase H	ESIEYLNIKPDGIYVDCTLGR+HIPVLLK+IVESRPINSTLELVEIIK+KPIKPSLLELEQNHR+MDLNSTLTAHQVINTYSESQISEILFK+NIFNNSTNYYQEQLLSNLPIK	0.00033541	-3.47442
	MMCGM12_00161	tRNA (guanine-N(7)-)-methyltransferase	NWTDDFLNQHSFYLINYDNKK+SSTITGVALK+SSTITGVALKK+TDNDSLYNFTIEQLNLTNK+WEVVLNTTDLYNNTELLKDNIATEYETK	0.000333066	-3.47747
	MMCGM12_00692	Bifunctional protein FolD protein	HLNEQEFLQAIDPLKDVDGFHYINQGK+MLEGYDTIYPCTPIGIINLLK+NAIVIDVGIIKDPITNK+SKDITIIGTSNIVGKPLAIMLSNMGATISMCNK	0.000332619	-3.47805
	MMCGM12_00098	hypothetical protein	DKDQTDPKKPVEPVNPSSKPENNQTKPTENYDPK+IIDDLKK+KEVPNIIK+KPVDPTPSTKPNDNNR+KPVEPVNPSSKPENNQTKPTENYDPK+QPTNSNENTNQNEPTRPSEK+QPTNSNENTNQNEPTRPSEKDKDQTDPK	0.00032926	-3.48246
	MMCGM12_00655	50S ribosomal protein L36	SSVKQICDKCR	0.000322339	-3.49169
	MMCGM12_00586	hypothetical protein	QISILQANQTIGLTIDSLLELK+QISILQANQTIGLTIDSLLELKK	0.00031469	-3.50212
	MMCGM12_00420	GTP pyrophosphokinase	DDEAYASIK+DFKDLLNELKK+EIKDFKDLLNELKK+GEFTINEAAEK+IIAQETLEIYSAIAHR+KTEANINAYINQK+NNVYQSLHTTLSDANGNIFEVQIR+NSNQLTQTISALR+QQIINEIIINLEQYLK+QQIINEIIINLEQYLKK+TEANINAYINQK+TTLASCCMPIPYEEVVGFVTK+VDGVFLPINTVLK+YKEGEIIDIAK	0.000309261	-3.50967
	MMCGM12_00269	Thiamine pyrophosphokinase	IDYAIGDFDKVTDQELELIK+NVEIWSPEKDYFDGELAILK+TNLNLEIFNNDSTYVIGVER	0.000305559	-3.5149
	MMCGM12_00296	tRNA pseudouridine synthase B	LENATDLNNISWDHLISINDAIK+SGIFILNKPSNISTYQLINQVK+VVNYQNSLEIIQGK+YNNYTYNQCPPIYSSIK	0.000297702	-3.52622
	MMCGM12_00173	Oligopeptide transport system permease protein OppC	HGLDIYQIDHSLFELVGSQAQTSETIITKPYSYWK+ILITSKVFIICSIILLALLLTSIIVPYGK+ILPVLIQVSTFSIPTAIAIESTLAYFDR+QLEQPDFSALLDSER+QLEQPDFSALLDSEREAFFKR+TPGVTQEHPSAQHWFGLGR	0.000296157	-3.52848
	MMCGM12_00787	putative protein	DFVKEEIFNK+GDEIYQAYSMTKPITTLAALLLIDKK+IKNQLYPLTEVGEYGWDGLLGSSGLVDTK+IWNLLTMTSGLTYSGNK+LPVCNLGGSGLFTTADDYLK+NQLYPLTEVGEYGWDGLLGSSGLVDTK	0.000295294	-3.52974
	MMCGM12_00172	Dipeptide transport system permease protein DppB	AMPYSFAIGSVSVLISYALAILIGVR+FGVYGPLIPQILTYLK+NITPFIPK+QEVLNLNSELLLDDFSLLNETNQQHK+TKQEVLNLNSELLLDDFSLLNETNQQHK	0.000291225	-3.53577
	MMCGM12_00905	hypothetical protein	KLNVNESDLQELK+LNVNESDLQELK+TGDIWFLSQLDIKK	0.000291065	-3.53601
	MMCGM12_00449	5-formyltetrahydrofolate cyclo-ligase	FNIQEPTSNILANLK+NIINWCLNHHILVFVPK	0.0002885	-3.53985
	MMCGM12_00317	hypothetical protein	EIEKDTEITK+ITNNINTIDK+ITNNINTIDKK	0.000288449	-3.53993
	MMCGM12_00351	hypothetical protein	DHYHGIHHFDQFGNHDDIQNQKFELK+EQLNDVVCNVDK+EQLNDVVCNVDKDLETHIEHEDENHK+EQLNDVVCNVDKDLETHIEHEDENHKNK+SLKEQLNDVVCNVDK+SLKEQLNDVVCNVDKDLETHIEHEDENHK+SLKEQLNDVVCNVDKDLETHIEHEDENHKNK	0.000284097	-3.54653
	MMCGM12_00619	DNA polymerase I	ANIQWFEQENIEADDIVGSICK+AQQLSFFEDTTLSSTDSLFEEFLNNSNLKK+ETNLINAFNQNADIHLQAAK+FTNILNLDFNPYQNKK+GPYDHILIAFDK+IAVNTPIQGTASDILK+IKTPNELVEQFSVVR+IVCQIHDEIILEVDDNQLEQTKR+LFLDLNIK+LIQQYQNLENIYNNLEQIK+LSSSYPNIQNISIR+LVDNLIELETIDQIFGK+NPDIDLDIK+QVEIATSQGYITTLSNR+VHTIFNHTLTNTGR+VICLNPVQGVNELEEVDTNK+VICLNPVQGVNELEEVDTNKLFEK	0.000283341	-3.54769
	MMCGM12_00448	Zinc-dependent sulfurtransferase SufU	IDINNDSLLR+SQTCADQLIIEILIENK	0.000277166	-3.55726
	MMCGM12_00483	hypothetical protein	QINKEVTNNNNNQSK+QQYQSQQQLK	0.000274482	-3.56149
	MMCGM12_00750	Tagatose-6-phosphate kinase	GINVAIILNNLK+LVNSTGAGDSMLAGFIHGLNQQLDIIK+SFNDNVYQIIGDLVNQK+YAASCGSSTAFSK	0.000273334	-3.56331
	MMCGM12_00254	Calcium-transporting ATPase 1	DLELAYTQYEVMSSEK+DLELAYTQYEVMSSEKLEQYTDQELESAIDNIK+GALDQILK+GYIVSMTGDGVNDAPSLAIADIGVAMGVSGTDVAK+IGDPTELALVDFAEQIQIDEQEFR+IGDPTELALVDFAEQIQIDEQEFRK+KGYIVSMTGDGVNDAPSLAIADIGVAMGVSGTDVAK+KLESIETLGSVNVICTDK+KLMTTVNVLENEQQFVFTK+LLESSDCMVEESILTGESVPVEK+QAADVILTNDDLNTMMVGVLEGR+QIITQDQKTEDDLIFIGAVGMIDPIRK+SILNEIIWPLFK+TEDDLIFIGAVGMIDPIRK+TGLSNQTASELLIK+TIMITGDHAITALAIAR+TISDNEEQVTPLEK	0.000273008	-3.56383
	MMCGM12_00255	putative GTP-binding protein EngB	HYNIPVVIIGTK+SSFINSLTNNNK	0.000270561	-3.56774
	MMCGM12_00592	Membrane-associated lipoprotein	AEVTTVNNDPNNNGSSSSVR+ALKDDLLSVSLTR+DDLLSVSLTR+EITSGYENKQDELISNITNDYAGNNSK+GEVSGLQINDGPEINKGPSTVDSLGR+GLETSQDNIKK+GSYINKGDVIPSQLEK+LKADYEKDLNQISK+LLNNSEYTHTVWSESK+LNSNISVGQTFNLNGYDK+LNSNISVGQTFNLNGYDKNFTK+LTDAITTIFHATDFIKEDK+QFQTSEAGTMWIMDYLTEDNKKPTK+SINFVVTGLNKK+YIESLEGQISPDKKPINLK	0.000266338	-3.57457
	MMCGM12_00698	DNA ligase	AYIDKYTNLKNDLDYQIDGIVFK+ELISLETLYPELITSDSPSQK+GNGVVGEDVTINVK+INDKNLQNSLGFTSK+LEEYKDEILAIENFGLK+LEPVFLMGATISAATLNNAEYIK+NDLDYQIDGIVFK+VGGMVSEK+VSNTLDNQYVAELK+YTNLKNDLDYQIDGIVFK	0.000265633	-3.57572
	MMCGM12_00547	Chaperone protein DnaJ	DYYEVLGVSK+EKELIEQIYEQTSFNPENNIDQ+GIRPNQQIK+IEVNIPK+MVEINEAADVLLDKDK+MVEINEAADVLLDKDKR+SINSNEFIIINNK	0.000265039	-3.57669
	MMCGM12_00847	hypothetical protein	EINEEKWTEQSSFGIIGALEK+EPSANLTSR+FLTTGAFNLDDAVLGPQGYLLLSK+GHINTTYSENNLENYNK+GHINTTYSENNLENYNKEVNK+IFFSSNPNINAALYDDKYIAATR+IPAISQLPYWTNQEYR+KAFNGFINIEIK+LPTDIKETE+LTNILQR+NNPSGSFTYEK+NPNYYSAPK+VEYAASEPTSISNVVQDMLSTLFPINR+VNGSDNLFTYSLQFAYDTAFPPSPK+VQSANILLNNGQSR	0.000261837	-3.58197
	MMCGM12_00761	Modification methylase FokI	EIINELNQLTPNQDNYVSINFANK+EKDILLTSLLYAIDK+IKEIINELNQLTPNQDNYVSINFANK+NNNTNNQTFCCDANK+QYSSAYHLLENIITWNKPQVEGIASK	0.000259445	-3.58596
	MMCGM12_00914	Membrane protein insertase YidC 2	QKQQLEIQALYK+QQLEIQALYK+QQLEIQALYKK+SITLTEAQK+SITLTEAQKK+SSQLSYGISAIFAIFLTTLLIKGITLSFGWK+SVYAPGVSFEIILSSLGEK	0.000258898	-3.58687
	MMCGM12_00555	dITP/XTP pyrophosphatase	AYMTTAIALYDAINKK+SLLDIPEYVEIEENKK+VKEFSEILKDYQIK	0.000254675	-3.59401
	MMCGM12_00365	Ribonuclease Y	IGNSIPGVAK+IQPVKIENELK+KETDILK+KLENEIK+LIVDPLVASDLDLALILEK+LSGAIASELGLDVEK+SSEIAAIVAIADSISASRPGAR	0.000253262	-3.59643
	MMCGM12_00330	hypothetical protein	DYQNIGSGGFNWKDEFKPK+IGYEWYDNQISIIPLPHTIK+QPVYNADQTECLK	0.000252319	-3.59805
	MMCGM12_00404	hypothetical protein	DNFSTYLDQNNWSTELIDKK+ENLDYIFNLSNFK+GNIENLSKPLIIDYMLK+IESIKPYASFVSNITPILFK+ITTIDKNNQTTNLDLAWNDQNTK+NTTNISTDYSLK+QYGLISVILLGFDADKK+SDKNLTYQTIDPLHLFIK+SYLELINWFQNVSLKK+TQNNLSTILAILGLNSNYTK	0.000251012	-3.60031
	MMCGM12_00603	ATP-dependent RecD-like DNA helicase	DILDLTLK+YAPLLLLPIELKK	0.000249411	-3.60308
	MMCGM12_00091	Chromosome partition protein Smc	AIDEFNLAK+KPDQPDTPKPKPGEK+KPENTKPGESDSNNSTIPVDPK+NIEDEINK	0.000247346	-3.60669
	MMCGM12_00136	hypothetical protein	ENLKPNITTPK+IEVPLTK+KLSTPAIVGIVVGSQVVLTSLAAGVPYLIK+LNKENLKPNITTPK+LSTPAIVGIVVGSQVVLTSLAAGVPYLIK	0.000244564	-3.61161
	MMCGM12_00850	Oligopeptide transport ATP-binding protein OppD	DEQNTDIFK+FKTPLVYNNMPIPLDLFEIK+GSVPANLNK+INNPEVIMK+NDYALDIDFYEEPPVYQISPTHFVK+SVITSLLYGLTGSNSVIESGSVK+TPLVYNNMPIPLDLFEIK+TPLVYNNMPIPLDLFEIKDK+VAIACIISLKPK	0.000241851	-3.61645
	MMCGM12_00415	GTP cyclohydrolase 1 type 2	DKESNLFYLDQK+HPFIFNELKLEK+IKDFYLTSGSGASTMIENMLK+LNSNINLNSK+QNLLEILNKK	0.000237211	-3.62486
	MMCGM12_00283	hypothetical protein	DQISDNKKEDIK+DQISDNKKEDIKNDK	0.000235114	-3.62872
	MMCGM12_00760	Modification methylase FokI	GFFNTPCGK+NLTNTILK	0.000235103	-3.62874
	MMCGM12_00388	Deoxyadenosine/deoxycytidine kinase	DHQNVIYDR+LSDTDYNVFKDYFLTCILPNIFDIK	0.00022604	-3.64581
	MMCGM12_00412	DNA primase	ANLGIITNSYTK+ASGNVINFVKDFEHVEFLTALK+EKINVLVIDNQTNNDPDELVNNNVEYLK+GSNYLAICPFHNDSNPSLTISPEKR+HATINLINLYNKK+IDINNTIALMGTSLSNYHLNLFK+INEIISQVSIVDVISSYLHLIK+INVLVIDNQTNNDPDELVNNNVEYLK+KQEEIINNSLLTSIK+NYNQPIKDLEAETIFK+SHLAYNIASALK+TTLFSNLGIQALEYLK	0.000223757	-3.65022
	MMCGM12_00090	Chromosome partition protein Smc	DLTKPNNNNFENPNNNSNDQK+ENEPIEVDKNDVK+KLEEIEIK	0.000223615	-3.6505
	MMCGM12_00015	hypothetical protein	DGTTLYPFHTR+DSINDGSVTLLNNDNQNQVK+KYEDLQSNNNAINFDDLK+NPDLFDNNFVGFSAGTK+SVDFKDQNNNVLSLTLLPK+VEFTVDIPIYASTLSDLTSHTTSQDK	0.000222625	-3.65243
	MMCGM12_00639	hypothetical protein	INQINKLENQNQIK+KPSTSEIIK+KPSTSEIIKK+LENQNQIKESDVDINIKK	0.000220338	-3.65691
	MMCGM12_00391	hypothetical protein	AEITTLISNSFNNSK+KEITELLDQVSLENKEK+LFSESNFDQIK+TDNTDKTDKNVSNSNSSSSKEQHNPK+TLSEFENKIDQLIK	0.000218026	-3.66149
	MMCGM12_00332	hypothetical protein	NLKDDLINQNDQFYYLLYLLKTLLAILFTR	0.000216006	-3.66553
	MMCGM12_00353	Cytidylate kinase	DITSVVLPNADLK+LISSDILNVINQITVIK+NQNQIISLLDSFNYQIKDDQIFVNDINVTNK	0.000213264	-3.67108
	MMCGM12_00822	Prolipoprotein diacylglyceryl transferase	AIDQIFSTYLQTHSRPLFLPDFILK+GFDTVLEYGGVK+IADNISAHTDK+KPGWLYEVEYFK	0.00021207	-3.67352
	MMCGM12_00123	Glycerol-3-phosphate acyltransferase	TVGSGNPGATNTVR	0.000210472	-3.67681
	MMCGM12_00040	hypothetical protein	AKPEKGDPLFIPIFDFVDK+DLLTITTSSQEFK+DSELAQQSNNNKNEAHK+ETNNVTQPLTQFVGELLK+FGDNIISNLSANNIQLSYK+GDPLFIPIFDFVDK+GFVSNSNIYSQNVK+GILRPLQITYQNFGDQVDIK+GLIVTGYAVDTYSFFPTSDPNVPLPK+IVDITNKDFTNYIILDGQTPSSASEITISK+KVNYDNQYEIYNSLSNSPLGK+LSSAYDQVVNNQK+LTALANGYDLYIRPETIFNDPITK+LTALANGYDLYIRPETIFNDPITKK+LYQIINNPYDKNQNDDIYLNNIK+MNFLISSENK+NQLFLSNNQVQK+QHENIVDESPLFGDFVINNNGQITK+QTIIPQKDQLATIFKPK+SIPNILLNSVPHFYR+SNNI…	0.000207803	-3.68235
	MMCGM12_00711	hypothetical protein	ESLLNIK+QHFFGTITETTAPIDTDNPNGLK	0.000202329	-3.69394
	MMCGM12_00484	hypothetical protein	GITSTSFSK+HAILSSILVTSAYGSTSPEEFFAESFSR+NTFSSLSFWADHQQANLYHGNIVISK+QNLENIWNAIPKPK+QQNIGILPSNDKEINWK+VTHNNLDNIFINLILTNDDR+VTHNNLDNIFINLILTNDDRFK	0.000199852	-3.69929
	MMCGM12_00378	Putative multidrug export ATP-binding/permease protein	IDKIDSIVFDNISFSYPK+IDSIVFDNISFSYPK+INLPAYLDHIGYVEQEPQILYGTFLDNIK+ISELTDPKPMIHSNLK+NVDHIYVLGANGTGIVQSGTFDELKK+VFLKDPDVVILDEATSALDNVVEK	0.000199688	-3.69965
	MMCGM12_00757	Chromosome partition protein Smc	DEENKIKGLEVELNK+DQQSSIQAEIK+ELESDKANER+ESFSSVIEGEFTEIEKEIAQHIK+EVEEQISILNR+IEDNIDKLTSELNATK+IGSIGAQVQK+KNLEENIK+KQQELLDQQTTAK+KTFEQELK+QIEANNQEIAAKDEQIK+QIEANNQEIAAKDEQIKK+QTVLENK+SDVEISNIVLLK	0.000197675	-3.70405
	MMCGM12_00503	N-acetylneuraminate lyase	EINDFIEIVLANGLYAILK+GVFAALLIPYK+GVFAALLIPYKSDGSIDEQALEK+LPMTQVISQYALK+NGQNQEALELQK	0.000197241	-3.705
	MMCGM12_00872	hypothetical protein	IGKENEDLPNLTVYYLR+INIDTISDAIHLGVFHNQK+LVRPPGFDVYDNLNNDKEAK	0.000196265	-3.70716
	MMCGM12_00710	hypothetical protein	NTPGEALR+TSIAPFLNPLIVFFK	0.000193083	-3.71425
	MMCGM12_00061	hypothetical protein	FDSSLKLPEIFK+FEDINNLSSIK+IEVNNSQCEIDAGLENRK+IFNELFIQTYTNQQFPTK+ITIEHNYQSININNISSESSAIMSLILTK+ITLDDIYKVFLETK	0.000192648	-3.71524
	MMCGM12_00280	hypothetical protein	ANKSENDSKPNEHPQGDQPHNAQPSDLPR+SENDSKPNEHPQGDQPHNAQPSDLPR	0.000191421	-3.71801
	MMCGM12_00829	UvrABC system protein B	EGLDLPEVSLVCILDADK+EGLDLPEVSLVCILDADKQGFLR+KTTNQIDDIINEIHLR+LPSALDNRPLNFDEFNSLIK+LQTIQQTIDTLRQEMLQAAK+NDIENQLGSFSAK+QVIYTSATPGDYELDLVNHQVVQQIIRPTGLLDPQIEIR	0.000186882	-3.72843
	MMCGM12_00816	UTP--glucose-1-phosphate uridylyltransferase	EDLKDQFLNLIETK+QISNDIYKVDSVIEKPSVEVAPSNIAIGGR+VDSVIEKPSVEVAPSNIAIGGR+YNATIYYQMQEEQLGLGHAISLAK	0.000184759	-3.7334
	MMCGM12_00849	Dipeptide transport system permease protein DppC	AELSPTNISGSDLAPNK+ILRPLAHQQWQLVGNLLEFSETSK+RAELSPTNISGSDLAPNK+SFEWVSASK	0.000181491	-3.74115
	MMCGM12_00119	Poly-beta-1,6-N-acetyl-D-glucosamine synthase	ATLNHSSYVNGTGFCITR+SFAIVIPAHNESMVVGK+SIQATSWQK+TGYAPNACFYDEQPIDFK	0.000179732	-3.74538
	MMCGM12_00447	Cysteine desulfurase SufS	IISFAHISNTTGYINDVKK+ISFAIYNTTDEIDKLIDALK+NLELTNDFGIDINKLDQLITPK+SINQNVIIVVDVAQSIAHFK+VDVKDWDVDFIAFSAHK	0.000179712	-3.74542
	MMCGM12_00379	hypothetical protein	DKPLINIDDSSISEICK+DYNPIQIGHHISSLK+TSNQTSTIYLTNK	0.000179055	-3.74701
	MMCGM12_00395	hypothetical protein	APNFWHFGGAK+DINFDQAK+NIDEIDDLDLNKLIEIDYFTYGQAK+QDSSIDANFRPWFLIANK+VIEYFDLK+VNPYYQIPFQYSIDIIHDK	0.000177049	-3.75191
	MMCGM12_00253	hypothetical protein	DLLLHFKNELEVLNQLVVK+FGANVVAPLLK+GFTQQGVGLATPFGPVAMFGQGGGQTAEVLTK+GNTLQNEMQK+HQYLLEEIELFQTNK+IPVIGDFTR+NELEVLNQLVVK+RTTYFEIYNLPLPLK+SNLVINEQKDILK+TIFSTQYMPNFAMHLR	0.000175686	-3.75526
	MMCGM12_00370	tRNA (guanine-N(1)-)-methyltransferase	NNKVPDVLLSGHHQNIK+NNKVPDVLLSGHHQNIKK+QESHENESFENNLLDHPVYTKPYEFR	0.00017529	-3.75624
	MMCGM12_00500	N-acetylmannosamine kinase	LEILNNK+NSVPIEIINDANSASYIEYVNNK+TEIENYLDK	0.000175034	-3.75688
	MMCGM12_00770	Hypoxanthine-guanine phosphoribosyltransferase	QYYLEHPPVNGPLITVGLLK	0.000174964	-3.75705
	MMCGM12_00427	hypothetical protein	EAVITVPGVVGLANFSANNKK	0.000174728	-3.75764
	MMCGM12_00723	hypothetical protein	DELVLCDDNK+IQNVSFVTSDNIK+MNITPEVINNNFNEIK+MNITPEVINNNFNEIKEVSTFSFSK+TIDLQTLATNHNQEELNLFDMYENKK+TIYNDNDELVLYNSCNHCFSFK	0.00017208	-3.76427
	MMCGM12_00569	hypothetical protein	VVPDTYDGFEDDVQEYIKR	0.000170571	-3.76809
	MMCGM12_00109	Dephospho-CoA kinase	LFEIDNNIIKNDIVDKK	0.000170475	-3.76834
	MMCGM12_00104	Modification methylase FokI	EKNILLASLIYSIDK+FKFDLIDIPNK+FYHVIENLVEWEKPELFGIALKPAPQK+IKLEEILNSLNKR+NNAPAVFDDLITNLNCK	0.000168006	-3.77468
	MMCGM12_00807	hypothetical protein	IDQSNTNSLKK+IPENVPNHSDNKPEIPK+IYDPEKNPEYFIDSHLFSSDFLLNNSAYTITR+KPETPNKK+KYTEPFIK+SNIISNVSDFKPTFK+TPNNNTLNPNNQNNHSDHQSNPNYTIPNNITK	0.000165885	-3.78019
	MMCGM12_00329	hypothetical protein	KYFYNQVDNK+LTTPDLGASWFDFPTIAK	0.000164625	-3.78351
	MMCGM12_00110	Hemolysin A	EVYVNNIAIIKPSFLVDSNDLIEIR+IFLPLKDILEFNTSGVFLIKPQFELQPK+IWKEDQINQLVNIAWK+VISYANNNSFDVINLDYSPILGNK	0.000163974	-3.78523
	MMCGM12_00026	putative HTH-type transcriptional regulator YbbH	LNDISNSIIIDNELIPISSR+TYLNIIKPDDLVILITISGENEYIKK	0.000162204	-3.78994
	MMCGM12_00210	Ribosomal RNA small subunit methyltransferase D	DYLELLNLLK+IKEDMFNIISNYFIFENK	0.000160338	-3.79496
	MMCGM12_00044	hypothetical protein	IAGAICVEGPK+KEDGIIVIPINALKD+RKEDGIIVIPINALKD+SIINDISQNEVDSISRPTLSK	0.000160308	-3.79505
	MMCGM12_00190	Maltose transport system permease protein MalG	AKELFELLILK+ALVFSSLLKPVEK+DLVNYNEISQYQNELIFIIEQELKK+IIFNEEHLENEFFKK+IIQSATIYEILKNEIYVWESVKK+NNFNISNANK+VLDKSETKKEEQNEK	0.000156557	-3.80533
	MMCGM12_00884	Magnesium-transporting ATPase, P-type 1	ADVGISVNNASSLAK+DFNNLNYQNIK+DLNALEHAFIIGR+IIENDVFVVNDQIKDFNNLNYQNIK+ISQSVNIFYK+KADVGISVNNASSLAK+LSNTNSNNLESILDSK+NMIIDQVNSYTKK+QVIDTFK+SNNVVGFLGDGVNDAVALK+SNNVVGFLGDGVNDAVALKK+TGTLTLDTTNIETYLDINNQK	0.000155632	-3.8079
	MMCGM12_00501	putative protein	FVTNTIDINNAVFESHKK+TIYQNNQSFALFFPTDAHSPK	0.000155389	-3.80858
	MMCGM12_00748	Modification methylase HpaII	EINVLEPSVGAGSFLNLILK+FTDKEVEYLIK+ISDNVSFILPK+KEELNIR+LPYWVIYR+NLIVFNYLDNDNVYLTPNMTYKPR+NSLIVQSVELIKK+SDQLASQNTIHPK+TGCVYNDQIISIGEMIK	0.000154355	-3.81148
	MMCGM12_00722	hypothetical protein	FPLIKPNTVISK+NEITEVEDTLKIDSENSIDR+SFNQDLSKWDVSNVK+TNNNTNKFPLIKPNTVISK	0.000153925	-3.81269
	MMCGM12_00309	DNA polymerase III PolC-type	ADISTVIGCR+DFLPIDVLK+DLTNIDPITIPTDDKNVYSLFSSLQALNLTSDK+GSVGSSFVATMAQITEVNPLK+HPLFDFNNR+IADMIDSNVIPIKDGLFTPK+IIIPPFNVIDSLGEAVALSIINAR+IITDSDWNKIDPINYADNLNYYK+LIGDGHDIPFETFLGFDGDKVPDIDLNFSGEYQNQAHNFTK+NTKPITSVNDLK+QINEIIK+RPSLDKPSYNSLLDVEDDAQNIVIQGMVINK+TALGGYDAVLLK+TFADLVQISGLSHGTDVWLGNAR+TTHFDFHSIHDNLLK+TYDKPEYEQQIIKPIEK	0.000152419	-3.81696
	MMCGM12_00030	hypothetical protein	EGEQVEFKK+ENNLSYISVEVHGTERPYSAYGK+ISSKPMNPLIATTLYR+NHIKPNIYPNIVVLK+NMNLTSLEENILNYCDKNEK	0.000150419	-3.8227
	MMCGM12_00806	Thiosulfate sulfurtransferase GlpE	WPNLDTK	0.000150219	-3.82327
	MMCGM12_00537	hypothetical protein	AINSELEQNFTNTSTDKK+DNDLLSFNPDDQKYWTIANNPLLEK+DYNNDQNNLNSFSNISNQVLNR+FNSFLTINEINLIDKPILTFK+FTEILNK+IDNTSTNDKLSYTNK+INDEFIIPSSNISDIYLSLINKK+KIDNTSTNDKLSYTNK+LNDNKIDEITK+NDYEVLTK+SGAITNLLSK+VNPTQIVISSSYAK+YQELDQQNDIYNTPNPAITTLSR	0.000149292	-3.82596
	MMCGM12_00408	Endoribonuclease YbeY	NHSYIADVTSFPVEMTENEIK+YNHDLNSEMGFLFVHGFLHLLGYDHEDLNDEK	0.000148091	-3.82947
	MMCGM12_00751	Glucitol operon repressor	NNHQNIYLLGGK+YQVVTSSILGYQAVNDLK	0.000148009	-3.82971
	MMCGM12_00004	Ribosomal RNA small subunit methyltransferase A	ALEYLNTLNISSNLRPEQLDIDQYIK+ICSNKNENNYNNLSIACQFYSQR+VDSAIISLTFNDIYKK	0.000146648	-3.83372
	MMCGM12_00079	Phosphate-import permease protein PhnE	LLVDQINQQANNYLK+LQTDLNNLNQK+NIDKLSNVQFYINYILTK+NTEQQIK+TTDPNELQSLK+TTDPNELQSLKLEK	0.00014631	-3.83473
	MMCGM12_00720	hypothetical protein	IDNSPYKIPAKPNTIIK+INNETIEKNESLKEDK+VEDTKPIIKPEKPTEESSKPDSIPNSSPLPADSPDNSENTIAPK+WKVEDTKPIIKPEKPTEESSKPDSIPNSSPLPADSPDNSENTIAPK	0.000145544	-3.83701
	MMCGM12_00263	hypothetical protein	IITNNQTNDQNLVIFENKLDDDLKQPVYK+LEQTNFNKDEIFENK+SGILTDSEISPFKR+TNITDQFK	0.000144899	-3.83893
	MMCGM12_00116	Riboflavin biosynthesis protein RibF	NENIDQLVK+NYDHFLNFFPNTITEDDLLDINNIKK+TIGFPTANILTNDSLVIK	0.000144854	-3.83907
	MMCGM12_00128	hypothetical protein	EADLLKDVIDFVKK+HGTGDTVIVYCHGILSNNR	0.000142969	-3.84476
	MMCGM12_00912	hypothetical protein	FPDNNLK+VDNTFLQIK	0.000139491	-3.85545
	MMCGM12_00008	hypothetical protein	APAAVGVPFDK+TIQAISTLFNTLPFVLTILAMVAFSK	0.00013938	-3.8558
	MMCGM12_00039	hypothetical protein	DISKEDNPVLPILR+IFNNLNNISSNK+INLPEDLLK+LKEQFPQYLENLSK+NINQIAAAISNDQEFSK+QLEKDYYNNLTVQQALIK+SLLDEFSNDFIWRPNNTK+TDATSILNVFNYVLDKK+TFLESLK+TIYDFLTLPYNKEFLNGLVYK	0.00013895	-3.85714
	MMCGM12_00226	putative glycerol uptake facilitator protein	GSSEWSYAWIPGLGPVAAAVVIGLIAMAVK+TDDDFQPR+TPVLNFLMEFIGTVVLLVGIWGLTAAK+VLAIHSTGATHKTPVLNFLMEFIGTVVLLVGIWGLTAAK	0.000137169	-3.86274
	MMCGM12_00333	Segregation and condensation protein A	DQQVDQEQVVDYDDLVYQISQYNQIK+EVIENENLIAQQLEVIANESTI+KLDIIELSLIEIVDQYLAYIK	0.00013701	-3.86325
	MMCGM12_00876	hypothetical protein	HIASYLPNYQELQQILNSK+IFEQPVDIELVDQNIHPK+LIDNQIIVSAPINTPIYLIEQFIYK	0.000136249	-3.86567
	MMCGM12_00493	putative protein YqeH	IKNYNQLVDSEINDQQFINK+NQQYFIGASNVGK+SCLGCGSLLQTINK+SCLGCGSLLQTINKFEQGYVNDTEHAYCLR	0.000136169	-3.86592
	MMCGM12_00533	hypothetical protein	HYELQGQLTDLDQIK+KHYELQGQLTDLDQIK+MITVNGVINYTITGIDSR+SNNILIR	0.000135887	-3.86682
	MMCGM12_00054	tRNA-specific adenosine deaminase	FGIQNNYSINDQNLNLIQIK+HNDIPVCCCIIDSNNNILSMSINTR	0.000134872	-3.87008
	MMCGM12_00841	Cysteine--tRNA ligase	FPHHENER+IQSINSSEYINK+SLGNVILVR+VNYLQNITDIDDKIILK+WIFLTTNYTQPLNISDDLIYQANK	0.000134606	-3.87094
	MMCGM12_00316	hypothetical protein	LEEWINDKNDIK+QATDVINAGPPTLK+QIESNKIENDDVKWETQIAVIK	0.000133509	-3.87449
	MMCGM12_00289	Ribonuclease H	GLKPGIYTTWDEAKK+KGLKPGIYTTWDEAKK+NVAGEVLAVKQTIMFCVANKIKK	0.000133405	-3.87483
	MMCGM12_00212	Ribosomal RNA small subunit methyltransferase B	ASILVSQILNPSLNTK+NLNQQDKDFVFNLVHGVISNK+NNGEMVYSTCTINQDENQNQINK+NTGNIVGNEINESK+QKQEFDYILLDAPCSGFGVFK	0.000132623	-3.87738
	MMCGM12_00417	hypothetical protein	ESILLTK+GPWSYSLDTQKR+KAPPLTIEEINEIK+KAPPLTIEEINEIKQHSSYEK+LFTVLISTTKPR+NNIHFLENQTAK+NNIHFLENQTAKK+VGSSTAGTDFISAYVSK	0.000131567	-3.88085
	MMCGM12_00861	PTS system glucose-specific EIICBA component	ALLPFGIHHVLNFFVYYTPIGAR+EIEKLEAESDKK+LAAGQQISAR	0.00012822	-3.89204
	MMCGM12_00259	hypothetical protein	STNNYLHFFNPK	0.000125924	-3.89989
	MMCGM12_00020	hypothetical protein	ALNALSLR	0.000122833	-3.91068
	MMCGM12_00497	hypothetical protein	VNPAYGLAVSGIVLSSLLLVIPFLLTFIKQTR	0.000122317	-3.91251
T133	MMCGM12_00139	hypothetical protein	DYQHGTQVSSIIVDGPSFNK+FIIDDKQEEITKNDIISIPDPTNEPIVGVIDTMFCK+IDNNLINLIANEQYLPIKK+ILDQLIK+IVGSPADSINSIVVNSVDFK+KPNSPQIPK+RIDNNLINLIANEQYLPIKK	0.000121293	-3.91616
A132	MMCGM12_00138	ATP-dependent zinc metalloprotease FtsH	ANVLNLIR+DANHFVPQIDQEYDIQIPFTQK+NSEPLPLPQVISEEIK+NSEPLPLPQVISEEIKGVINAISK+VTTAVFQGLDKLDTDIIVFATTNLFK	0.000121028	-3.91711
	MMCGM12_00085	tRNA N6-adenosine threonylcarbamoyltransferase	AALTEANLSIK+DSYLLPVLKDEDNYDFSYSGLK+NQEINLEDFAASFQYTATNIVEK	0.000120467	-3.91913
A753	MMCGM12_00759	hypothetical protein	EITNKETLEAFKEGER	0.0001194	-3.923
	MMCGM12_00893	Nicotinamidase	DFHPIDHCSFK+SQGWTIIATK	0.000115527	-3.93732
	MMCGM12_00886	hypothetical protein	DGVTSPGFLGYFK+IVNDQSFQLTNTAANWAITFGR	0.000114127	-3.94261
	MMCGM12_00683	HTH-type transcriptional regulator MalR	INESINK+KPAALVLFAISDDLK	0.000114006	-3.94307
	MMCGM12_00903	Chromosome partition protein Smc	INNDLLK+KQELQNLESNINDLNR+LNDEISNLK+NSSEEIQVLK+SKVSQIKDDIQK	0.000113691	-3.94428
	MMCGM12_00801	ATP synthase subunit a	ADLVDQVKEEITNK	0.000112327	-3.94951
	MMCGM12_00452	hypothetical protein	DKMNNKDNITSK	0.000110623	-3.95615
	MMCGM12_00871	hypothetical protein	DSWNQFVQR+QYKEEQFSINDKEMLATLNK+TSQAMNNFNAK	0.000107274	-3.96951
	MMCGM12_00858	hypothetical protein	NDEIVIFNNLTNEIK+NIIAIGNDTDEEMRKPK+YSEYIPNLNTINEIEFLKK	0.000106559	-3.97241
	MMCGM12_00059	hypothetical protein	EYNSLNNNWQK+KFTLPAYVQTNGVILFNSLSNDYLTK+LFNSHFLDINQLQNLTPYQIHK+NGLVETDVDKNK+QGASGSMVIDSSFNVIGILNTEVQDVPGSK+SEGGLISTQR+YEKPFVDKEHGMNLTIADQFSTLYTNIPFGQLALK	0.00010645	-3.97285
	MMCGM12_00047	tRNA(Ile)-lysidine synthase	DLVVYRPLLDIK+SDSNNDQMIVTNLCK	0.000106394	-3.97308
	MMCGM12_00352	hypothetical protein	FINNSLNVLTK+ISQTINQELLNNIDK	0.000105138	-3.97824
	MMCGM12_00879	Ribosomal RNA small subunit methyltransferase G	ITQLNEVFEK+LELNDVEILNKR	0.000105138	-3.97824
	MMCGM12_00550	Heat-inducible transcription repressor HrcA	IGNEIDQINDDISMIATELK+IGNSSTVLTLVGPK	0.000105097	-3.97841
	MMCGM12_00357	hypothetical protein	EVEIFLK+KMTTPNLLANYLNLSSVEIEK	0.000103937	-3.98323
	MMCGM12_00003	Ribonuclease M5	TGVIIFTDPDGAGKK	0.000103872	-3.9835
	MMCGM12_00659	Protein translocase subunit SecY	IIQQNFIEK+IQFFQLLSTLGGGSIGR+KIPIQQTGSGLTDSSEHTPYLPLK	0.000102769	-3.98814
	MMCGM12_00596	Membrane-associated lipoprotein	GFTLPVYK+GFTLPVYKDGK+GLETNQDNINNFDK+IGNDLYTLYDK+INSDINVGQTFNINSFDKNFTTFTFEAEHNNK+ISDAITAIFHATDFINNDINPVNLLESSQK+SPTNQDELIK+TSKPLSDNEFISLVQSINSEDDLLK	9.93991e-05	-4.00262
	MMCGM12_00763	hypothetical protein	INNVIIANMFASK+LSGSHNFYLLK+TDYFKNIDVIK	9.89834e-05	-4.00444
	MMCGM12_00432	Phosphate transport system permease protein PstA	ITNNVQFR+IVLPNALQAIITGTILAMAR+TNVLFNK	9.79749e-05	-4.00889
	MMCGM12_00178	hypothetical protein	EKEPSITFVDTVLGLMK+EQETNSLLR+ISPNTIQK	9.79343e-05	-4.00907
	MMCGM12_00401	putative AAA domain-containing protein	DIIGQTEILKPNGLINK+GNIFVFSTTTENPFFVINPALR+NPTAQDSDDFHDLK+YPHDYENDWVEQQYLPDEIK	9.77835e-05	-4.00973
	MMCGM12_00756	Chromosome partition protein Smc	ANLLSEIDKIDKDIK+ANLLSEIDKIDKDIKDK+DINYLTSK+EIQIANWTAEYEAISSQVK+ENSLSESLNK+QVSAQIEELK+SNLSSELDKNNR	9.76348e-05	-4.0104
	MMCGM12_00324	hypothetical protein	LPISSEFELFTNK+LPISSEFELFTNKK+MTRYQFEDQFCIKTQFNNAYRR+QIYNTEIFIK+SNYKPNQLNLIK	9.70551e-05	-4.01298
	MMCGM12_00574	hypothetical protein	KQDLLSK	9.63119e-05	-4.01632
	MMCGM12_00874	hypothetical protein	NHHSGNEVNVEPYYLNNHKDELFLIPNGVNNK+NPDNDSYGDYQVK	9.58803e-05	-4.01827
	MMCGM12_00766	Nitrogen regulatory protein	EKEGSTGFNDGIAIPHAK	9.54076e-05	-4.02042
	MMCGM12_00863	HTH-type transcriptional regulator MurR	ILANFLFFQLLELNLSVELFSNLFDSR+RKPNTIIGITSSPILK	9.47862e-05	-4.02326
	MMCGM12_00887	hypothetical protein	DYVIEQFINMLEK+NIEDLQIKK+YKDYVIEQFINMLEK	9.38873e-05	-4.02739
	MMCGM12_00846	hypothetical protein	DAVAMFGYLSSDVANK+DGSPIINVPLGVDLK+DLESFLTNISNYNSLANLSQQTIDK+DQQSSLIYANPK+GISTDFLK+GNAHESLTYK+GNPVQFQINNNGNNETVEPIVVKGEK+IDLNYPALK+IELVDILTK+KDLESFLTNISNYNSLANLSQQTIDK+NAFIDPNALPVTQFSEIHNNK+QDQVQPNGNNK+SEQVVSLDNSK+SLFDLETQILQTLNQSTK+TIESAEVK+VVNLSINSDTNHGVIR	9.29248e-05	-4.03187
	MMCGM12_00319	Methylenetetrahydrofolate--tRNA-(uracil-5-)-methyltransferase TrmFO	IFISPLK+INWALVDMIDGFELSDTSKK+LENLINK+STDLNTSVGTLK	9.26165e-05	-4.03331
	MMCGM12_00367	Ribosomal RNA large subunit methyltransferase H	EEINGELNKIK+LISTENLVDLIQTNLNYK	9.18775e-05	-4.03679
	MMCGM12_00299	hypothetical protein	DEDLLVK+ETNNNITTITLINK+INKPSFISKPTNTNK+KPGFSNLLNDEFEPK+NNQLYLPLLVLNQVFLAESER+VNHNSMNNNNSTLEVENK+YKDINYIGLDQYLNLLK	9.11671e-05	-4.04016
	MMCGM12_00782	hypothetical protein	SNINDYKNIINYLK+VENSDELDKLLIEWNSLISA	8.84535e-05	-4.05329
	MMCGM12_00576	hypothetical protein	SNELLIAFR+VEDVLLNK	8.46019e-05	-4.07262
	MMCGM12_00183	Beta-phosphoglucomutase	ALQNIDKTWILPGIIDFIK+GVIFDLDGVITDTAPLHYLAWSQAVK	8.38109e-05	-4.0767
	MMCGM12_00913	hypothetical protein	DLEFVKEFQK+HLLDEYNLLPDYFIANTGALVCNNQGEVFYK+HLLDEYNLLPDYFIANTGALVCNNQGEVFYKK+TIVDQIDVIVFATSDNESFLFHK	8.22407e-05	-4.08491
	MMCGM12_00882	hypothetical protein	DNNLELQK	8.06041e-05	-4.09364
	MMCGM12_00216	hypothetical protein	KDESHKSMISIPK	7.98916e-05	-4.0975
	MMCGM12_00904	Chromosome partition protein Smc	ETEDQIQTIK+KNNEINTTITEIESLKK+NNEINTTITEIESLKK+NNNELENINK+SDFSELNK	7.95243e-05	-4.0995
	MMCGM12_00594	Membrane-associated lipoprotein	DAGIFADFAVIEVDFSK+EDLISLITNNYAK+GFTLPVYDDKGEVSGLQINDAPEVNKGPSVIDSLGR+NQIEIIFKDPYKNQIDSEVVNVITNK+NSLGSYINKDDVIPTKLEK+YNLGQYDLIYGGGKDQETGK	7.90493e-05	-4.1021
	MMCGM12_00875	hypothetical protein	SVTFSTLEGDKEFFLAHVSK+VENTEMNNFNSNIK	7.78553e-05	-4.10871
	MMCGM12_00460	ATP-dependent RecD-like DNA helicase	DISKDKLELIYNK+KIVLIGDVDQLASVGYGNVFYDIINSK+LELIYNK+NFIQEILNNKEQFFQIK+SDVFPGIGNLTASK	7.58892e-05	-4.11982
	MMCGM12_00881	hypothetical protein	KKYDLENPEIQIIAKPTV+KYDLENPEIQIIAKPTV+YDLENPEIQIIAKPTV	7.4578e-05	-4.12739
	MMCGM12_00492	hypothetical protein	INSLDIYQVLNHLSFVNLDNQNQQFYNPK+SHNKEEIQPTLYNDTQK	7.40932e-05	-4.13022
	MMCGM12_00038	hypothetical protein	INPLLNK+IQDFENISK+NISEVINSFKNILENK	7.32522e-05	-4.13518
	MMCGM12_00915	Ribonuclease P protein component	DNDQSYLK+DVIILVR	7.29452e-05	-4.137
	MMCGM12_00902	Chromosome partition protein Smc	EVIDGLNQK+KNLEINISNLEK+LIITNLEK	7.28674e-05	-4.13747
	MMCGM12_00373	Ribonuclease HII	GCLAGPLVVASVILK+ITPDLGLIDGNQNINLENIK	7.00577e-05	-4.15454
	MMCGM12_00597	hypothetical protein	EIKETAKPEIKPEINKPQSSTIR+ETAKPEIKPEINKPQSSTIR+IKGTSELTESGRK+NAFINENGEIDSHSWGPPAQFNTVTSR	6.90106e-05	-4.16108
	MMCGM12_00646	putative ABC transporter permease MG468	FNNNSSDQNNLK+IADYNPVSLNGQHLENK+ISLNVLQNELQHIK+KVLQIFDNQFPIFNYK+LDPYENVSTSLITSNNQIQAQQQFINR+SDISTNNLK+SNSISDQFLDISAFDFINKK+VLQIFDNQFPIFNYK+YNQIVEYSQPTYNNPFSFIR	6.61545e-05	-4.17944
	MMCGM12_00058	hypothetical protein	ADNFIIINQK	6.59437e-05	-4.18083
	MMCGM12_00577	hypothetical protein	DENKPGSNTNSGDTSSKPDNSTPSSSNPTSGSNSNTNGNSHR+IENPIGLK+IEYSSNSTPLTNIK+INYSSAYETEK+KIENPIGLK+NMHYTEPVNLYSK+RDENKPGSNTNSGDTSSKPDNSTPSSSNPTSGSNSNTNGNSHR+SGDENKPENAILYDLSNVGLR+SPNYKSGDENKPENAILYDLSNVGLRLHYEEHIMSELR+TLFKPHSTYDLDSGAIAEAVVINK	6.45035e-05	-4.19042
	MMCGM12_00442	Uracil-DNA glycosylase	LFTDLNLFDQINNLINK+VVIIGQDPYHDFNQANGIAFSSNALK	6.1389e-05	-4.21191
	MMCGM12_00862	hypothetical protein	QPNISYNELMSILNVTK+TNLIQTNLISDQTINDNLKPIITSK	6.06989e-05	-4.21682
	MMCGM12_00817	Poly-beta-1,6-N-acetyl-D-glucosamine synthase	AFAIIIPAHNESVVVGK+STYSTTPISR	6.01266e-05	-4.22093
	MMCGM12_00518	Holo-[acyl-carrier-protein] synthase	ELQNILISISHEK	5.95539e-05	-4.22509
	MMCGM12_00271	Small ribosomal subunit biogenesis GTPase RsgA	DSNESYVFYK+STTLNNFLDMNNQIK	5.83882e-05	-4.23367
	MMCGM12_00833	putative metal-dependent hydrolase TatD	DQKDQFQAYDDVIEIIK+EFENVFASIAIHPNDVQNFDNSVFDELEK+QLIEESNEHVTGWLCSSFDLISSK	5.55528e-05	-4.25529
	MMCGM12_00185	Neopullulanase	DTIWYQIFPER+TNYLILVNNSDNQIEVEHADLINNTELLTNEK	5.50803e-05	-4.259
	MMCGM12_00867	hypothetical protein	HNTISLEVISNILHAVIHK+KENLLNK	5.50797e-05	-4.25901
	MMCGM12_00567	hypothetical protein	EVEEQKAKETDYFK	5.42727e-05	-4.26542
	MMCGM12_00826	hypothetical protein	FIVYPVELVLYSLLTYASIRVIYILIKK+FIVYPVELVLYSLLTYASIRVIYILIKKDLNTK+TFTIKNIAIIGTLVALSVILSYVVNRNFLQILGTR	5.10984e-05	-4.29159
	MMCGM12_00097	hypothetical protein	ETAKEETDKNSTNKTDK+LDETVLQNNK	4.76922e-05	-4.32155
	MMCGM12_00046	hypothetical protein	KVPCICSQTIINQSSVVK+LINLCNQNNQTR	4.74071e-05	-4.32416
	MMCGM12_00752	hypothetical protein	LVLNTNFDIDNDFIIK+NSFFTNIINQNK	4.73054e-05	-4.32509
	MMCGM12_00152	putative cardiolipin synthase YwiE	ITGNAVSEIQR+TASISQTNNIFLNTK	4.72837e-05	-4.32529
	MMCGM12_00403	hypothetical protein	NEDFKPSNNDSNQGSNHNNSDNIDDNNNSSSNDIIGR+NNLVIPTIPTTNKKPNKPNNNLSPNSK+NNQNYNNNSTFK	4.68837e-05	-4.32898
	MMCGM12_00529	hypothetical protein	KYYIDNTQNNK+NSYVSEESEILDKDQIKDSLNVYK	4.53795e-05	-4.34314
	MMCGM12_00347	Chromosome partition protein Smc	ITPANDNLVK+VGLTNLEK	4.40579e-05	-4.35598
	MMCGM12_00251	Chromosome partition protein Smc	KNNNEPEQLSK+VQDEELQK	4.39994e-05	-4.35655
	MMCGM12_00262	UvrABC system protein C	DNDVIYVGK+KITNLIISNLNK	4.35379e-05	-4.36113
	MMCGM12_00140	Inner membrane protein YihN	TTKPNPFTNFINK	4.34182e-05	-4.36233
	MMCGM12_00118	putative CtpA-like serine protease	QIINELDDPHSAYVLDGYYDKDRDFHK+TNIELLNIK	4.09189e-05	-4.38808
	MMCGM12_00647	tRNA pseudouridine synthase A	ENEWNQYQTK+TPFIIDAK	3.9149e-05	-4.40728
	MMCGM12_00792	Magnesium-transporting ATPase, P-type 1	DEESLIFMGFASFLDTPKPSTK+HNHNFSIQDITK+IDEIPFDFNR+IIQSTDLFINQSSLTGESIPVEK+QNNHVVGYMGDGINDAPVLR+TGTLTNDKIELVDYLR+VDSTFLTSPQR	3.84432e-05	-4.41518
	MMCGM12_00868	hypothetical protein	INDKYPSEIFVFNINDIEDLDSFK+ISEELNSIDFPNTNKNENNEGK+TLQNTLTNDWYWLLK	3.7942e-05	-4.42088
	MMCGM12_00793	hypothetical protein	KPEEGIPPLLIK	3.67138e-05	-4.43517
	MMCGM12_00767	Mannosylglycerate hydrolase	FLFINDK+NLSLNINLK+NSDNNLLLPLGGDQAPIVELTPEFFK	3.58095e-05	-4.446
A161	MMCGM12_00167	hypothetical protein	IPSIYITR	3.53032e-05	-4.45219
	MMCGM12_00593	hypothetical protein	KDDKVTEAAKPEFKPEIR+KPDSSNIKPTVTR	3.43504e-05	-4.46407
	MMCGM12_00143	hypothetical protein	TTQQLGETINFLIHQYHER	3.40063e-05	-4.46844
	MMCGM12_00568	hypothetical protein	NPDYKDNLNKDDKK+TNVDSTFNNTFKNPELEK	3.28943e-05	-4.48288
	MMCGM12_00252	Chromosome partition protein Smc	YDQELEK	3.28927e-05	-4.4829
	MMCGM12_00364	Protein RecA	LGELVDLLVSYEIIEK+TSVIQWLNADENKINELTEQVK+TSVIQWLNADENKINELTEQVKK	3.25405e-05	-4.48758
	MMCGM12_00382	hypothetical protein	EVEQLVNEQIVIWDKLEENNYKK	3.14948e-05	-4.50176
	MMCGM12_00738	hypothetical protein	IKPLISEVYPDVFK	3.04614e-05	-4.51625
	MMCGM12_00343	Ascorbate-specific PTS system EIIC component	TNKEQIEIINNNK+YTEDVNFPK	3.026e-05	-4.51913
	MMCGM12_00130	hypothetical protein	SFQVLNQISNWSITLGR+SGYALFLILRTVMAIGGTTLVILTQPVVANFFGAK	3.02357e-05	-4.51948
	MMCGM12_00189	Maltose transport system permease protein MalF	ENFAMYLNK+NIANSSYTFSNK+YSDFEKEFEELDQTQK	2.95732e-05	-4.5291
	MMCGM12_00690	hypothetical protein	SNKNENIQNLEK	2.9009e-05	-4.53747
	MMCGM12_00883	hypothetical protein	AVQIFGTGFKFFPLIIALFAGFILADHFGALQNNGVDVR	2.87529e-05	-4.54132
	MMCGM12_00240	hypothetical protein	DIYIAGYPANNK+DNNSNNLYNAK	2.79824e-05	-4.55312
	MMCGM12_00410	DNA repair protein RecO	GIVLNSFDFQDYDKIITIYSNLYGK	2.71907e-05	-4.56558
	MMCGM12_00713	hypothetical protein	LDLLTNR	2.68724e-05	-4.57069
	MMCGM12_00830	putative protein YqeN	SEEQISTILK	2.51615e-05	-4.59926
	MMCGM12_00637	putative ABC transporter ATP-binding protein YadG	IQPSVGYLPGEINYPEHENGLSYIK	2.45796e-05	-4.60943
	MMCGM12_00900	Chromosome partition protein Smc	TLQNEILNSEAK	2.45385e-05	-4.61015
	MMCGM12_00355	Glycerol-3-phosphate dehydrogenase [NAD(P)+]	ASLITIIINFIYQIAKNYNAK	2.27068e-05	-4.64384
	MMCGM12_00105	Modification methylase FokI	LSCSYLSITVPDELKK	2.21983e-05	-4.65368
	MMCGM12_00466	Levansucrase	KPESKPDQPKAPENK+SNEGYLK	2.05831e-05	-4.68649
	MMCGM12_00901	Chromosome partition protein Smc	EDNQLENK+EVQISSLEK+LSEVDSQINK	1.97706e-05	-4.70398
	MMCGM12_00272	Serine/threonine-protein kinase PrkC	DVKPANILITNDSK	1.95444e-05	-4.70898
	MMCGM12_00854	hypothetical protein	SQETTSSSANMNNTQNSNSSTTVNSTPVNSTTSMSAQPK	1.94968e-05	-4.71004
	MMCGM12_00302	hypothetical protein	EYQKEEENLAILNAYLNNQIVPTK	1.85772e-05	-4.73102
	MMCGM12_00899	Chromosome partition protein Smc	EIQNKQKEIEQLK+IEQLNLEK+QDQLTQIK	1.825e-05	-4.73874
	MMCGM12_00611	hypothetical protein	DKQQAELNQLIEIGLEQTK	1.72642e-05	-4.76285
	MMCGM12_00361	hypothetical protein	ENQILNQEK	1.66351e-05	-4.77897
	MMCGM12_00873	hypothetical protein	YNFNPYGDLYNDFDKDEDLFNQVEK	1.65011e-05	-4.78249
	MMCGM12_00553	HMP-PP phosphatase	VSLPIISCNGALISNLK	1.64085e-05	-4.78493
	MMCGM12_00024	hypothetical protein	VNGQKLYLSPIIDLYNDEIISYSIQTNPNLNLTNSMLDKALK	1.63601e-05	-4.78621
	MMCGM12_00287	hypothetical protein	NWLNILQYGICPVK	1.54647e-05	-4.81066
	MMCGM12_00147	Release factor glutamine methyltransferase	ADVYHILEHIINK	1.40976e-05	-4.85086
	MMCGM12_00315	hypothetical protein	LVYCNLIEHLLLHIK	1.37561e-05	-4.8615
	MMCGM12_00049	tRNA1(Val) (adenine(37)-N6)-methyltransferase	LNGLEEQIEIIHADIKEFSK	1.36478e-05	-4.86494
	MMCGM12_00201	hypothetical protein	DNYVEVLNFISSINNIIVSK	1.24624e-05	-4.9044
	MMCGM12_00526	hypothetical protein	NPNLNFWIYSLDNTK	1.20836e-05	-4.9178
	MMCGM12_00203	Spermidine/putrescine transport system permease protein PotB	DINHYLSK	1.2047e-05	-4.91912
	MMCGM12_00298	putative CtpA-like serine protease	EFLDSIEPLIK+SLEFGVNPDVK	1.16755e-05	-4.93272
	MMCGM12_00870	hypothetical protein	LVQMYAVPGLLQSHTILSSNNINNK	1.16388e-05	-4.93409
	MMCGM12_00318	hypothetical protein	STNSIINK	1.16186e-05	-4.93485
	MMCGM12_00700	Ribosomal large subunit pseudouridine synthase C	INDVIEVYDSNKPIIR	1.15729e-05	-4.93656
	MMCGM12_00120	putative glycosyltransferase EpsJ	DFTNLLINVVEPSNVDLGIFK	1.14216e-05	-4.94227
	MMCGM12_00041	hypothetical protein	TTNDSSSDLKNDIYTIPSKPNTINSSK	1.00139e-05	-4.9994
	MMCGM12_00897	hypothetical protein	NDFKLSQFFEKITNYELGK	9.76784e-06	-5.0102
	MMCGM12_00810	hypothetical protein	TPLPYSLK	8.93866e-06	-5.04873
	MMCGM12_00279	hypothetical protein	IFDLFKQIGNSISATSSDSFNFLK+LQYRDNNKNLVDITDLK	6.47273e-06	-5.18891
	MMCGM12_00094	hypothetical protein	VEEEIIKPTDPNNFTINK	6.45375e-06	-5.19019
	MMCGM12_00247	hypothetical protein	KMIVCEYYIK	5.87398e-06	-5.23107
	MMCGM12_00348	hypothetical protein	QLVSERDPNEDKDGYHSFYSNLTNK	4.49926e-06	-5.34686
	MMCGM12_00495	hypothetical protein	YLEAPTNNNLK	3.83226e-06	-5.41655

## Sheet: EarlyStationaryPhase_37C
TA_system	Protein_ID	Description	Protein_length	Pept_sequence_unique	mean_dNSAF_control	log_mean_dNSAF_control
	MMCGM12_00811	50S ribosomal protein L7/L12	122	AIEDHFGVVASVGVAAAAPAEATNAAPTEVSVVMTSVGQQK+ALEEMKLNELNELVK+EHVKPEEAEEMK+EHVKPEEAEEMKAK+ELTGVGLMDAK+ELTGVGLMDAKK+IVDGTMPVTIK+IVDGTMPVTIKEHVKPEEAEEMK+IVDGTMPVTIKEHVKPEEAEEMKAK+KIVDGTMPVTIK+KIVDGTMPVTIKEHVKPEEAEEMK+KIVDGTMPVTIKEHVKPEEAEEMKAK+LNELNELVK+MPITKDEIIK+PITKDEIIK	0.0334889	-1.47509
	MMCGM12_00480	L-lactate dehydrogenase 2	318	AGTYEDCKDADVVVITAGRPQKPGETR+AGTYEDCKDADVVVITAGRPQKPGETRLEMVAGNAEIMK+ATFYGIGACLTK+CGCLTLEDLDQIQK+CGCLTLEDLDQIQKDTVDMAYK+CGCLTLEDLDQIQKDTVDMAYKIINLKR+DADVVVITAGRPQKPGETR+DTVDMAYK+EEQEKFDK+EEQEKFDKSCETLHK+FDKSCETLHK+GLYTGVPAIIGSNGWER+IIEWDLTKEEQEK+IIEWDLTKEEQEKFDK+IIEWDLTKEEQEKFDKSCETLHK+IVNAVLRDEK+KSGFDGITVIASNPVDVITHVYQK+KSGFDGITVIASNPVDVITHVYQKVTGFDPHKVIGSGTTLDSAR+LEMVAGNAEIMK+LNVKPESVQAYVAGEHGDS…	0.030972	-1.50902
	MMCGM12_00232	putative NADH oxidase	454	AIVTNDFMQTTNPDIYAIGDCAQVYNK+AMNKNVPIQLATTAVR+AMNKNVPIQLATTAVRTGVIAAFNVIKGNGLK+DLDRPEFMSTANEVLFK+DLTIDELPLVDIFFLPHFNKPFNFISLAGLEVLGLNYFK+DLTIDELPLVDIFFLPHFNKPFNFISLAGLEVLGLNYFKK+DPNMLFYATPEILR+DVTLIDVANR+GENGKVTQVVTDK+GENGKVTQVVTDKGNIDVDYVIFSVGVRPQSAILEGICDLDDR+GEVKDPNMLFYATPEILR+GNIDVDYVIFSVGVRPQSAILEGICDLDDR+GNIDVDYVIFSVGVRPQSAILEGICDLDDRK+IAVVGAGYIGVELVEAFNEYGK+IAVVGAGYIGVELVEAFNEYGKDVTLIDVANR+…	0.0168005	-1.77465
	MMCGM12_00615	Glyceraldehyde-3-phosphate dehydrogenase	338	AAAWNIVPSTTGAAK+ALDDAFTIKK+ALEADADLAK+AMKYETRPIVSSDIIGSK+AVSLVLPHLK+DASNLPWSELK+DASNLPWSELKVDLVIESTGFYTDK+DASNLPWSELKVDLVIESTGFYTDKEK+DIEIVAINDLTDTK+GFMTTVHAVTNDQR+GKLDGYALR+KGFMTTVHAVTNDQR+KVVISAPATGDLK+KVVISAPATGDLKTVVYGVNHK+LDGYALR+QLFEKDIEIVAINDLTDTK+SLTSDDVIISGASCTTNCLTPFTK+TLAYLLEFDTAQGIFCEGEISHTDNSIIVK+TTIYFMSL+TVVYGVNHK+VAINGFGR+VCSWYDNESSYVSQLVR+VDLVIESTGFYTDK+VDLVIESTGFYTDKEK+VPTITGSITD…	0.0148339	-1.82872
	MMCGM12_00667	50S ribosomal protein L24	108	DKQWVSVQGITVK+DKQWVSVQGITVKK+GQIGPITSITK+HVKPTNEDSEGGIK+HVKPTNEDSEGGIKDIPAK+KHVKPTNEDSEGGIK+KHVKPTNEDSEGGIKDIPAK+LHISNVALQDPK+VGFEIIDGK+VGFEIIDGKK	0.0145458	-1.83723
	MMCGM12_00065	Alanine dehydrogenase	372	AIQDNSALK+AIQDNSALKLGVQTVNGK+ALPLLRPMSEVAGR+ANITIIGGGVAGTSALR+AVKESDVVISTVLIPGK+DALGVLVSGTPGTPK+DLTEELIK+DLTEELIKNK+EPLKSEYK+ESDVVISTVLIPGK+HNVIHYSVPNIPGAVPR+KAIQDNSALK+LAIAMEANVTIIEFNENR+LGVQTVNGK+LVTTEMVQTMKPNSVIIDVAIDQGGSVETVDHISSHADPTFIR+MAVIIASNLLLK+NKVIAIAYETVQTPDK+NNHEVLVESGAGLGSGFSDLEYEK+NTDKDALGVLVSGTPGTPK+NVADSLNIQYTEIDNVI+NVEDVWKQEMIVK+QLYETYGHK+SNYANIAK+TSTIALTNATLTYVVEIASK+TSTIALTNAT…	0.0139184	-1.85638
	MMCGM12_00234	Pyruvate dehydrogenase E1 component subunit alpha	370	APEGVNCLPPNIVIGSQYSQATGIAFAEK+EFFEKYPESK+EVVEYVR+EVVEYVRK+FDPLKNEK+GEFEEMSK+GEFEEMSKFDPLIR+GIATGIPSIIVDGNDYLACIGVFK+GIATGIPSIIVDGNDYLACIGVFKEVVEYVR+GNGPVLVECDTYR+ISDQEVLEAYK+KGNGPVLVECDTYR+KTDHFVSGYR+KTGGVVVTTTGDGGSSEGETYEAMNFAK+LGAHSSSDNPDVYRPK+LGAHSSSDNPDVYRPKGEFEEMSK+LHEVPCVFVIENNK+LHEVPCVFVIENNKWAISTAR+LKQYLIDK+LKQYLIDKK+LLSFLSSTGQEACEVAYINALNK+LLSFLSSTGQEACEVAYINALNKK+LMPKISDQEVLEAYK+LVADEFA…	0.0138866	-1.85737
	MMCGM12_00669	30S ribosomal protein S17	85	AHDENQVAQMGDK+AHDENQVAQMGDKVEIMETRPLSK+MDKTITVLVETYK+TITVLVETYKNHPIYK+VEIMETRPLSK+YKAHDENQVAQMGDKVEIMETRPLSK	0.0130996	-1.88271
	MMCGM12_00235	Pyruvate dehydrogenase E1 component subunit beta	329	AFKQEVPDEHYIVPIGEAYK+AFKQEVPDEHYIVPIGEAYKIQEGNDLTVVTYGAQTVDCQK+AIALLKETHPNATIDLIDLR+ALEHHSEALEAVFAHIPGVQIVCPSTPYDTK+AVTDALDCAMQR+AVTDALDCAMQRDPNVIVFGEDVGTEGGVFR+CTGYDVITPFDR+CTGYDVITPFDRGEGYFQVNPK+DPNVIVFGEDVGTEGGVFR+ETHPNATIDLIDLR+GEGYFQVNPK+GKYTAPMVIR+GLILAAIDSPDPVIVVEPTK+GLILAAIDSPDPVIVVEPTKLYR+IQEGNDLTVVTYGAQTVDCQK+MQELLDFKF+MVVESVKK+MVVESVKKTGR+QEVPDEHYIVPIGEAYK+SFSVSAEIITTVNEECFEYIK+SIKPWDK…	0.0128045	-1.8926
	MMCGM12_00532	50S ribosomal protein L32	59	RSHLALSAASLVSCTNCGAMIKPHHVCK+SHLALSAASLVSCTNCGAMIKPHHVCK	0.0120433	-1.91922
	MMCGM12_00222	Enolase	451	AAASELDIPLYK+AAASELDIPLYKYLGGVQAK+AANSTLIK+AGWTAVVSHR+AGYKPGKDGIMIAMDCASSELYLEDK+AGYKPGKDGIMIAMDCASSELYLEDKK+AGYKPGKDGIMIAMDCASSELYLEDKKYHFK+AKTPAEIALDLLVEAIK+AKTPAEIALDLLVEAIKK+APSGASTGVNEALELR+APSGASTGVNEALELRDGDK+APSGASTGVNEALELRDGDKAR+DGIMIAMDCASSELYLEDK+DGIMIAMDCASSELYLEDKK+DGIMIAMDCASSELYLEDKKYHFK+DITAVGDEGGFAPNFEWAYEK+DITAVGDEGGFAPNFEWAYEKHDLK+GTPTVEVEVWTEFGGYGCAK+IGDKVQIVGDDLFTTNPK+IMLDLD…	0.0119012	-1.92437
	MMCGM12_00156	Elongation factor Tu	395	ASVYALTQEEGGR+CDMVEDDEMIDLVEMEIR+DADKTFLMPVEDVFTITGR+DLLTEYDFDGEGAPVIR+DYANIDNAPEER+EHILLSR+ERGITINTAHVEYK+GITINTAHVEYK+GQVLAKPGTIKPHTVLK+GQVLAKPGTIKPHTVLKASVYALTQEEGGR+GSALGALNGDSK+HYAHVDCPGHADYVK+IVVFLNK+KLLDFAVAGDNVGALLR+LLDFAVAGDNVGALLR+NMITGAAQMDGAILVVAATDGPMPQTR+SLPHVNIGTIGHVDHGK+TFLMPVEDVFTITGR+TIGAGTVISIEK+TTDVTGEVTLPEGTDMVMPGDNVEMEIQLIKPVAVEEGTK+TTLTAAITK+TVVTGLEMFR+TVVTGLEMFRK+VLSEQGNAE…	0.0118643	-1.92572
	MMCGM12_00137	Fructose-bisphosphate aldolase	297	AILEAAEASK+AILEAAEASKTPVIIATSEGAIK+CILAGYSSVMFDGSHFPYAENLEMTK+INVNTELQLAFR+KCILAGYSSVMFDGSHFPYAENLEMTK+KLLKPGYDALK+KLLKPGYDALKTTFLELTNWFGCQGK+LLKPGYDALK+LLKPGYDALKTTFLELTNWFGCQGK+MPMVLHGGSGIPQEQVK+MPMVLHGGSGIPQEQVKK+TGITMLAAGIGNIHGK+TPVIIATSEGAIK+TTFLELTNWFGCQGK+YAIGHFNINNLEWTK+YMGGVNTVVGMVNGLLDYLNITVPVALHLDHGQSLEMAK+YMGGVNTVVGMVNGLLDYLNITVPVALHLDHGQSLEMAKK+YPSWWQSLSFDTLER	0.0103671	-1.9843
	MMCGM12_00237	Dihydrolipoyl dehydrogenase	629	AIVVNEYQETNLDGVYAIGDVVGK+AKELGIVLQNTEK+ANKDHAEDIVMDYDR+ANKDHAEDIVMDYDRIPSCIYTHPEVSMIGK+ATEMISEIAAVIECEGTITEIANTIHPHPTMSEAIGEAAEALETGK+DGIIIDSTR+DHAEDIVMDYDR+DHAEDIVMDYDRIPSCIYTHPEVSMIGK+DIIDAMTK+DQMIKGEYVLESVGR+DQMIKGEYVLESVGRK+EGQPLYFVETDKVNSEIPSPVAGK+ELGIVLQNTEK+EYYGGVCLNVGCIPTK+FPFSAIGK+GEAVALDK+GEAVALDKNTISVNNK+GEYVLESVGR+GEYVLESVGRK+IAVINISTGQEIK+IPETLVVIGGGVIGIEFSCLFASLGTK+IPSCIYTHPEVSMIGK+…	0.00986217	-2.00598
	MMCGM12_00236	Dihydrolipoyllysine-residue acetyltransferase component of pyruvate dehydrogenase complex	441	DMPNINVR+EGQSLYFVETDKVNSEIPAPVAGK+FIMPLSMTCDHR+FLIKVQDYLSKPVLLFM+GADHLSVFEIAIK+GADHLSVFEIAIKISELANK+GADHLSVFEIAIKISELANKAK+ILVADIKNYHSSSAQPASQPAPTPTLVASQPAPAPTPAITPAIK+IQFMHNINIGIAVDTPNGLMVPVIK+KVAADLNIDLSLVTPTGPNQR+LTYLAFIIK+MRTELKDHAAASGIK+NYHSSSAQPASQPAPTPTLVASQPAPAPTPAITPAIK+QEAKVEVVEENASVVGATPVSNDLIVR+QEAKVEVVEENASVVGATPVSNDLIVRK+SHTEIAAFTGMK+TELKDHAAASGIK+VAADLNIDLSLVTPTGPNQR+VEVVEENASVVGAT…	0.00873546	-2.05866
	MMCGM12_00142	50S ribosomal protein L31	92	FICTTCASEWVCGTSK+PKIDIQPK+SEEVRVDVCSNCHPFYTGAQTYTNVAGR+VDVCSNCHPFYTGAQTYTNVAGR	0.00778374	-2.10876
	MMCGM12_00741	Pyrimidine-nucleoside phosphorylase	437	ADKHSTGGVGDKTSLVYAPLVASYGIK+AMGNALEVK+ATNSGYIR+AYIESGDRYDLSK+CEVTNDEFVDVINK+DFVIAQGGDWSVLENYDK+DFVIAQGGDWSVLENYDKHFSCK+DVTGTIDSMPLIVASIMSK+EAAHYLKDFVIAQGGDWSVLENYDK+EAAHYLKDFVIAQGGDWSVLENYDKHFSCK+EAWETLNGNGPSDFNELIATLVGITLLQAK+EIHESYELLEQQPVK+EIHESYELLEQQPVKK+ETAYLTK+FTFADIIEK+FTFADIIEKK+GEITDYQMASFCMATYFTDMTAK+HNIELTEQEISWLINSYTK+HSTGGVGDKTSLVYAPLVASYGIK+IDHGAGIYFDK+IDHGAGIYFDKQYGDYVNAGDTIMTLYTN…	0.0077276	-2.1119
	MMCGM12_00645	50S ribosomal protein L13	151	ESNKFYYHHSMHPGGLK+FYYHHSMHPGGLK+GSQHPFAAQKPEVLEISTK+GSQHPFAAQKPEVLEISTKK+HKVDFTPHINNGDHVIIINAEK+KQTTMISAK+LATQVALVLR+MKQTTMISAK+QTTMISAK+VDFTPHINNGDHVIIINAEK	0.00736918	-2.13252
	MMCGM12_00060	Peroxiredoxin Bcp	149	AKTSLCTLEVIEYQK+DLVNEFNLTSETIVLDDEPFVK+DLVNEFNLTSETIVLDDEPFVKYER+GLIIFFYPK+HLDEFKQLGFNVVGVSQDEPNKNDEFCCEQNLSFLLLSDLNK+MKNYQLQDHK+MKNYQLQDHKNNLVELNSLVGQK+NNLVELNSLVGQK+NVDHIEHVSDLLEYLK+NVDHIEHVSDLLEYLKK+NVDHIEHVSDLLEYLKKND+NYQLQDHK+NYQLQDHKNNLVELNSLVGQK+QLGFNVVGVSQDEPNKNDEFCCEQNLSFLLLSDLNK+STFVLDNQLNLLK+STFVLDNQLNLLKEFR+TSLCTLEVIEYQK+TSLCTLEVIEYQKHLDEFK	0.00729333	-2.13701
	MMCGM12_00545	Elongation factor Ts	295	AAKKTDRVAAEGIVLAK+ALEASDNNIDNAIVWLR+EITQAGMMDCK+EITQAGMMDCKK+FELVNKTEGSSVIYNHANK+FELVNKTEGSSVIYNHANKR+FLSLVDEIANALLNSNASSLEEGLQVK+IVILEVNSETDFVAK+KALEASDNNIDNAIVWLR+LAEVSLLDQLFVIDESFK+LDSTDAYNIAMHVAAMAPK+LQAKPANVLENILK+NAEMHIIK+NAEMHIIKEQAK+NAEMHIIKEQAKDDAK+RFELVNK+RFELVNKTEGSSVIYNHANK+RFELVNKTEGSSVIYNHANKR+RLAEVSLLDQLFVIDESFK+TEGSSVIYNHANK+TEGSSVIYNHANKR+TNSGLTIEQSLISATATIGEK+VAAEGIVLAK+VSTLLVFD…	0.00729327	-2.13702
	MMCGM12_00835	Ribose-phosphate pyrophosphokinase	344	AEVEFVLGDIEGR+DIYVFGLSASQQLAK+DNKDIYVFGLSASQQLAK+DVYIFACHGLFNGPAK+EIYVIQSTSMPVNENLMELLIAIDAFK+EIYVIQSTSMPVNENLMELLIAIDAFKR+EKFDPEKCILVSPDYGGLNR+ESQEHHSLTEVYNK+ESQEHHSLTEVYNKNKDEIQLK+EVCHFLGVEQK+FADGEILVESIDSVR+GKEIYVIQSTSMPVNENLMELLIAIDAFK+GKEIYVIQSTSMPVNENLMELLIAIDAFKR+INVVIPYYGYAR+IVSVAPLLANMIK+LVADLLTK+MDNKDIYVFGLSASQQLAK+NKDEIQLK+NVVVTNTVEIPQER+RPEPNKAEVEFVLGDIEGR+RRPEPNKAEVEFVLGDIEGR+TCFIIDD…	0.00718517	-2.1435
	MMCGM12_00679	30S ribosomal protein S10	102	GPIPLPTEK+GYDHAIVDQSIVK+IIQAAEGTGAK+LKGYDHAIVDQSIVK+LLEILNPTAATMDILK+LLEILNPTAATMDILKR+RLLEILNPTAATMDILK+RLLEILNPTAATMDILKR+VQLPSGVDIEIK+VQLPSGVDIEIKL+VRGPIPLPTEK	0.00708739	-2.14945
	MMCGM12_00542	Ribosome-recycling factor	182	ADLGLNPVSDATLIR+ADLGLNPVSDATLIRIPIAPLTEDVR+ADLGLNPVSDATLIRIPIAPLTEDVRK+ASGAILDKVMVNYYGSLMPLNQISQITTPEPNLIIIKPYDR+DAIDEIK+DAIDEIKK+DAIDEIKKIENISK+DLISDNEDQIQQITDK+DLISDNEDQIQQITDKFIK+ETIDAYVIHLR+IENISKDLISDNEDQIQQITDK+IENISKDLISDNEDQIQQITDKFIK+IPIAPLTEDVR+IPIAPLTEDVRK+KIENISK+KIENISKDLISDNEDQIQQITDK+KIENISKDLISDNEDQIQQITDKFIK+KVHKELEGYK+MTDLILK+NVITEAVGAIHK+NVITEAVGAIHKADLGLNPVSDATLIR+NVITEAVGAIHK…	0.00701781	-2.15374
	MMCGM12_00035	FMN-dependent NADH-azoreductase 2	199	AQILGVQGAPLGWYPWGQHTQYVEGAMR+DEVGTSILTSETFSTFYQQEVTKK+FLGIEFNK+FLGIEFNKTVLLAGVK+FNPDDEIIIVDLNKDEVGTSILTSETFSTFYQQEVTK+FNPDDEIIIVDLNKDEVGTSILTSETFSTFYQQEVTKK+GDAIGLITNLK+KFNPDDEIIIVDLNKDEVGTSILTSETFSTFYQQEVTK+KFNPDDEIIIVDLNKDEVGTSILTSETFSTFYQQEVTKK+KGDAIGLITNLK+LVIACPMYNFSTPVTLK+SFIDHVSVANETFSYK+SVDKLVIACPMYNFSTPVTLK+TTAQADEVSNSVALTNR+TVLLAGVK+VAPLLQLTPEQR+VETIIDEVIEAAR	0.00690425	-2.16082
	MMCGM12_00673	50S ribosomal protein L22	111	AVSVAVATLK+DAAEPILK+LLNSAVANAVNNNGMEADK+LLNSAVANAVNNNGMEADKLYVK+NLNKDAAEPILK+TIFVNEGPTLK+TIFVNEGPTLKR+TSHVVIVVSDEK	0.00685841	-2.16371
	MMCGM12_00665	30S ribosomal protein S14 type Z	61	CNHCGRPHAVLK+CNHCGRPHAVLKK+FAYEGQIPGIK+FAYEGQIPGIKK+KFAYEGQIPGIK+KFAYEGQIPGIKK	0.00684691	-2.16444
	MMCGM12_00071	Thioredoxin	102	EQFDKEIK+FLDVDVDLNR+HIGFATPDQLK+HIGFATPDQLKK+IMSIPTLITFENGNQVNK+MLAPILHDFAK+QVAEEFR+VLVDFNATWCGPCK	0.00658482	-2.18139
	MMCGM12_00465	hypothetical protein	622	AAEITGNVAK+ALIGQTNIDGK+ALIGQTNIDGKTDTSADALLSQFETIIK+ALIGQTNIDGKTDTSADALLSQFETIIKK+ALPNIVLGDQSGAYIINQDQR+AMVTDDKAAEITGNVAK+DADVFMDSQITPPK+DADVFMDSQITPPKENK+DPEIETHGITNQFQLIK+EPGYFTLNMLR+FADNPTKDPEIETHGITNQFQLIK+FADNPTKDPEIETHGITNQFQLIKK+FDTNNAKDADVFMDSQITPPK+FDTNNAKDADVFMDSQITPPKENK+FQSAISLAASVGANQNK+FTEGVEIDESK+FTEGVEIDESKVK+FTEGVEIDESKVKEDTISGEVLSIDYQEQEFYK+HPYFGDDIK+HPYFGDDIKNDPK+IAELHSILAGQHDT…	0.00654102	-2.18429
	MMCGM12_00678	50S ribosomal protein L3	223	GFAGGIKR+GIGSMGAIINR+GKGFAGGIKR+GPMAHGSGYHR+KVEMTQVFTSAGQLVPVTVVEVLPNTVLQVK+NMQGYELGQVINVSDIFVSGEYVDVTGISK+RTIQNLEIIAIDQPNNIMLIK+RVNLVNKPELGHFK+RVNLVNKPELGHFKK+TIDSDGYVAVQLGTTDKR+TIQNLEIIAIDQPNNIMLIK+VEMTQVFTSAGQLVPVTVVEVLPNTVLQVK+VNLVNKPELGHFK+VNLVNKPELGHFKK	0.00650247	-2.18686
	MMCGM12_00350	Inorganic pyrophosphatase	186	DEIENFFLQYK+DEILAEWK+GQKDEILAEWK+GQKDEILAEWKEK+GSSNKYEVDEK+HYRDEIENFFLQYK+INGWGTLEEALEELEECK+INGWGTLEEALEELEECKTR+KNNVISMVVEIPK+MKNNVISMVVEIPK+MVDAGEVDTK+NNVISMVVEIPK+TLNDVPKHYRDEIENFFLQYK	0.00646196	-2.18957
	MMCGM12_00239	Acetate kinase	393	DVLEQYDKNDK+DVLEQYDKNDKK+ENLNLIVCHLGNGASISCIK+ENLNLIVCHLGNGASISCIKDGK+FEDTLPDHEHAIQLILNK+IGIDGFLK+IGIDGFLKFEHNNQK+IISNIDEINGVGFR+ILVINSGSSSIK+IPVYAIR+KENLNLIVCHLGNGASISCIK+KKENLNLIVCHLGNGASISCIK+KKENLNLIVCHLGNGASISCIKDGK+KLMPNTNMVACFDTAFHQTMPEVNYLYTVPYK+KYGFHGISYEYIVNK+LAPLHNPAAIIAIK+LAPLHNPAAIIAIKAVKKLMPNTNMVACFDTAFHQTMPEVNYLYTVPYK+LISSEESKIPVYAIR+LLDLQIDQDK+LLDLQIDQDKNQAK+LMPNTNMVACFDTAFHQTMPEV…	0.00645199	-2.19024
	MMCGM12_00528	Cell division protein FtsZ	385	AAAIESEEELR+AAAIESEEELRK+AAAIESEEELRKVVEGADLIFIAAGMGGGTGTGAAPVIAK+DIIVNITGGR+EGLEELRK+GLGAGGNPEVGK+GNALFGIGVASGK+GNALFGIGVASGKDK+HVDSVIVVSNDK+HVDSVIVVSNDKLLEYIGSIPIAESFK+HVDSVIVVSNDKLLEYIGSIPIAESFKEADTILK+IAQESGALVIGIVTKPFIFEGR+IKVLGVGGAGNNAIR+IKVLGVGGAGNNAIRR+KGNALFGIGVASGK+KGNALFGIGVASGKDK+KHVDSVIVVSNDK+KHVDSVIVVSNDKLLEYIGSIPIAESFK+KVVEGADLIFIAAGMGGGTGTGAAPVIAK+LLEASIEGAK+LLEASIEGAKDIIVNITGGR+L…	0.00644864	-2.19046
	MMCGM12_00676	50S ribosomal protein L23	94	DNVYTFLVDK+DNVYTFLVDKK+EGQKLDVLSDL+HITEVLKKPVLTEK+KTFEEIFEVK+MHITEVLK+MHITEVLKKPVLTEK+SFAGHKDNVYTFLVDK+SFAGHKDNVYTFLVDKK+YVGKKPSYKK	0.00623231	-2.20528
	MMCGM12_00653	30S ribosomal protein S11	129	ALQMAGLEITSIK+ALQMAGLEITSIKDTTPIPHNGVRPR+GIAHIHSTFNNTIVTVSDEK+GIAHIHSTFNNTIVTVSDEKGNVLSWSSAGAIGFK+GNVLSWSSAGAIGFK+KSTPYAAQLISEAAAK+STPYAAQLISEAAAK	0.00606087	-2.21739
	MMCGM12_00815	50S ribosomal protein L11	142	AGDVVPVVITAYDDK+AGDVVPVVITAYDDKSFDFVLK+DRAGDVVPVVITAYDDK+LEFMAMQAKPGAELASLGINMPAFTR+MPDLNANTIEAAMK+SFDFVLK+TQTVATVTLDDIR+TTPTAYMLK+TTPTAYMLKK+VAKLEFMAMQAKPGAELASLGINMPAFTR	0.006024	-2.22004
	MMCGM12_00654	30S ribosomal protein S13	121	DLTEEQIK+DLTEEQIKNISMEISK+EVSLNIK+EVSLNIKR+ISGVEIPNNKR+NISMEISKYKTEGELR+RVVVSLTYIYGIGLPTAQSVLK+VKDLTEEQIK+VKDLTEEQIKNISMEISK+VVVSLTYIYGIGLPTAQSVLK	0.00597598	-2.22352
	MMCGM12_00261	Transcription elongation factor GreA	157	AKVIDDSKTHSTGEVK+DISKPYK+EIILTQEGLEELKAELK+EVETLINR+IGSTVQFVSSLDNK+IKEVETLINR+IVGAIEADPFSNLISNESPIAK+KVNTTVEIK+KVNTTVEIKDISKPYK+NQGDLSENADYDAAR+SKEIILTQEGLEELKAELK+VIDDSKTHSTGEVK+VIDDSKTHSTGEVKIGSTVQFVSSLDNK+VNTTVEIKDISKPYK	0.00580491	-2.23613
	MMCGM12_00033	30S ribosomal protein S6	137	ELVTKLDAILAENGK+GFYHVVIVEATTQAIK+GFYHVVIVEATTQAIKEFER+IDKNVVR+ILESNDLGLLDFTYEINHK+ILESNDLGLLDFTYEINHKK+KGFYHVVIVEATTQAIK+KGFYHVVIVEATTQAIKEFER+KKGFYHVVIVEATTQAIK+KKGFYHVVIVEATTQAIKEFER+KYEVMYILDQDVK+KYEVMYILDQDVKDTK+LDAILAENGK+TDMTKYEEEQREK+TLVLNTENIQNYEQSVVLSK+YEVMYILDQDVKDTK	0.00571998	-2.24253
	MMCGM12_00675	50S ribosomal protein L2	282	DDDGKYVTLR+DIFGTISTIEYDPNR+DIFGTISTIEYDPNRNAFICLINYVDGEKR+GIRPTVR+GSVMNPNDHPHGGGEGR+KSPVTPWGK+KSPVTPWGKK+KVLAECYATIGEVGNEEYNLVNWGK+NAFICLINYVDGEK+NAFICLINYVDGEKR+NIPEGTLLHNVELKPGK+NIPEGTLLHNVELKPGKGGQIAR+QKYRIIDFK+SAGSSVQLLGK+SAGSSVQLLGKDDDGK+SAGSSVQLLGKDDDGKYVTLR+SPVTPWGK+SPVTPWGKK+VLAECYATIGEVGNEEYNLVNWGK+VVASENADIK	0.0056912	-2.24472
	MMCGM12_00371	50S ribosomal protein L19	127	FDIINNQLR+IKEGDKFR+IKEIMPTK+IQSFEGLVIK+SGDTIRVDVK+SKFDIINNQLR+TFPLHSPIIDSVTLIK+TFPLHSPIIDSVTLIKR+TQGSGITYSVVVR+TQGSGITYSVVVRK	0.00560829	-2.25109
	MMCGM12_00777	Protein NrdI	157	DVIKPVGIPFVVYFSSISNNTHR+DYVLVTPTYSGGGEYVEGAVPK+GVISSGNTNFGDTFGIAGPIISK+GVISSGNTNFGDTFGIAGPIISKK+IPYELDQSISVNR+KLNVPFLYQFELLGTQYDVSQIK+KVTDKDVIKPVGIPFVVYFSSISNNTHR+LNVPFLYQFELLGTQYDVSQIK+VTDKDVIKPVGIPFVVYFSSISNNTHR	0.00560262	-2.25153
	MMCGM12_00674	30S ribosomal protein S19	88	EFIPVYITEDMVGNK+GPFVDESLFK+GPFVDESLFKK+KGPFVDESLFK+KGPFVDESLFKK+LGEFAPTRK+STIFPEFIGK+TFGVYNGKEFIPVYITEDMVGNK	0.00553547	-2.25677
	MMCGM12_00614	Phosphoglycerate kinase	404	AHASNVGIASNIK+AHASNVGIASNIKVSAIGFLVEKELK+DIDVKNK+DKFSWISTGGGASLEFMEGK+DKFSWISTGGGASLEFMEGKELLGISAIQDK+DKIVVPVDTACAK+EFADVSPTIFEGNIPDEWDGLDAGPK+EIILVENTR+EIILVENTRFEDVLDDQVVK+EIILVENTRFEDVLDDQVVKYESK+FEDVLDDQVVK+FEDVLDDQVVKYESK+FSWISTGGGASLEFMEGKELLGISAIQDK+GQELEQAISSLQSK+IGVIENLLPK+IIAALPTINYLLENDAK+IIAALPTINYLLENDAKIVLFSHLSR+IVLFSHLSR+IVVPVDTACAK+KPFIAILGGAK+MLSQAVNEPK+MLSQAVNEPKKPFIAILGGAK+NNYE…	0.0053028	-2.27541
	MMCGM12_00238	Phosphate acetyltransferase	322	ATIEVAHQVMQLPNYVGAMLVK+EFSEEFVK+EVPSEIK+EVPSEIKNNSSIK+FKNCLLTK+GATFIDVLNTAIMTLHLSY+GDENYIFTDCALNIKPTSEQLVEITQMAVDFAK+GKATIEVAHQVMQLPNYVGAMLVK+KSIVFPEGESEIIQSVAK+LGLPILLFK+LNQADCMLSGLNNTTADTIRPALQIIGTKPGYNIASSIFIMSK+MGGFEAIGPFVLGLNQPVNDLSR+MYTLEEIKNQLVLK+NVEAALLSYSTNGSGK+NVEAALLSYSTNGSGKGEDVDR+NVEAALLSYSTNGSGKGEDVDRVHK+QTPDIFVFPDINAGNIGYK+SIVFPEGESEIIQSVAK+SSQNDYVCEGEIQFDAAFDKK+TICLDEFDTKEFSEEFVK+…	0.00526184	-2.27878
	MMCGM12_00153	30S ribosomal protein S12	139	GINTLIKK+GTLDTQGVAK+GTLDTQGVAKR+LTNGMEVNAYIPGEGHNLQEHSVVLIR+PTINQLVK+TKAPALNR+VKDLPGVR	0.00519047	-2.28471
	MMCGM12_00154	30S ribosomal protein S7	155	AIENIKPHLELK+DVLADPIYNSK+EKTNKEPIEVFNK+GIAQSIIYDAFNIIK+GIAQSIIYDAFNIIKEK+IGGANYQVPVEVSAER+LANEIIDASNNIGGSVK+LANEIIDASNNIGGSVKK+RGIAQSIIYDAFNIIK+RIGGANYQVPVEVSAER+TNKEPIEVFNK	0.00516748	-2.28664
	MMCGM12_00651	50S ribosomal protein L17	119	DIDADKKETALQK+GDNAPMVIIK+GQNTAWR+KGDNAPMVIIK+NGGYTSILK	0.00515283	-2.28787
	MMCGM12_00772	Adenylosuccinate synthetase	432	AHLIFDWHTLIDQLQEENR+AHLIFDWHTLIDQLQEENRK+AHLIFDWHTLIDQLQEENRKENK+DILKENLDYHNQIITK+ENLDYHNQIITK+FAGGDNAGHMIEFNNK+FAGGDNAGHMIEFNNKR+FVLFEGAQGVLLDIDHGTYPFVTSSNCSANNASIGTGIHNK+GIGPTYADK+GREYGSNTGKPR+HKVTIIPSGVFNPK+ICDFQNPNFK+ICDFQNPNFKDILK+ICDFQNPNFKDILKENLDYHNQIITK+ICTHYKLDGK+IEEIVKVPFLGFSVGPDR+IEEIVKVPFLGFSVGPDRK+IGWLDLVALK+IIDWFPASDYELKK+ITDYFSQK+KCEPLYEELDGWNQDITK+LNESNISTDNVFISDR+NIIGNGTVINLK+NN…	0.00499068	-2.30175
	MMCGM12_00784	PTS system glucose-specific EIICBA component	745	AFGANIMPTLSK+AFLLPIALLPIAGVFLGVGAAIAANTPEQSALWFIGK+DCMCEEPNKDEEQPVSEMK+DCMCEEPNKDEEQPVSEMKVEEK+DEACGCEKDCMCEEPNKDEEQPVSEMK+DEACGCEKDCMCEEPNKDEEQPVSEMKVEEK+DSGVAAITAVVGFLVFNGVQAPLFTQGQVQSDK+ELWGAVGDQIISQR+FGFMLLGLPAAALAMWLAAPK+FGFMLLGLPAAALAMWLAAPKENR+FGQVSGTLPYGTDSLIFEIVER+FHQTQLPTAISFFSGTK+FQSGKFGFMLLGLPAAALAMWLAAPK+FQSGKFGFMLLGLPAAALAMWLAAPKENR+GNNIQIVYGGEQEAIKPR+HVSNSLTGSNMGILSLNTGVLGGIFVGAIAA…	0.00494246	-2.30597
	MMCGM12_00509	50S ribosomal protein L33 2	47	CTVCKNENYIGK+CTVCKNENYIGKNDK+CTVCKNENYIGKNDKK+NENYIGKNDK+YCSNCNKHETHK	0.00491156	-2.30869
	MMCGM12_00042	Phenyllactate dehydrogenase	328	AFGCEVLGYDIKPNNNFEDVIK+DGAILINTSR+DHNCVIVR+DQGVEYVFTR+DSEVQFFEK+ELISKMKDGAILINTSR+GQIQDEQAILDAIK+IDLIKDHNCVIVR+KSSYWAYQSVNK+MDQYGFSK+MKDGAILINTSR+NKYNYELTLAQGVLTLDR+NKYNYELTLAQGVLTLDRIDLIK+NKYNYELTLAQGVLTLDRIDLIKDHNCVIVR+NSVVGIIGTGR+SSYWAYQSVNK+TLLQAIKDQGVEYVFTR+TVGFDHIDIPTGHELGFK+VASYSPTAIAELAFSLAHSLSR+VASYSPTAIAELAFSLAHSLSRK+VASYSPTAIAELAFSLAHSLSRKSSYWAYQSVNKNFK+VIFFGVR+VLLTPHIGSYTDEAASNMIEYSLD…	0.00486324	-2.31299
	MMCGM12_00803	Uracil phosphoribosyltransferase	207	AFTEIKHPLIIDK+AGIGMLDGIQK+DEETLEIHQYFAK+DFRENLNEIAQLMVYEIFR+DIDKSYVIVVDPMLATGGSACK+DLKLEPVEITTPVAK+ENLNEIAQLMVYEIFR+FVCLVAVEPGIK+FVCLVAVEPGIKR+GYIVPGLGDAGDRIFGTK+HPLIIDK+IAHVGLYRDEETLEIHQYFAK+LQEQHPDVEIYAASK+LQEQHPDVEIYAASKDEK+LQEQHPDVEIYAASKDEKLNEK+RLQEQHPDVEIYAASKDEK+SYVIVVDPMLATGGSACK+TTGYTINQPVVLVPILR+TTKDIDKSYVIVVDPMLATGGSACK	0.00483232	-2.31575
	MMCGM12_00399	Trigger factor	428	ANLVVPGFR+ANLVVPGFRK+DDELVKDLNLPDITTYEQLEQK+DFVLEIGSNQFVPGFEDSMIGLK+DLNLPDITTYEQLEQK+DVKKEFEDQLAQQK+EFEDQLAQQK+EKILPAKDDELVKDLNLPDITTYEQLEQK+EKQADDQIQKGDIVTFDFK+ENIVASEEAINAK+FPEEYIPSLAGK+GDIVTFDFK+GYVDDQAFEGGEAK+GYVDDQAFEGGEAKDFVLEIGSNQFVPGFEDSMIGLK+IKSFLVASEIK+ILPAKDDELVK+ILPAKDDELVKDLNLPDITTYEQLEQK+IQNDNSPTPVIVK+ITQEEIDEELKSDATHR+IVVKPAFDFALSQENK+IVVKPAFDFALSQENKIQNDNSPTPVIVK+KEFEDQLAQQK+KPVVE…	0.00480021	-2.31865
	MMCGM12_00656	Translation initiation factor IF-1	74	AKETEMEFEGTVVEVLPNAQFK+ILPGDKVTIVISPYDMTR+LENGVVINAHVSGK+VKLENGVVINAHVSGK	0.00473227	-2.32484
	MMCGM12_00527	Cell division protein SepF	138	DFLSGVLYIK+DFLSGVLYIKK+DSYTQTSNQFNQNHQTNTSNMNQTDMNK+DSYTQTSNQFNQNHQTNTSNMNQTDMNKSPINTYVFSPMK+FKDFLSGVLYIK+FSEVQSIVDTLLDQK+FSEVQSIVDTLLDQKVVVVDFK+LNENIYK+QNEQDQDQIELELTDSDIFEQESPVLK+SPINTYVFSPMK	0.00464305	-2.3331
	MMCGM12_00311	Aminopeptidase YpdF	358	ACDITDQVFQAALDFIKPGITEK+DDWEIANIK+DDWEIANIKK+DFDLIGINCSK+DIELHHFSK+EGVIAGDIHK+EGVIAGDIHKQVYDFIDKK+ENMTITIEPGIYIPDLGGVR+FIDDKFLEFGADK+FIDDKFLEFGADKISFDTIIASGVNGSMPHAVPSDK+FLEFGADKISFDTIIASGVNGSMPHAVPSDK+HEIINELLEK+HEIINELLEKNNADAILLYSPENR+IEDDVLVTK+ISFDTIIASGVNGSMPHAVPSDK+ISFDTIIASGVNGSMPHAVPSDKVINNNELITIDMGCFYNGYCSDQTR+KACDITDQVFQAALDFIKPGITEK+LVEIYNIVYEAQSLGISLVK+MIKDDWEIANIKK+MTKHEIINELLEK+MTKH…	0.00457678	-2.33935
	MMCGM12_00088	30S ribosomal protein S20	81	AELVNHAVSLVDK+GIFKDNK+SNDDANKAELVNHAVSLVDK+SNDDANKAELVNHAVSLVDKGLKK	0.00452049	-2.34472
	MMCGM12_00230	Pyruvate kinase	478	AEIADLLATK+AEVTDVYFATELGADATMLSGESAAGDYPFLTVHTMSTINKR+ALNKPISIILDTK+ALNKPISIILDTKGPEIR+ANANHIQIISK+ATAFNHHIVK+DEKDILFGCEQGVDYIAASFVNTAENVR+DILFGCEQGVDYIAASFVNTAENVR+ELFNNGMTTIR+FKDNKQEVVK+FRPNVTILGVSPDK+FRPNVTILGVSPDKK+GDLGLEIPYYDVPYWEK+GKIVIVATQMLETMTENPSPTR+GQSITIYTDTYSYLNK+IESQVGLDNIDEIIEESDGIMIAR+IVIVATQMLETMTENPSPTR+LELTVDSVEPQIIK+LWTSFGVWHSIFMNK+LWTSFGVWHSIFMNKVDTLDNLDNNIEK+RVNLPGIDFSLPFLSE…	0.00440221	-2.35623
	MMCGM12_00473	Sigma factor SigB regulation protein RsbQ	264	DRTFELIEQGLDAIK+DRTFELIEQGLDAIKIPSLLILGEK+GVEMHWMK+IPSLLILGEK+IPSLLILGEKDGVILR+IPSLLILGEKDGVILRDECLDYFK+IVENFLNK+KLIFITPMNKPQR+KTGHMVFQENFEEFIK+LIFITPMNKPQR+MNLIYDYNYVFK+NNNNDNESIIFVHGYNSSPR+NVVAIGHSMGGGVISIAYK+QEFDPYVYNNDVIVELGEPK+QEFDPYVYNNDVIVELGEPKDR+SNYYALQFPGSNLVK+TFDEYINNTLSSLYYDPSILTSNQEWMK+TFELIEQGLDAIK+TFELIEQGLDAIKIPSLLILGEK+TGHMVFQENFEEFIK	0.0043463	-2.36178
	MMCGM12_00663	50S ribosomal protein L6	180	GVEIQAVKPTELVITGIDK+GVEIQAVKPTELVITGIDKQLVGQVAANIR+IAENNLITITGSK+IEVEENK+IEVEENKLITK+IEVEENKLITKR+LLQIPNGVEVK+LNLSLGYSHPVEFEIPK+LNLSLGYSHPVEFEIPKGVEIQAVKPTELVITGIDK+NETIIRK+QFSPLIK+QLHGTTNSLLQGMLTGVSEGFK+QLHGTTNSLLQGMLTGVSEGFKK+YKNETIIRK	0.00434597	-2.36181
	MMCGM12_00776	Ribonucleoside-diphosphate reductase subunit alpha 1	720	CEFDKWTPQTNR+DMALFSPYDVQK+DNKDMALFSPYDVQK+DQDNFQLDVK+DYDVQIPSQTDWIQLVEEIKK+EFSDSIYNAISALDIVSR+ELFKDYDVQIPSQTDWIQLVEEIKK+ERLDYLLENK+ETGSPIKNISGLSSGPIPVMK+FADGSWFDKYTK+FASFDESR+FQPATPTFLNAAK+FQPATPTFLNAAKK+GGGVAICLTNLR+GNAQNHAVGLGAMNLHGFLATNK+IFSKDQDNFQLDVK+IIMSNLCSEIVQVSTASEYSSDLSFVK+ILEDSFTYADQLGQR+IMYDSPEAVDFTNMFFYTVAYNAFK+IRQDVLENSENYECDACK+IRQDVLENSENYECDACKI+KFFLTVAELHFESGYPYILFEDTVNRR+KTGLAN…	0.0043206	-2.36436
	MMCGM12_00546	30S ribosomal protein S2	292	ALWEIEEEEKK+ALWEIEEEEKKGR+EAALRSGNFYINNR+EELSAAGVQYGHQTK+EELSAAGVQYGHQTKR+EITREELSAAGVQYGHQTK+EITREELSAAGVQYGHQTKR+LNIPVIAICDTNADPDMIDYVIPGNDDLQESVNLIINILVEAYAEGAQIK+LPAAIVVVDPK+LPAAIVVVDPKGDEIAVK+NKNHIIDLEK+QMHKLPAAIVVVDPK+SGNFYINNR+SREITREELSAAGVQYGHQTK+SREITREELSAAGVQYGHQTKR+SYIYGVK+TITHLNTAQK+VMTPVVENQSTEQQASENVSNTQVSNEPVTPVVEVEK+WLGGTLTNLK	0.00431383	-2.36504
	MMCGM12_00506	50S ribosomal protein L21	100	IKGEVNDKVTFDEILMIDGQIGTPTVVGAK+VEPGQEIFIEK+VTFDEILMIDGQIGTPTVVGAK	0.00406822	-2.39049
	MMCGM12_00227	Glycerol kinase	505	ALITDKQGNIIAVEQSEFTQYFPK+ATLEAIAYQANDVVDAMGK+ATLEAIAYQANDVVDAMGKDMK+EGWVEHDAIEIWNTQR+ETAVIWNK+ETAVIWNKETGLPIYNAIVWQDQR+ETGLPIYNAIVWQDQR+GAIFGLDR+IASSIGDQQSALFGQLCLEK+IKIASSIGDQQSALFGQLCLEK+IVYNAIETEWYAGQVKDDR+KPIEIFK+KPIEIFKVDGGAANNK+KYILTLDEGTTSAR+LTGGEVFVTDHTNAQR+NILPEIK+QGNIIAVEQSEFTQYFPK+RVYVVPSFTGLGSPYWDSFSR+SALVQVLNK+SCSEVYGYTFK+SGIDPSQIEAIGITNQR+SGLIINPYFSGTK+SNHGLLTTVAYSFK+SNHGLLTTVAYSFKD…	0.00397595	-2.40045
	MMCGM12_00356	DNA-binding protein HU	90	EGVNPSTGEK+ELIEEIIINENISK+ELIEEIIINENISKVDAEK+EVSVAGFGK+HLIDGKEVSVAGFGK+IFQTISK+KELIEEIIINENISK	0.00389013	-2.40992
	MMCGM12_00419	Adenine phosphoribosyltransferase	170	AEVIGMSFLIDLTFLHDVNLFDQYK+DAFKYTIDQMADFVK+DITPLLNNK+DITPLLNNKDAFK+EFVVDVK+EFVVDVKDFPK+EVYDVEYSLEYGTNHQQIHVGDLKPNDK+GFLLASAVAYAANK+GFLLASAVAYAANKR+KLDVDVVVAPEAR+KPNKLPR+LDVDVVVAPEAR+QGIVFKDITPLLNNK+QGIVFKDITPLLNNKDAFK+VVVIDDVLATGGTMQAIIDLVK+YTIDQMADFVK	0.00386319	-2.41294
	MMCGM12_00814	50S ribosomal protein L1	226	ADIVGGEELINR+ADKEGNIHLIIGK+EAEQAKADIVGGEELINR+EGNIHLIIGK+FKEALSK+GAVVLPAGTGK+IKNENWFDFDIIVATPEMMAK+NKVYPLTQALDLAK+NVTLSTTMGPGIK+TGTVTLDVAK+TKEAEQAKADIVGGEELINR+VKPQTVKGDYIK+VSFEIEKLEENFK+VYPLTQALDLAK	0.00377605	-2.42285
	MMCGM12_00837	50S ribosomal protein L9	147	ADQEEKELAK+DHLKADQEEKELAK+IATNNSIQTLK+IATNNSIQTLKDHLK+IATNNSIQTLKDHLKADQEEKELAK+IGINYVK+KTLEELTLHFK+LQTNDDKVFGSISSQDIVNQLK+LQTNDDKVFGSISSQDIVNQLKDVHR+NEIKEVSDGYAR+TLEELTLHFK+VFGSISSQDIVNQLKDVHR+VKLDFGIEAIIK	0.00376079	-2.42461
	MMCGM12_00233	Lipoate--protein ligase 1	334	AKEPIVFFWQNANTIVVGR+ALQPIITYLNQK+DVENILNQFDLEAIFAK+EFFKDINIDIDLNTFINDVVSSYVQNEK+EPIVFFWQNANTIVVGR+FNKKDVENILNQFDLEAIFAK+GFITLNLDVDNGVITNIK+IKWIELTDQEK+INLLISK+IYGDFLGTQGTEK+IYGDFLGTQGTEKLEAK+KDVENILNQFDLEAIFAK+MINLLISK+NFTSDDITNLLFKD+NQNAFAEINLEAAQK+NQNAFAEINLEAAQKDNVK+NTGGGTVYQDLGNVCYSLIVDNSTDDVDYQK+NTVFSLVK+NTVFSLVKK+RNTGGGTVYQDLGNVCYSLIVDNSTDDVDYQK+WIELTDQEK	0.00371016	-2.43049
	MMCGM12_00036	Bacitracin export ATP-binding protein BceA	344	ASQGDVFVLGSNLSLLK+DPDFEEMK+DQMHKYPHQMSGGQQQR+ENAEVGENLSSK+ENAEVGENLSSKK+EYIVIPNDQK+EYIVIPNDQKFEPGIK+GHIITTQNYKPNLDK+GHIITTQNYKPNLDKHIIELK+KDPDFEEMK+KNGMSIDEIFETIGMK+KNTEVSINIEQIQPISK+LDKSDFIVILGPSGSGK+NGMSIDEIFETIGMK+NPDILFADEPTGALDEEMGR+NPDILFADEPTGALDEEMGRK+NTEVSINIEQIQPISK+RTVGFVFQQYNLLTNLTAK+TTFLNIISGLDK+TTFLNIISGLDKASQGDVFVLGSNLSLLK+TTVIVVTHNPNIAK+TVGFVFQQYNLLTNLTAK+YPHQMSGGQQQR	0.00369915	-2.43178
	MMCGM12_00664	30S ribosomal protein S8	129	ILKEEGFISNFTVEGDVK+ILKEEGFISNFTVEGDVKK+KTINIELK+VYAQANEIPQVLNGLGISIVSTSQGIMTGK+VYAQANEIPQVLNGLGISIVSTSQGIMTGKK	0.00368056	-2.43397
	MMCGM12_00677	50S ribosomal protein L4	208	EIALNDYVWGIEPHQQAIYDTVISQQAALR+EKEELVVK+ENNLVIVDKFEFAKPSTK+GGGVTFGPTPDINYK+GGGVTFGPTPDINYKK+LQVLDIK+LQVLDIKGNEVK+SSNNITGVK+TISANQLNVFDLLNATK+VKENNLVIVDK+VKENNLVIVDKFEFAKPSTK	0.00367993	-2.43404
	MMCGM12_00206	50S ribosomal protein L20	119	INAAVRPEGLSYSTFMHGLK+KMLSELAINNSEEFK+KMLSELAINNSEEFKQIVQQAK+LANININR+MLSELAINNSEEFK+MLSELAINNSEEFKQIVQQAK	0.00367698	-2.43439
	MMCGM12_00661	30S ribosomal protein S5	254	AENQENTVEVITNAETESK+AENQENTVEVITNAETESKAE+ANEVPEAIKK+ATFEGLSSMQTLK+ATFEGLSSMQTLKR+FAAVVVVGNKK+GLVGMGTGK+KAENQENTVEVITNAETESK+KAENQENTVEVITNAETESKAE+KGLVGMGTGK+KNLVSVTLR+NLVSVTLR+NTTVPHEVLGTFGAGK+SKQVKDEFEEK+SLGSNNAINMIR+TEEMNVVETSSEMNSNVEK+VGTGIIAGGPAR	0.00363182	-2.43976
	MMCGM12_00668	50S ribosomal protein L14	122	EDGTYIK+FSENAAVLIK+FSENAAVLIKEDK+FSENAAVLIKEDKTPR+FSGIGDIIICSVISATPGAVIK+FSGIGDIIICSVISATPGAVIKK+KFSGIGDIIICSVISATPGAVIK+KFSGIGDIIICSVISATPGAVIKK	0.00354368	-2.45042
	MMCGM12_00734	Triosephosphate isomerase	248	AIIAYEPIWAIGTGK+DKGAYTGEISTTMLK+EMFNETDLDVNKK+GAYTGEISTTMLK+IAAQNVHYKDK+IIAGLAVPYVMLQTGLK+IYDKNTAEQIIIQYGGSVKPSNIQEYLK+MNGTNESLTDFLNQVDNK+MNGTNESLTDFLNQVDNKIDSSK+MPNIDGALVGGASLLASDYLGLVNYNE+NTAEQIIIQYGGSVKPSNIQEYLK+TATSSDAEEVCK+TIEFVNNQINIMFEGIK+TIEFVNNQINIMFEGIKK+TIEFVNNQINIMFEGIKKEDAIK+VIFGNWK+VLLENNITPIICCGETLQTK	0.00352757	-2.4524
	MMCGM12_00243	PTS system glucose-specific EIIA component	154	GDVVAILK+HAFGIQTK+IITLDEVEDDVFR+KGDVVAILK+LVTAFPTK+LVTAFPTKHAFGIQTK+MLGDGFAIYPTSNDFHAPVSGK+SPIIFTNNGGK	0.00347909	-2.45841
	MMCGM12_00081	hypothetical protein	456	AKPSADKDGYSK+ALSFTDSATTIGSK+ATTQINDETSFNLIK+DFKNGDKFDNEK+DFVGLSETEITK+DKQLLDDVR+EKELFENSLVIGASQSIYNDGISYSK+ELFENSLVIGASQSIYNDGISYSK+GIYDAANPANYYR+GKNFYDAIESLLK+GKNFYDAIESLLKDGNK+IDEEISK+IDEEISKSNTNIEAIKK+LGVLLTAGR+LISLMGISLLAASATVVTVACGK+NFYDAIESLLK+NFYDAIESLLKDGNK+NGDKFDNEKATTQINDETSFNLIK+QLLDDVRQSFVDLIEKNDEAKK+QSFVDLIEKNDEAK+QSFVDLIEKNDEAKK+SGVTPETTLK+SGVTPETTLKDFK+SINIDNNSNNEWK+SKTSSSGFLYPVLWL…	0.00347037	-2.4595
	MMCGM12_00155	Elongation factor G	689	AAPIQLPIGAEENFTGIIDLVEMK+AHLVEVAVEYDEELLMK+AREYSLLNTR+ATIVDGSMHEVDSNEMAYK+AYEFDGKPEENYK+AYEFDGKPEENYKEIEIPTNLLEQAK+EFNVATNVGAPQVSYR+EIEIPTNLLEQAK+ETIKLPGK+ETIKLPGKAEGK+EYINSAR+EYSLLNTR+GEIILESMVFPEPVIQLALEPK+GFEWVDK+GFEWVDKITGGR+GILPTGEEVER+GITITSAATTAFWK+GNYTMIFSHYAEAPK+GSYGHVVIEFEPNK+GSYGHVVIEFEPNKDK+GSYGHVVIEFEPNKDKGFEWVDK+GSYGHVVIEFEPNKDKGFEWVDKITGGR+GSYVLNSTK+GVINADFFPVLAGSAFK+HADDTEPFSALAFK…	0.00345142	-2.46188
	MMCGM12_00368	30S ribosomal protein S16	92	IDKELTLK+INRNGQYIELVGTFNPLKDEVK+NGQYIELVGTFNPLK+NGQYIELVGTFNPLKDEVK+NGQYIELVGTFNPLKDEVKIDK+NGQYIELVGTFNPLKDEVKIDKELTLK+WLNNGAQPTDTVR	0.00341587	-2.46637
	MMCGM12_00670	50S ribosomal protein L29	138	AMQAAEQETVEPDTK+AMQAAEQETVEPDTKGETK+FLEEQYGQQSQTELNEADIQK+IELALSEK+IELALSEKR+KFLEEQYGQQSQTELNEADIQK+NLSVDELIK	0.00341513	-2.46647
	MMCGM12_00451	Glucose-6-phosphate isomerase	427	AKDLIVAITDK+AKDLIVAITDKNK+AKNELINDDLSNQAYK+DLIVAITDK+DLIVAITDKNK+FSVLTPVGIFPLLVSGINTDNIFNGALK+GLLPSSMIFSTDLHSLGQWVQEGPR+GLYHQDKVELIYAGNTMSSTYIYQLVEYLK+GNDYLGWLNWPNDYNK+GNDYLGWLNWPNDYNKTEYEQMK+GVIQAHSITGNMPNIVLEFDK+GYQTFVIPNDIGGR+ITKPNYDLNVPIDNDNYDGLNYLTNK+KGYQTFVIPNDIGGR+LLEKPGIK+MDDEQFGYLVYFFELALAMSAYLLDVNPFNQPGVEVYK+NELINDDLSNQAYK+NFGICVISK+NKNFGICVISK+NYLYNQGYK+QIHQIIINK+SFHQINQTALK+SGTTTEPGIS…	0.00338768	-2.46997
	MMCGM12_00845	Transcription termination/antitermination protein NusG	213	FPGYIFINMIMSEK+GAKPSPLTTEETLNMLVPNLEEIEQAHEQEQQEENLK+GAKPSPLTTEETLNMLVPNLEEIEQAHEQEQQEENLKNEAVNK+GAKPSPLTTEETLNMLVPNLEEIEQAHEQEQQEENLKNEAVNKK+GQWFVISCQTGHEEK+MTYEEIKQLEDEILEAK+NKFPGYIFINMIMSEK+NTPGVTGFIGSSGR+SASIEDEVFSIK+SGIHENEEGTVK+SGIHENEEGTVKDMDFSK+VKSGIHENEEGTVK+VKSGIHENEEGTVKDMDFSK	0.00335516	-2.47416
	MMCGM12_00905	hypothetical protein	211	FEIDENK+FNFTTFYQLGK+FSDVENKNLGNFEPSNKNTISQLDIKK+KLNVNESDLQELK+KLNVNESDLQELKTDSSSNGIGFGSVR+LNVNESDLQELK+LNVNESDLQELKTDSSSNGIGFGSVR+NLGNFEPSNKNTISQLDIK+NLGNFEPSNKNTISQLDIKK+NTISQLDIK+NTISQLDIKK+TDSSSNGIGFGSVR+TGDIWFLSQLDIKK	0.00330394	-2.48084
	MMCGM12_00671	50S ribosomal protein L16	137	EINFGEFGLMALDGAWIDNHQIEAAR+GNPEKWVAVVKK+GTIMFEVAQVNEQVAR+IFPHMAMTK+KGTIMFEVAQVNEQVAR	0.00328798	-2.48294
	MMCGM12_00228	putative protein MG039	387	EEAILPWK+EETLLVTQQQYDNIGK+GLINGLDPK+GVIVAPMLDGR+HLIPNINMDKTCTVYAGSRPIDVETNDFVIRPAK+IDSTIVAFNDEEMK+IDSTIVAFNDEEMKHVHMLYDR+ILDKSEAGIVNSVVFMVPTIHGK+LALETSSHNSGLVHGGFDPRPETLNAK+QAVGALVCNSSIAIDPVVLTTTLMR+SAFDKLDKK+SEAGIVNSVVFMVPTIHGK+SPAIASAPAIADMVCDLVK+TAKDEIIQAEVIVNVAGHYADIIANMVGYGDFK+TCTVYAGSRPIDVETNDFVIRPAK+VDNIFEIK+VMVGPTALDGVPK+VMVGPTALDGVPKEETLLVTQQQYDNIGK	0.00319757	-2.49504
	MMCGM12_00666	50S ribosomal protein L5	180	EAFALLQK+EQIIFPEVDYDK+EQIIFPEVDYDKVIR+GMDITIVTSAK+IGMPFEK+IVINMGIGDATTDPK+KLDAAISELEK+KMYDFLDKLINVALPR+LDAAISELEK+LINVALPR+LREGMAIGAK+LSGQKPIVTK+MYDFLDKLINVALPR+NQIVPELFK+SIMQVPK+TNKEAFALLQK+TSFDGFGNFTTGIK+YKNQIVPELFK	0.00315414	-2.50098
	MMCGM12_00229	ATP-dependent 6-phosphofructokinase isozyme 1	326	AGIEALVVIGGDGSYMGAQK+DIDSTLNMK+DIDSTLNMKK+EDKKPFINYLR+EINGYFSK+GGLFIGLENNK+GGTYLGSAR+GIEVYGINDGYK+GLVNGWFEK+IGILTSGGDAPGMNNAIAGVVK+IRDTMQSHNR+KAGIEALVVIGGDGSYMGAQK+KEDKKPFINYLR+KIGILTSGGDAPGMNNAIAGVVK+KPFINYLR+LPEFKELEVR+LTEMGINCIGLPGTIDNDISSTDYTIGFHTALNTIVEAVDR+SYGISAEEIAEK	0.00315281	-2.50116
	MMCGM12_00306	Transcription termination/antitermination protein NusA	584	ATKKEEKPVITTTK+DQEELLKQESMYK+DQEELLKQESMYKEYENNFNDFENEKEILLAEK+EEKPVITTTK+EILLAEK+ENMDILWNGDTTIQEVETNTYTPK+ENNYVLDINGTTAYLWK+EPVVEVQEFEIEK+ESIINGLK+ESIINGLKEGLQK+EYENNFNDFENEKEILLAEK+IDIIRWDEDQITYLINAMTPVK+IDINENTGLITMHQELK+IEDQITENK+IEDQITENKQPEIK+IEDQITENKQPEIKTEVETKPNIVEQVNK+IGDEYDIVVPDTQLSLAIGK+INIFSYSTALK+INIFSYSTALKENMDILWNGDTTIQEVETNTYTPK+ISDILKGEK+ISDILKGEKIDIIR+IYEQFVSLEGEVVQAK+KEEKPVITT…	0.00312951	-2.50438
	MMCGM12_00115	putative endonuclease 4	289	ANTFMIFTGPPQSTLR+CEEIKIPTLVLHPGSHTTGNYK+CEEIKIPTLVLHPGSHTTGNYKDSLNQIIK+DKVGVCLDTCHLHDAGYDLSK+DLVVHAPYIINIANSVDQNK+DLVVHAPYIINIANSVDQNKWK+DSLNQIIK+HANIGYGYVGFDTLVNVVFDKDFSNISK+IEIEDLLNK+ILETPYIDKKPPYK+ILETPYIDKKPPYKIEIEDLLNK+IPTLVLHPGSHTTGNYK+IPTLVLHPGSHTTGNYKDSLNQIIK+KPPYKIEIEDLLNK+QNNYLVGSVNEAISYK+RCEEIKIPTLVLHPGSHTTGNYK+RCEEIKIPTLVLHPGSHTTGNYKDSLNQIIK+TNTNHLYINQMHELMNSYK+VGVCLDTCHLHDAGYDLSK+VGV…	0.00310547	-2.50773
	MMCGM12_00056	GMP reductase	320	DKNLITSISLGVKPDEYK+DLQAIKR+ECDTTATLGK+EKMKDQVFIIAGNVATPK+EMTEDLQSSISYAGGK+EMTEDLQSSISYAGGKDLQAIK+EVEIDNCIYK+EVEIDNCIYKEYYGSASEYNK+EYYGSASEYNK+GSIFDTLK+GSIFDTLKEMTEDLQSSISYAGGK+HTFKLPVVPANMATIINEELAEK+IFDYDDVQLIPEMCIVNSR+KECDTTATLGK+KIFDYDDVQLIPEMCIVNSR+LKTGFGTGGWQLSALK+LPVVPANMATIINEELAEK+LVDQMVEQNLIPDYITIDIAHGHALSVK+MGASFCMIGSLFAAHLESPGK+MGASFCMIGSLFAAHLESPGKEVEIDNCIYK+MGASFCMIGSLFAAHLESPGKEVEID…	0.00301538	-2.52051
	MMCGM12_00635	Putrescine carbamoyltransferase	365	AFKPTYQVTPELMK+AFKPTYQVTPELMKK+AGDQALFMHCLPASR+ALKHETVLNLAK+ESLYDTTK+HETVLNLAK+HFIDTQELSK+KAGDQALFMHCLPASR+LGMNFVHISPQK+LTAQMGLLVYYLYPQIDK+LTAQMGLLVYYLYPQIDKSSNAVK+NLEYEDIK+NLEYEDIKFEDIK+NVEVYDEVIDSDNSIAFQQAENR+QANSGSVLVTDDLEQVK+SSNAVKDYYR+TNVCSSTMHITTK+TRVSFEAAMTLLGGHAQYLKPGELHLGVR+VKAFKPTYQVTPELMK+VSFEAAMTLLGGHAQYLKPGELHLGVR+YADVPVLNGLTDYNHPTQAICDVFTMLEYMPATK+YCGAVPELLK+YQSPQAWVDIAKENIK+YTYNNDY…	0.00294022	-2.53147
	MMCGM12_00812	50S ribosomal protein L10	165	AAEELGLVDLIPFLTQQNVFIFSNEDSISAAK+AEIVAEIVSK+EELYSMFASSLLYPLRK+KAEIVAEIVSK+KVMAAINAVAETRN+RAAEELGLVDLIPFLTQQNVFIFSNEDSISAAK+SAQGVAIAEYK+VMAAINAVAETR+VQALKQNIDIK+VVDTAGINEVASLPSK+VVDTAGINEVASLPSKEELYSMFASSLLYPLR+VVDTAGINEVASLPSKEELYSMFASSLLYPLRK+VYKDSLVR	0.00293988	-2.53152
	MMCGM12_00344	hypothetical protein	239	DLGFVSKNEK+LKDKIEVEVK+SIQEEKIDLNK+SLPDNKDETILAAVAK+SSDGQTYKDEAELQIESK+TNGSGTSGAGTTASTNGNSSDSAVIEVK+VGVYVGLSLLSVALLASSGFIIYR+VRDLGFVSK	0.00293856	-2.53172
	MMCGM12_00662	50S ribosomal protein L18	116	ALAANITQVVFDR+ALAANITQVVFDRNGYLYHGK+GVTLVSASTLK+KALAANITQVVFDR+QKVVGTAERPR+SNTNFYAQIIDDTK+SNTNFYAQIIDDTKGVTLVSASTLK+VVGTAERPR	0.00292354	-2.53394
	MMCGM12_00660	50S ribosomal protein L15	145	IDHESLINSK+ILANGTLTK+LGGKVEVI+QYTILNLSDLETLGLEK+QYTILNLSDLETLGLEKIDHESLINSK+SGGGVRPGFEGGQTPLFR+VGFTSLNQK	0.00291777	-2.5348
	MMCGM12_00548	Chaperone protein DnaK	591	AENYINIIETSLLQAGDK+AENYINIIETSLLQAGDKISAEQK+AENYINIIETSLLQAGDKISAEQKEQSQK+AEYNIDLSK+AEYNIDLSKEK+AVITVPAYFNDAQR+DAGTIAGLQVER+DYSPEQISAEILR+EAQENAANDEVK+EAQENAANDEVKK+EAQENAANDEVKKK+ELVKNENYEALEQK+HLVDLTIQPVK+HLVDLTIQPVKDALSAAK+HLVDLTIQPVKDALSAAKK+IIGIDLGTTNSVVSVIEGGQPIILENPEGQR+IINEPTAAALAYGLDK+IINEPTAAALAYGLDKQDK+IKAEYNIDLSK+IKAEYNIDLSKEK+IPAVQELVK+KTPSEINEVLLVGGSTR+LGGDNFDEEIIK+LGGDNFDEEIIKWLLGK…	0.0029045	-2.53678
	MMCGM12_00549	Protein GrpE	200	DLIQPLEILK+DLIQPLEILKK+GFEMIINQINNVLESHHIK+KNQYLNLK+KVVNAPNNNEVVQAYVK+LNTVLLEVQNLK+LNTVLLEVQNLKDLNETLK+QLNLAEISNLTK+TKLNTVLLEVQNLK+TKLNTVLLEVQNLKDLNETLK+VGDMFNPHLHDANEAVESDMYQTNQIVGVLSDGYMIHDK+VVNAPNNNEVVQAYVK+YGASNLAK	0.0028483	-2.54526
	MMCGM12_00778	Ribonucleoside-diphosphate reductase 2 subunit beta	339	ALIPYYTGTDPLK+DKVIHNYYSGYK+DLEVWNR+ELYAGFDIVDDAIR+FLQNLGYDSPFSEEETR+FLQNLGYDSPFSEEETRIEPEIFNQLSAR+GKLPNTSDIIR+IEPEIFNQLSAR+IPVSNDLSSWR+ITQNFWLPEK+ITQNFWLPEKIPVSNDLSSWR+LLYELIDLETAYLK+SLSSEWQQLVTR+SVNWNVINDEK+SVNWNVINDEKDLEVWNR+SYGTIFSTLCSSEQIEEAHEWVVK+SYGTIFSTLCSSEQIEEAHEWVVKTETLQK+VAAALMPGFLLYGGFYLPFYLSAR+VIHNYYSGYK+YYHESVSPIEFVK	0.00284661	-2.54552
	MMCGM12_00457	NADP-dependent glyceraldehyde-3-phosphate dehydrogenase	471	DCLTEVIR+DNCDITPLIDQK+DSGFGVQGIVDTLLFSTR+DVVLELGGKDPAIVLDDLDLEK+EIGDDIITNK+EIISGAFSYSGQR+GIFNVVTGR+GPDVFPFLGVK+GREIGDDIITNK+GVGVAISPFNYPINLAVSK+IADQLVPLLK+IFPCLVTGNTIVFKPATQGSLIGAK+IIIGDKQEK+ILEIINPVDFSVAGQVVSLTK+INKLTIGLPK+INKLTIGLPKDNCDITPLIDQK+LADFISFTGSVEVGKR+LAWEEPFGPVLPIIR+LEVGTVNINGK+LGELAYQANLPK+LLEISSTKDVVLELGGKDPAIVLDDLDLEK+LTIGLPKDNCDITPLIDQK+NLDQALTVAQK+NLDQALTVAQKLEVGTVNINGK+QDINDAFI…	0.00283808	-2.54682
	MMCGM12_00246	30S ribosomal protein S4	208	FGFSILETGK+FGFSILETGKEFSK+KMQGILGTNFLVLLESR+KVDIPSYLLSVGDLVEVK+LPERTELSSEISESLIVEWYNR+MQGILGTNFLVLLESR+QLVNHGHILVNGK+RFGFSILETGKEFSK+VDIPSYLLSVGDLVEVK+VKVSEYGQQLQEK+VLEALQNNEATLEFVK+VSEYGQQLQEK	0.00277659	-2.55633
	MMCGM12_00658	Adenylate kinase	213	ADDLSAEQVFNQIK+ADDLSAEQVFNQIKGELKI+CQEYMNAGK+EQTLPLIDYFK+GTQAEQLVNK+KEISLNTSLGLK+LNFIQVSTGDLMR+MNIMLLGAPGCGK+NIMLLGAPGCGK+NTNDKLIFDGYPR+QEGLCDFDNTK+SDDSLDKVQIR+SLEQMLDLYNKK+YVPDQIVNQIVSQFLK	0.00276018	-2.5589
	MMCGM12_00808	DNA-directed RNA polymerase subunit beta'	1255	AIVTPGQDIILGNYYLTTEEK+AKELEEVVYFVSHIVLEQGNQK+ALMLGSSAILGPK+APLESSSWLSSASFQDTAR+CYGLNLATASVVNIGEPVGVIAAQSIGEPGTQLTMR+DGLFDER+DKIQNELATVLR+DKIQNELATVLRK+DRPVLLNR+DVKNPIFVMVDSGAR+EAVKEFIYDFSQDIDK+EAVKEFIYDFSQDIDKVIENVQVQQPIK+EAVKEFIYDFSQDIDKVIENVQVQQPIKK+EDKLEGLK+EFIYDFSQDIDKVIENVQVQQPIK+EGLTVSEYFVSTHGAR+EKLQLTILDVIDLINDPNHR+EKLQLTILDVIDLINDPNHRDTK+ELEEVVYFVSHIVLEQGNQK+ELLDVTTPK+EMAITLFKPFVIQWLQDHEY…	0.00272105	-2.5651
	MMCGM12_00196	hypothetical protein	227	DLAVLVLRPDINK+DLAVLVLRPDINKEK+DYQDLETIQNQEDVFTNVDFENIPLPALLQTLNVGMENYK+ENIGFVSTEEISEIDAK+GLNLSTPIHPDNIK+IYNLFLNVEPIEFDTK+KLELVNIQSNLIAFFDQALR+KLELVNIQSNLIAFFDQALRK+KVVNSLIIDLQNK+LNESNEILK+LNESNEILKDLAVLVLRPDINK+LNESNEILKDLAVLVLRPDINKEK+LSEQNAELIKK+QRVEEIFELDGK+QRVEEIFELDGKESINK+QRVEEIFELDGKESINKK+VVNSLIIDLQNK	0.00271616	-2.56588
	MMCGM12_00270	Ribulose-phosphate 3-epimerase	225	AKPEMMTMHIESLKDDNTINK+KNNINWIHYDVMDFDFVPNLTFGSK+LDNVLVMSVEPGFGGQK+NELELCK+NELELCKK+NNINWIHYDVMDFDFVPNLTFGSK+QAGVDMIVAGSYLFGSDDFTKR+QNNILASLAISPK+TDVSLVYPYLDKLDNVLVMSVEPGFGGQK+YIIAPSVLSANFMELK+YIIAPSVLSANFMELKNELELCK+YIIAPSVLSANFMELKNELELCKK	0.00268395	-2.57106
	MMCGM12_00086	hypothetical protein	73	EAIAYANELTK+EAIAYANELTKK+LFDTQKEAIAYANELTK+QATVYHVTPYDGK	0.00267631	-2.5723
	MMCGM12_00470	Lipoate--protein ligase 2	345	AFNDADLQSYFFNEIKPEEVVK+ATGGGTIYIDSNSVNICYLIPYK+ATGGGTIYIDSNSVNICYLIPYKK+DGAYWLAIQIWAASNLK+DLLELEK+ELGAKNITQSGKNDLTIDGK+GTEILGNYAK+IDDTIVFPSIADPHIQMGYFQNPEVEVNFK+ISGDFFAK+KGTEILGNYAK+KIFNVDDLKDVNR+KVSGAAMMLLDDVIYGGNSLLYNVDYDAMSQVLNPNR+KVSGAAMMLLDDVIYGGNSLLYNVDYDAMSQVLNPNRK+LAIGTINFSLAIENQR+MTHEDLLKAFNDADLQSYFFNEIKPEEVVK+NDLTIDGKK+NITQSGKNDLTIDGK+NITQSGKNDLTIDGKK+NLDIFEFKDLMIK+NLDIFEFKDLMIKK+RATGGG…	0.00264675	-2.57712
	MMCGM12_00499	Putative N-acetylmannosamine-6-phosphate 2-epimerase	226	DTLNHNNIENDYQFLK+EILNLGIHSVVVGSAITR+EVDQLVDLK+EVDQLVDLKVDIIALDATLR+EVVNVPIIGLIK+EVVNVPIIGLIKK+HYDNSEVFITPTIK+IKEVVNVPIIGLIK+IKEVVNVPIIGLIKK+KHYDNSEVFITPTIK+KRPDQDLTNLIK+KVITKPIIAEGGIWTPQQAK+LSQVEHIKK+NTLIVSCQAVDDEPLNDSYVLSK+RPDQDLTNLIK+TKYPNQLLMADCSNINDAINAQNLGFDLISTTLR+VDIIALDATLR+VITKPIIAEGGIWTPQQAK	0.00263973	-2.57828
	MMCGM12_00303	Translation initiation factor IF-2	620	ADTQGSVEALK+ADTQGSVEALKNSLSK+AEEDHIEIR+AEPSKPVVVYGLNQVPK+AGDKFVVINDEK+AKGPVASVLVQQGTLEIK+AKGPVASVLVQQGTLEIKDIMIAGTTFGSIK+ANPDKFASGVVLEAHLDK+ANPDKFASGVVLEAHLDKAK+ASVGAISLSDISLASTVR+DGLVIVYGFNVRPDAIVR+DIMIAGTTFGSIK+EEDIFEAYK+EEDIFEAYKIEQIK+EEVNTGLIDGIFVYTEPLSVIEFATK+EISEAQLKK+ENILQTLLETVDDEK+ENILQTLLETVDDEKHLK+ERPPIVTIMGHVDHGK+ETTVTKENILQTLLETVDDEK+ETTVTKENILQTLLETVDDEKHLK+EVVLGQAQVR+FASGVVLEAHLDK+…	0.00259484	-2.58572
	MMCGM12_00446	hypothetical protein	978	AEFKDWTEWDTKNDNHK+ALIPTDSSGQDLTTK+ALTDGGLSSDEATKVDSAIEQNINNDSAK+AQGNTTSNLGSGSGANGGER+DGWDPSVNSQIK+DLEYATSIK+DNSTSGSSGSSGGSSSSGSSSNTSTTSNGVNNNK+DQESYTAGLTR+EEGIIAFIDGDGLHITK+EIPLLENGDLK+EIPLLENGDLKTDPIKGEYGAISNSQK+FIPDQVIDLNSATTDQK+FIPDQVIDLNSATTDQKK+FQGIQSVLETYVGNDAK+FQGIQSVLETYVGNDAKK+FQGIQSVLETYVGNDAKKDQESYTAGLTR+FSIYDFLTSGNNDANSWTWQNK+FSIYDFLTSGNNDANSWTWQNKETLNGK+GEYGAISNSQK+GIQTTNLDWK+GKQPIDL…	0.00259355	-2.58594
	MMCGM12_00126	L-threonine dehydratase catabolic TdcB	408	ALNKPVMIDSKPSIADGIAVK+ALNKPVMIDSKPSIADGIAVKK+EKENLTLIHAFDDIEIIK+ELMNIISIINSCGAK+ENLTLIHAFDDIEIIK+FVTEGSGAVTAAALMFDK+FVTEGSGAVTAAALMFDKLNIK+GQATIAYEIDQQIK+HGIIAASAGNHAQGVAYAATNLGLK+IIHYTPLHYADK+IIHYTPLHYADKLSALTGNNIYLK+ITQANYNITSITD+KVSDLTFSILNQYVDDVVVVSEEEIAETMLFLMENCK+LSALTGNNIYLK+LSALTGNNIYLKLENLQK+LVLSVNIPSDNKELMNIISIINSCGAK+MIGVEAANVNSYQQAK+MSHPFTVDEIK+NIDYCLVPIGGGGLMSGIATYLK+QVNPNIK+RLVLSVNI…	0.00254652	-2.59388
	MMCGM12_00702	Phosphocarrier protein HPr	89	FSAIITDK+FSSHITIMAGEK+SIMNVMAMAIK+TGTEVTIQADGTDEEQAIK+VGLHARPASVLAK	0.00251555	-2.59919
	MMCGM12_00612	hypothetical protein	222	AKNHLAQLEQK+ANQLDEMNDPILEQGR+AVVMQNLASLLSK+GLHLQIENYPDLK+IPFAASAETK+IPFAASAETKK+NHLAQLEQK+QALQQNLYLQK+SDVASQLDTTIR+SGINVNDENR+SGINVNDENRSDVASQLDTTIR+VQHNASQIDNYLDQR	0.00249183	-2.60331
	MMCGM12_00045	ATP-dependent zinc metalloprotease FtsH	648	AAEEIKFGKDNVTTGAHDDFDKATAIAR+AAPAIIFIDEIDAVGR+AMTMHDKEIVSYHESGHALIGLK+AVAGEANVSFFSIAGSEFEEMFVGVGASR+DETLFSSK+DNVTTGAHDDFDKATAIAR+FGKDNVTTGAHDDFDKATAIAR+FSDVAGIEEEKSELVELVDYLK+FSDVAGIEEEKSELVELVDYLKQPAK+FTVNTNPNAINGFSDAFK+FTVNTNPNAINGFSDAFKNFVWR+GGAAGAGANGLFGMGK+GNAGGYTIMTPK+GNAGGYTIMTPKDETLFSSK+GTTQNLTIEQLNSLFDQGKPFNNVVLQR+GVLMEGPPGTGK+IDAEVER+IIDLDINDVKEEEDKDK+KAAPAIIFIDEIDAVGR+LPEAVIYEK+LPEAVIY…	0.00247423	-2.60638
	MMCGM12_00360	hypothetical protein	471	AFNGNISSWNTTNVK+AKEFNQDLSSWQTSHVYNMEQMFDGAEK+AKNFNQDISNWDTK+AKNFNQDISNWDTKK+DANSMFADNAK+DEWEEMVWKDPVK+DEWEEMVWKDPVKK+EFNQDLSSWQTSHVYNMEQMFDGAEK+FNQNLGK+FNSNISK+FNSNLDKWDTSHVESMK+ISDTIDLNGSLYENTVSK+KISDTIDLNGSLYENTVSK+KVVDMSNMFSEAEK+KVVDMSNMFSEAEKFNSNISK+LTKDENNKLNQK+NFNQDISNWDTKK+NIHYVQAFEMPK+NTSLIVEMLK+NTSLIVEMLKEK+QAVIDLWNKEFK+QEISDIDEVIQMGYYDDEGENYLKPFNK+QKQEISDIDEVIQMGYYDDEGENYLKPFNK+SEVIINNK…	0.00245133	-2.61042
	MMCGM12_00804	Serine hydroxymethyltransferase	413	DPSEENLEK+DTEQLDYQEIEK+EEEFKQVGLIIVNALKDPSEENLEK+ELFNAEHANIQPHSGSQANDAAYK+FPIYQSIK+FPIYQSIKY+GFKEEEFK+GFKEEEFKQVGLIIVNALKDPSEENLEK+KVDSAVFPGSQGGPLENLIAGK+LGTPAMTTR+LVAGGSDNHLINVDVK+NMIPFDTEKPFYTSGIR+QQSHIELIASENYVSQAVLELNGSVLTNK+QVASLCEK+QVASLCEKFPIYQSIK+QVASLCEKFPIYQSIKY+QVGLIIVNALKDPSEENLEK+STLQITGK+TQALLEASTDEFKEYGK+VDSAVFPGSQGGPLENLIAGK+VGAYLMVDMAHIAGLVAAGVHPNPMEYADIVTTTTHK+VVAMSLDAGGHLTHGYHI…	0.00242671	-2.6148
	MMCGM12_00443	3'-5' exoribonuclease YhaM	326	DINIEDHLIDTILR+DKQLLKPNTIVLLK+DKQLLKPNTIVLLKDTIVHEYR+DTIVHEYR+EFGSPIEPVLIEAVILSALDDLDAK+EFLTFPAAMSIHHNVTSGLFWHSYTLVK+EITLLQHMILASHGK+EITLLQHMILASHGKK+IEIDNWTQK+INDELSKIEIDNWTQK+INKEITLLQHMILASHGK+INKEITLLQHMILASHGKK+KWVVSEKDK+LADKLNLYKDQNNK+LADKLNLYKDQNNKINK+LLGHISIGNAEINK+QLLKPNTIVLLK+QLLKPNTIVLLKDTIVHEYR+TDLYITAPLDIK+TSYLELISLLNSINNQTYK+VEDYQVIDEK+VEDYQVIDEKDLLK+VIEISDVNGSDYSLEGK+VIVSTGSSGNNYLI…	0.00241254	-2.61735
	MMCGM12_00082	Asparagine--tRNA ligase	454	APTFVTNYPK+ASLTVSGQLHAEAFAQAFK+ASLTVSGQLHAEAFAQAFKK+CKEVNIDIDQLEWYNNLR+DGHKFEVSDIEFGLDLGTEHER+DVIPFPR+EDADYEKDFFGK+EDADYEKDFFGKK+EHTTEYLR+ELEFCNEHLENGLIDK+ELEFCNEHLENGLIDKLNNVR+FELQADEIELIDQAIEDYPLQK+FELQADEIELIDQAIEDYPLQKK+GYEQALQAR+HAAEFWMIEPEVAFADLKDNIQLIQDMVK+ITTYTQAIEILK+LVMYITGASNIRDVIPFPR+NFVYIHSPIITSNDAEGAGEAFLVTTR+QIFEQHSELLDKEVEILGR+QNDDNKTVAAVDLLVPGIGELVGGSQR+QNDDNKTVAAVDLLVPGIGELVGGSQ…	0.00241112	-2.6176
	MMCGM12_00266	NADP-dependent 3-hydroxy acid dehydrogenase YdfG	239	AESIYGPVDLLINNAGIMPMDQYVDQSLEDKYNTLDVNIK+DFNQLNDAVK+DFNQLNDAVKK+EILDNLNLPNTITAK+FAVNAITEQVRR+FSLIEPAIVDTNLLSTTK+GYPLLILAR+KAESIYGPVDLLINNAGIMPMDQYVDQSLEDKYNTLDVNIK+KEILDNLNLPNTITAK+MKPLVVITGASSGIGLACAK+NSLNGGLKPEQLAEVIYYIYSLPQDVVIPELMISHTNQK+QNHGTIINISSVAGR+RKEILDNLNLPNTITAK	0.0023671	-2.6256
	MMCGM12_00445	hypothetical protein	718	ATNNGGNESVEWYK+DKLKDSFISYDINLK+DKQNDAYIWNNDPK+DKQNDAYIWNNDPKK+DNGEALVANNNDK+DNGEALVANNNDKWYVSLK+DNNIESLSGDLK+DSFISYDINLK+FDKPSITDELSQK+IILNNVSK+KAEEVLK+KQVLLDQLEAITAK+KSNDIQELSAAK+KSNDIQELSAAKK+KVEVTYSDNSK+KVEVTYSDNSKK+LFNDLLGHAYIDSNLFVDKNDNK+LISDIQSNYSQVDK+LSKPTEQDYITK+NDKFDKPSITDELSQK+NKDNNIESLSGDLK+NKYTDNLNNLSK+NNNNTSSSGSSSNGGGSNGGTTWLR+NPDVQNAAK+NSNDKFETDGQGIMQYR+NTGSNGGAGSNGSNYELNVMQNTWVNLND…	0.00234871	-2.62899
	MMCGM12_00242	Phosphoenolpyruvate-protein phosphotransferase	573	AAIFDAHQDIANDPAIK+AAIFDAHQDIANDPAIKEEVVQLIK+AFVEECKLELDKENIK+AFVEECKLELDKENIKYDK+ALECQTSQQVNDLVEEFLK+ALPILLGLDLDAFSMSATSVLK+EEVVQLIK+EIKLDVQK+FKDKPSLTK+GFLTNVGGR+GIAASDGISLAK+IISHILGLEIHDLSTIDK+IISHILGLEIHDLSTIDKEVIIISDDLTPSQTAQLDK+IISHILGLEIHDLSTIDKEVIIISDDLTPSQTAQLDKK+KLIEANIGSTNDIQSVLDSGAEGIGLFR+LELDKENIK+LELDKENIKYDK+LEQAINQTITDLK+LEQAINQTITDLKK+LIEANIGSTNDIQSVLDSGAEGIGLFR+MNQNVSYLYQPLNPSLLR+…	0.00233774	-2.63102
	MMCGM12_00031	30S ribosomal protein S18	75	DIELLKK+FISPNGQILPR+KVNFFQK+YIDYKDIELLKK	0.00232892	-2.63266
	MMCGM12_00150	hypothetical protein	304	AKESNPLMVNELIQGVVK+AKESNPLMVNELIQGVVKK+DELFHSSK+DNKHFLQEMHTIIK+DNKHFLQEMHTIIKK+EDGALPIYSLLK+ESNPLMVNELIQGVVK+ESNPLMVNELIQGVVKK+EYTYFMQWDPNKEAK+FVVPLLNR+GISLIEFYFVPNIK+IKEYTYFMQWDPNK+IKEYTYFMQWDPNKEAK+KYENISDFIYTFSNVENDDVLIR+LDLDTNQADFEFVKDELFHSSK+MNSHSLVFNYR+NEIDVLELLDAIVPK+NGVLAVSGFIK+NNSLFYIREDGALPIYSLLK+NSHSLVFNYR+QSTTNLEASK+RLDLDTNQADFEFVKDELFHSSK+TFEEWMVNNNFDSAYIPVTIVNER+TVLNTILLTNTFTK	0.00231455	-2.63535
	MMCGM12_00322	Transketolase	656	ACNWNTIK+AQLSDKPTYIEVK+DIPNNDEATR+DVHGAPLNDDITK+EFGMGAINNGIAAHK+EYQNLIINK+FGESAPANSVIK+FGESAPANSVIKEFGFTK+FILSAGHGSALLYSALHLSGYDLSIDDLK+GADNQFTSLNK+GEIEEEYWNQLK+GLIPVASGFFVFADYLKPAMR+HDFNLIHHYTYVLCGDGDLQEGISQEAISFAGK+IKGADNQFTSLNK+KAQLSDKPTYIEVK+KGEIEEEYWNQLK+LASIMQLQQLYVFTHDSIAVGEDGPTHQPIEQLSMLR+LILIHDSNDVQLDSNVVDVQIEDMHKR+NPEWFNR+NPEWFNRDR+QDKEYQNLIINK+SGHPGIVLGAAGIVYVLFNK+TIPNHVVLRPADYSETIACYK…	0.00226262	-2.6452
	MMCGM12_00885	DNA-binding protein HU	323	FGKFETVEK+FGKFETVEKEAQMK+GMLLDELYEDPEFIEMTK+IGADFMTALTGFGVTLAKPVK+KTYPQVTK+MNPLTQEQIEVPAHK+NLVAGDHVVLAK+TEGDVIVETESEEQPMK+TEGDVIVETESEEQPMKK+TIQVEDSTTK+TYPQVTK	0.00225244	-2.64715
	MMCGM12_00753	Purine nucleoside phosphorylase DeoD-type	217	AATILTVSDNLNDHSNDLTAK+EHNLDVVDMESFALFYLANHFNK+EHNLDVVDMESFALFYLANHFNKK+HIDKNADIANIVLIAGDPK+IGTVIEAK+KAATILTVSDNLNDHSNDLTAK+LDIKEHNLDVVDMESFALFYLANHFNK+LDIKEHNLDVVDMESFALFYLANHFNKK+MHIDKNADIANIVLIAGDPK+MHIDKNADIANIVLIAGDPKR+MYQDVLEK+NADIANIVLIAGDPK+NADIANIVLIAGDPKR+NAFSEVNIFEPNK+NAFSEVNIFEPNKTGWQINQPSLDLNIGLK+QREIATLKMYQDVLEKLFAN+RTKWAAENLLTDYK+TGWQINQPSLDLNIGLK+VGTCGTYNNNIK+VSFATSGMGQPSIAIYVHELFN…	0.002236	-2.65033
	MMCGM12_00504	50S ribosomal protein L27	93	GGDDTLFALIAGTVK+GGDDTLFALIAGTVKYEK+IHPGLNVGR+KSDGQFTNAGSIIYR+SDGQFTNAGSIIYR	0.00222536	-2.65241
	MMCGM12_00672	30S ribosomal protein S3	233	DLTLFIK+MNNSQIMAKPR+NNIDYALYEAPTTYGQIGVK+SPDADATLVAR+TARPAIVLGQEGK+VIEIKSPDADATLVAR+VWINHGEVFKK	0.00222397	-2.65267
	MMCGM12_00789	Carbamate kinase 1	310	IVIAIGGNALGNSPIEQLEIVK+IVIAIGGNALGNSPIEQLEIVKK+NDAAFLKPTKPIGSFMNESEAK+NINKPTVSLITQTLVDKNDAAFLKPTKPIGSFMNESEAK+NINKPTVSLITQTLVDKNDAAFLKPTKPIGSFMNESEAKK+SKIVIAIGGNALGNSPIEQLEIVKK	0.00218567	-2.66022
	MMCGM12_00888	Aspartate--ammonia ligase	326	DDVVDYK+IGYDLPDKKPHSK+INDGLNGDIPVVFTPNQWNEDLEIVHSLAK+INFKYPDLIDKLPK+LPLTIGGGIGQSR+MLNKTDSDLGLYHDQVLNDKLPLTIGGGIGQSR+QLTFIDSLDLYNKYPNLTAEQR+QLTFIDSLDLYNKYPNLTAEQREDEVAR+QTQQAIQDIK+TDSDLGLYHDQVLNDKLPLTIGGGIGQSR+VSAPLFVTSESK+YALDKYNFNFGEGIWADMNAIR+YPDLIDKLPK+YPNLTAEQREDEVAR	0.00217822	-2.6617
	MMCGM12_00624	DegV domain-containing protein	279	ALKEALSLLKEEIKDLK+DKFYNLLNSQVLK+DLYVIPLMIVTQDNQTYYDDENLSKDK+DLYVIPLMIVTQDNQTYYDDENLSKDKFYNLLNSQVLK+EALSLLKEEIKDLK+EEIKDLK+FYNLLNSQVLK+GLSGQYNTFK+ISPAAAALAK+LKSELTNVIASHTGTDTVALVGWK+LKSELTNVIASHTGTDTVALVGWKK+SELTNVIASHTGTDTVALVGWK+SELTNVIASHTGTDTVALVGWKK+TANEICDLVSYLANDFVTYIIPK+TLELIETIIKEEQLEIR+TSQTTPGDMLQMWDDLLTK+TSQTTPGDMLQMWDDLLTKYDQVIFLPISK+VFVCDTSAVSVIMQEVVNK+VSDYKDLYVIPLMIVTQDNQTYYDDENLSK+V…	0.00213028	-2.67136
	MMCGM12_00327	hypothetical protein	142	KVEPVVTTTTAAK+KVEPVVTTTTAAKK+SKENKPTSSPEDILK+VEPVVTTTTAAK+VEPVVTTTTAAKK	0.00212102	-2.67325
	MMCGM12_00697	Aspartyl/glutamyl-tRNA(Asn/Gln) amidotransferase subunit C	98	DDEPIQTNCQK+EILENAPTK+EILENAPTKHDDYITIAR+ELAHDFMFELNDEELENLMSVEDK+ITSIDTTDVEPTFYTVNQIHSYLR+ITSIDTTDVEPTFYTVNQIHSYLRDDEPIQTNCQK+KITSIDTTDVEPTFYTVNQIHSYLRDDEPIQTNCQK	0.00211831	-2.67381
	MMCGM12_00609	Ribonuclease J1	610	ALFITHGHEDHIGGIQYLVQQVK+DAGSIISDSIQIITNAVNEVLMSSKPTFAAIK+DAGSIISDSIQIITNAVNEVLMSSKPTFAAIKK+DGLIAVVISLDSQTNK+FDWSPLGHFAELTK+FPESTMLGVSAVIPDYSYLAENQK+FPESTMLGVSAVIPDYSYLAENQKK+GNGFIMANGDVLELLQGK+HLSINIIPGDTVVFSSSPIPGNR+IPVIYAPK+IQHIIETAHK+NPLIIPVILNK+NPLIIPVILNKK+RNPLIIPVILNK+RNPLIIPVILNKK+RRNPLIIPVILNK+RRNPLIIPVILNKK+SIISNIDKLFLQAK+STDIDKYKPEELMILTTGSQGEPMAALSR+VEADAVYVDGK+VGAIVIENTSDNK+VGAIVIENTS…	0.00210334	-2.67688
	MMCGM12_00208	Translation initiation factor IF-3	181	AHQVLVIDEDKQNLGVMSK+EVVYLDLGQQTLNNFFELVSDVGK+GREVVYLDLGQQTLNNFFELVSDVGK+ITVNIGKHDLETK+NLDLYQVGVQPDGTVITR+NSRPIKNQDPVNEFIR+SKNLDLYQVGVQPDGTVITR	0.00208817	-2.68003
	MMCGM12_00444	Protein hit	132	AEIVDIDELENTFNK+DKGFLLK+EKLNPAGFNYLSNEQAISGQTVLHYHEHIMPK+HFENFSACDDKYLQEVILAK+IINQEIPSYK+IYENEYVYSFLDVRPVSNGHLLVITK+IYENEYVYSFLDVRPVSNGHLLVITKK+KHFENFSACDDKYLQEVILAK+LNPAGFNYLSNEQAISGQTVLHYHEHIMPK	0.0020657	-2.68472
	MMCGM12_00063	hypothetical protein	96	ATNVLKDHTAVQLLK+DHTAVQLLK+LELPNLQQK	0.00205393	-2.6872
	MMCGM12_00583	ATP synthase subunit beta	459	AIIIYAYK+AKNNIFSFTGISLNNK+ALQLENFFTQYFFMTEQFTK+DDKQEYVEMNSTINNK+DDKQEYVEMNSTINNKR+DVKKEDVLLFIDNIYR+EIIFNVNNK+FIQAENEVSATLGKKPSVGGYQSTLESDVANIQDR+GQYVPLNETIDSVIR+KDDKQEYVEMNSTINNK+KDDKQEYVEMNSTINNKR+KEDVLLFIDNIYR+KPSVGGYQSTLESDVANIQDR+LGIFGGAGVGK+NGAITSFQTVFLPMDDLSDPSAVAVFNHLDSNLVLSR+NILPAFDPLASSSSSVDETLIGK+NILPAFDPLASSSSSVDETLIGKK+NKNGAITSFQTVFLPMDDLSDPSAVAVFNHLDSNLVLSR+NNIFSFTGISLNNK+NNIFSFTGISL…	0.0020478	-2.6885
	MMCGM12_00454	Putative TrmH family tRNA/rRNA methyltransferase	255	ALEILKDEIPNIEQVIEISENVAK+ALEILKDEIPNIEQVIEISENVAKK+DEIPNIEQVIEISENVAK+DEIPNIEQVIEISENVAKK+EVISSVSNPK+FDSDDKYALIIGNEGK+IDFENNILLLDQIQDPGNLGTLIR+ISDTVTSQQIFAICSMPENTK+KISDTVTSQQIFAICSMPENTK+LFIVEGFHMIMEAYNDQIIK+MEVISSVSNPK+SAASFNFK+STQGNLFQVNLVNEYLVTVINQLHDNNYIIIGTSLHDDSKPLSK+TVIASPNSVNFHNQK+VKFDSDDKYALIIGNEGK	0.00203941	-2.69028
	MMCGM12_00265	Ribonuclease J 2	583	AAIEAGVNNQNIGIIDNGEILK+DFLNAEK+DILGIDTVIPK+DLIILTNTPVAGVEK+DLIILTNTPVAGVEKR+EIEAPIYCNEITELIAK+EITNLILEGQALYK+EITNLILEGQALYKK+EITNLILEGQALYKKEPK+ELISLIDTQMR+EQSYFSTDYTHLSQIAK+GIFLTNPSAYNMGAVPYLLK+GVLYIQEDNPIFK+IATSNDSLVEFTEK+IATSNDSLVEFTEKDLIILTNTPVAGVEK+IATSNDSLVEFTEKDLIILTNTPVAGVEKR+IDKYILAPFK+IDKYILAPFKEK+IIVAIFEEDIHK+IIVAIFEEDIHKLSQICMAAK+KDFTVPNHK+KDFTVPNHKIDK+KYDLNEIK+LSQICMAAK+NHLAISEHSAEHG…	0.00203409	-2.69142
	MMCGM12_00809	DNA-directed RNA polymerase subunit beta	1291	DNSLRVPNGGEGIVQSIK+DNSLRVPNGGEGIVQSIKR+DSGEAIVAK+DSGEAIVAKEDAIVK+DTEVNKHNIK+EIPNMSEQAK+ELEEIMAEAGMTNYGK+GQVQLSPEDK+GQVQLSPEDKLLHAIFGEK+GTWLEYETDSKK+ICPIETPEGPNIGLINNLSTYAR+IDWSNQVQEIYK+IDWSNQVQEIYKK+ILPIEDMPHLEDGTPVDIILNPQGVPSR+IPEPGIPESFNVLSK+IRQGETATSEGASK+IYDAPIYANLK+KSDKPDLIQIDIIEDK+KSDKPDLIQIDIIEDKK+KTGADAINPLYVK+KTGEMIYFADIIPSR+KTSLICNVSIYK+KTTATSLLLAFGISK+KVINGIIQNDQVEYLTADQEK+KVINGIIQNDQV…	0.00203295	-2.69166
	MMCGM12_00498	Putative dipeptidase	449	AGHGSLPWYGVNAATWLAK+AKPIAIGGGTYAK+AMPNVVAFGAEFDIENSTMHAYNEYVK+EIQDYLIK+EVLDYVIDLANNLGFQTYK+EVLDYVIDLANNLGFQTYKDK+EVLDYVIDLANNLGFQTYKDKNNK+GPAMMNLFALK+GTFDDKGPAMMNLFALK+IDNSLYVHQESDLIK+IDNSLYVHQESDLIKK+IEDDKLIVQGK+IGLNFRIPVFTNPTQIFIPTLTK+IKEIQDYLIK+IPVFTNPTQIFIPTLTK+ITDYLATNVHLDFNLK+KIDNSLYVHQESDLIK+KIDNSLYVHQESDLIKK+KVVSIPSFLTEPTADAPYGK+NVFGDISDETGELTQNVGLIEIK+TYVNDHGVADLGYTPDGEFPVVYAEK+VVSIPSFLT…	0.00201836	-2.69479
	MMCGM12_00195	Oligoendopeptidase F, plasmid	597	AGGHKEPLEIMLDAGIDFNK+AGGHKEPLEIMLDAGIDFNKEQTYLPLINGISEHIK+CLDLEEKVDFITNK+DGAYSTGGHGVDPIILMNWDDK+DLDYLVEISKEFK+EPLEIMLDAGIDFNKEQTYLPLINGISEHIK+EQTYLPLINGISEHIK+EQTYLPLINGISEHIKELEELLKE+EVETDYGYKVFDKLDDNIK+EYKWDFDYLYK+EYNQTFTVEQAK+EYNQTFTVEQAKEHIK+EYNQTFTVEQAKEHIKK+GVDQVLTNSLFLEILQDSDPIKDQDLR+GYTAISGMYDTLAYADR+GYTAISGMYDTLAYADRQEETINYK+HSFALIYEGILQSDHEDTK+IDYYEDTNKR+IFNLVSTFYR+IGFETISK+ISHFFHSPFYVY…	0.0019953	-2.69977
	MMCGM12_00839	hypothetical protein	435	AEDTSVVGYYTGANSQR+DDSYINLSNNGNNNNQFVYNINQK+DHNPYVFGTSPVNDPFGMNVIGENKDPDISK+GKAEDTSVVGYYTGANSQR+IDADEVKK+ISDKSFTTNSGSVNGK+IYTPIVEAYTPK+KDDSYINLSNNGNNNNQFVYNINQK+KIYTPIVEAYTPK+LKPTINYSTEK+NLDNIVNSSTDNK+NLDNIVNSSTDNKIKDIK+NLKDHNPYVFGTSPVNDPFGMNVIGENKDPDISK+NSLKIDADEVKK+SFTTNSGSVNGK+TAPTTDKGNIELK+TAPTTDKGNIELKNDNNGK+YQSDGQSSNIQDITNSLNGTTNAYSK	0.0019912	-2.70067
	MMCGM12_00657	Methionine aminopeptidase 1	251	ALDLAIAELKPGIR+DGCEVLTK+DGCEVLTKEER+DYTGHGIGLALHEDPYIPNYGIPNTGVR+LADDNWTVYSADHSMTAHFEHTILITK+LQENMVICIEPMVQMGTYK+SMIKPGVNCLDLDK+SMIKPGVNCLDLDKAFEEFIK+SMIKPGVNCLDLDKAFEEFIKQNGCESNFK+TICISINDQLIHGIPK+VGTIGSIIQNYVESHNFSVPR+WHADSAFTMVCGIANDKK	0.00196942	-2.70544
	MMCGM12_00067	Serine--tRNA ligase	422	AEVVSLNEQIIK+AKAEVVSLNEQIIK+AKAEVVSLNEQIIKLDDELR+DAEDVLNMFDLPYR+DIYFGKSDEDNVEIRK+EIFCPLIVNK+EIGILIKDNK+EISSCSNCTDFQAR+FSEDMYQVGEQYLIPTSEVPLTNLHANEILTYDMLPLK+GMIRLHQFNK+HNPLLTHSTPHWEIATK+HNYKEIFCPLIVNK+IVHPDQSMNELELLVK+IVHPDQSMNELELLVKDAEDVLNMFDLPYR+LDINYIEQNLDEVIQR+LHQFNKVELVK+LIAAILENYWDGEKLVLPTILRPYFDKK+LSYIPNLPHKDIYFGK+LSYIPNLPHKDIYFGKSDEDNVEIRK+LVHTLNGSGVAVDR+LVLPTILRPYFDK+LVLPTILRPYFDKK+MLDI…	0.00195039	-2.70966
	MMCGM12_00544	hypothetical protein	201	ACPFNQVIK+IEFQTITK+IIEDTNTQALYINYKPTK+IIEDTNTQALYINYKPTKR+NSTTNTSLEISNQDANEYFK+NSTTNTSLEISNQDANEYFKK	0.00193591	-2.71289
	MMCGM12_00510	hypothetical protein	357	AKEEKPAPSPSPSPAPQPAPTPAPAPTPAPAPTPAK+DKMFYGIVSGFETFSK+EEKPAPSPSPSPAPQPAPTPAPAPTPAPAPTPAK+EKAKEEKPAPSPSPSPAPQPAPTPAPAPTPAPAPTPAK+GPIFLVLR+MFYGIVSGFETFSK+NDNTVTEKVEK+NLKGPIFLVLR+SNLSWNSTNNHTK+VFYGETSSSFNKNDNTVTEK+VFYGETSSSFNKNDNTVTEKVEK	0.00193176	-2.71382
	MMCGM12_00209	Peptide deformylase 2	200	DKSYLLQDQIPSNSWLVK+DYLRPAVGLAAPQIGVNK+FQLDNNKIEQYAMINTK+IIDPTNLSNDEELVLK+IIDPTNLSNDEELVLKK+KLIDFVTFSQDENNNNINNK+KLIDFVTFSQDENNNNINNKDYLRPAVGLAAPQIGVNK+LIDFVTFSQDENNNNINNK+LIDFVTFSQDENNNNINNKDYLRPAVGLAAPQIGVNK+LISTSTQIACLK+NGEGCLSVDNDHLGFVPR+NYQAIVFQHEMDHNIGVLYYDHINK+NYQAIVFQHEMDHNIGVLYYDHINKADPLYK+SYLLQDQIPSNSWLVK	0.00192209	-2.716
	MMCGM12_00472	Glycine cleavage system H-like protein	114	EDDIFLALEASK+HLKEDDIFLALEASK+IDDKNEYYLR+LISSHDDNENWIMVLSDIDQNK+LISSHDDNENWIMVLSDIDQNKFMSLEDF+MPLDATVVK	0.00189539	-2.72207
	MMCGM12_00600	hypothetical protein	490	DLEIVKR+DMFVIRPMYFISFLGVLETIALK+DNIVIKNEDDLK+DNIVIKNEDDLKGTK+EANKILETTELVINK+EFLKDLDNNKK+EKQDILNEFEEFKNNLLDNALK+ENFEQQINQLKDELTK+GSIIDLNNADQIDLSIILDQINK+HKTELTEIITTK+IELLEDAIK+INELEKDLEIVKR+INNFKIEK+IWETSSDKK+KFESTTTEISDLK+KFESTTTEISDLKATNK+LLNEQLNKQEELIK+LQLENQYIALLNK+LVGEELENYCLNQFNEASMFAFK+NDLINEYNKK+NLDYALLVSELEYDTNDSLIYR+NTYELENNNWK+QDILNEFEEFKNNLLDNALK+QKDQVYLEK+QKENFEQQINQLKDELTK+QKENFEQQI…	0.00188392	-2.72471
	MMCGM12_00740	Phosphoglucomutase	558	ADDNELNAAFNLELK+ALNCIGGIVITASHNPAEYNGYK+AYLFKNNDLQPTPVVSFATK+DKDGIQASIIAAEACWYYK+EHAFEDETFK+EHAFEDETFKNVINPNPEFDPAWK+EHAFEDETFKNVINPNPEFDPAWKIPLEYAK+ELLNKADDNELNAAFNLELK+EPLNGLNFVFAYEESYGYVIDDSTR+FNVYTIK+FNVYTIKK+GVVIGHDNR+IASETYNANVVK+IEDYINGLYNMPSEDLLK+IIYSAVNGTGSLYTPIVLK+IPLEYAK+IYFVIVDSSLQK+KYDADIIILNDPDADRFGMAIK+LNQTYLDWINHPNLDQELK+LNQTYLDWINHPNLDQELKELLNK+LNQTYLDWINHPNLDQELKELLNKADDNELNAAFN…	0.00187183	-2.7275
	MMCGM12_00135	CTP synthase	532	AKFIFVTGGVVSGLGK+AMASLGIQPDVIVCR+DGGETDLDLGHYER+DLLNWTDADSTEFNK+DLLNWTDADSTEFNKNTTHPIFDYIK+DNIGGTLR+ENDIPYLGICLGMQIATISIAR+FDPYLNVDPGTMSPYQHGEVFVTK+FFVASQFHPEFTSRPNKPTPLFR+FIFVTGGVVSGLGK+GIDRDNIGGTLR+GIEGMMLASR+GITASSIGALLK+ISLFCNVPITNIIDAIDQDSIYR+ISLFCNVPITNIIDAIDQDSIYRVPLALAK+LDESNYK+LEQGKENVMFVHVVLLLWLAASK+NSQGILVPGGFGK+NTTHPIFDYIK+QNIQDIIIEQLQLK+SDSSSPKDIK+VYQAAEQSQADVIISEIGGTVGDIESQPFIEAIR+W…	0.00185501	-2.73142
	MMCGM12_00080	Glutamine transport ATP-binding protein GlnQ	250	ADNLSGGQQQR+DGITVIINIHHVDLAK+DGITVIINIHHVDLAKK+GELVAVIGLSGAGK+IGLMSQEYNNIANK+INDISSGEIVIDFDKTK+INDISSGEIVIDFDKTKEHYEVTK+MIALNSLDKLNLLDYAYIR+NINLEINKGELVAVIGLSGAGK+TLAQQPFLIIADEPVSALDPILANQVMK+VIGLNNGEIVFDDVPSKLDAQAMK+VIGLNNGEIVFDDVPSKLDAQAMKK	0.00183912	-2.73515
	MMCGM12_00068	hypothetical protein	104	EQLLADFIVDYFKDYSQK+EQVNQFSK+FSGLDKEQVNQFSK+NIQTIAELVK	0.00183716	-2.73562
	MMCGM12_00652	DNA-directed RNA polymerase subunit alpha	317	AIDLEKLELEVTTDGSITAIDAISIASR+DKVASLGLAFR+EISVLEVIGTNQTDDKELDR+EISVLEVIGTNQTDDKELDRTVEELDFTQR+ELVSKNEDEIGSIR+GFGITLGNAIR+GFGITLGNAIRR+IAGATHEFTSIPGIIENVTK+IDTSIYSDDEVVQLR+IRSDIQGPVYAGDLDIPAGVEILNK+KQFVRPEFILLK+MKQFVRPEFILLK+NIEPGMITIDSNYSPIIK+QFVRPEFILLK+RTLLAATPGASVYAIK+SDIQGPVYAGDLDIPAGVEILNK+TLLAATPGASVYAIK+TVEELDFTQR+VAYSVDSAK	0.00183301	-2.7366
	MMCGM12_00114	hypothetical protein	370	DFQFDENNSNDNKK+DNTKETEKLEVELLPEINNGNK+EDIKNTEVFNLLIK+EIVNSNNTTNSSTASSTAVMTSTSTTSTGTQPNNNDAK+ETEKLEVELLPEINNGNK+IKVVLQNTK+INFIDIFK+INFIDIFKDFQFDENNSNDNKK+KLETAFTSEFNK+KVEPTAVNVLGYEQITK+KVEPTAVNVLGYEQITKDNVEK+KVEPTAVNVLGYEQITKDNVEKLEK+NELKEIVNSNNTTNSSTASSTAVMTSTSTTSTGTQPNNNDAK+NNNSTNKEDIKNTEVFNLLIK+NNQAFISR+NTEVFNLLIK+SIIEVLRPEITK+SNQIYDYIVK+SSTNSSTSSSNSSTTTTTEPSSTTTR+VEPTAVNVLGYEQITK+VIDNGSLYLDLLE…	0.00182777	-2.73784
	MMCGM12_00823	Thioredoxin reductase	310	AQPNVEFLLK+AYAVILATGTQENK+EIHGTEKVESLTITTPNGEK+GEDELYGK+GVSYCAVCDGAFYK+GYIPTNDK+GYIPTNDKMQTEIK+KAYAVILATGTQENK+KLEVSAIFPYIGSTPLIDSVK+LEVSAIFPYIGSTPLIDSVK+LGIKGEDELYGK+LKAQPNVEFLLK+NKPVAVVGGGYSAVQEAMYLSQLVDK+NKPVAVVGGGYSAVQEAMYLSQLVDKVYLIVR+NLTNEIYDVIIIGSGPAGLTSAIYTAR+QIAIACGDGAIAGQMAVEYVQEIK+TDLIENYPGFETIQGPDLASK+VESLTITTPNGEK	0.00178482	-2.74816
	MMCGM12_00805	Ribose-5-P isomerase B	147	AINLVDVFLNTPFEGGR+GIVICGTGIGISIAANK+GIVICGTGIGISIAANKVK+IGQVVAEHVVSDTNSR+IHNDANILALGAR+NYEVIDLGNNDGK	0.00176526	-2.75295
	MMCGM12_00121	UTP--glucose-1-phosphate uridylyltransferase	290	AVIPCAGFGTR+DDTKNEFIK+DKINELEQIK+DVDCYAK+EAIDSGIKEILIVLNDK+EAIDSGIKEILIVLNDKK+EILIVLNDK+HSTILGTILIDKK+INELEQIK+LGYLEAFVDFASNRDDTKNEFIK+TKYDADIHYIMQDEPLGLGHAISLCK+VCSVVEKPDEQNAPSNVAIAGR+YDADIHYIMQDEPLGLGHAISLCK	0.00175624	-2.75517
	MMCGM12_00535	Phenylalanine--tRNA ligase alpha subunit	350	DDDDATHSHQFMQIDGFVVGNK+DLNSWEELKK+DSSLTTILK+EKIDVTLTNSSLK+FNISNIR+HVLNIVIEEISDIFTEIGFEMVSGTEIESDLYNFQK+IDVTLTNSSLK+IEQLNEILNNFK+KEFIGKDSSLTTILK+KTGWIEILGAGMINEHVLK+LELVKDLNSWEELKK+LRPSYFPFTEPSVEVDVSCFK+MIEQLNEILNNFK+RDDDDATHSHQFMQIDGFVVGNK+TEDNNLAVISYGNVYR+TGWIEILGAGMINEHVLK+VEIINQLNEK+VEIINQLNEKQEQLK	0.0017465	-2.75758
	MMCGM12_00244	PEP-dependent dihydroxyacetone kinase 2, ADP-binding subunit DhaL	208	EDLENNLYTDISSMFK+IAEVIDNNKEELTK+IAEVIDNNKEELTKLDQIIGDGDHGHNLSR+KVGMVLVSNVGGASGPLYGTAFLK+LDQIIGDGDHGHNLSR+SVGHIDPGSYSSYLILK+TSMSLNDKTEMNIDDFSVCLNDAVSGIK+VGMVLVSNVGGASGPLYGTAFLK+VKEDLENNLYTDISSMFK+VKEDLENNLYTDISSMFKK	0.0017388	-2.7595
	MMCGM12_00788	Glucokinase	321	CNCGLNNCIEK+GIVVMAPNIENGWFNYDLK+KPVYVINDVNAAALGEYR+KPVYVINDVNAAALGEYRK+LISGSHGFAGEFGHGGSNNHNLK+NDAGMIGAAFYALEQSLK+NKLTDSYKDIVDFK+SGLFYWLGTGIGGAIICDGK+TLNVDENDIMLVGITAPGFVDHNK+VCSATTIPNSLLTILK+VGVISQNGDLEHSFSITNPK	0.00170793	-2.76728
	MMCGM12_00337	putative transcriptional regulatory protein YeeN	237	AAGGDAENYVSNR+AAGGDAENYVSNRYEGIGPSNVAILVDTLTSNVNR+EIYMAAK+HSLDKLNIDEYLISEIR+IEIKDEQAK+LQLQTLLDKLDELEDVQNVYHNAEL+QGGTDPNSNLALR+RAAGGDAENYVSNRYEGIGPSNVAILVDTLTSNVNR+YEGIGPSNVAILVDTLTSNVNR	0.00170699	-2.76751
	MMCGM12_00231	Threonine--tRNA ligase	639	DDLMWDKAESSLEK+DISSEIGLK+EVENNTITYR+EYNQEISIK+EYNQEISIKDISSEIGLK+GSDEQFILRPMNCPHHIAVYK+GVLSLWLAPK+IGDAAFYGPK+IIDIEQLTGSYWLNDK+IIDIEQLTGSYWLNDKNNIMLQR+INDQLFDINYLIK+INDQLFDINYLIKNDCDLELITNK+KVPYQLVLGNK+KVPYQLVLGNKEVENNTITYR+NDCDLELITNK+NIQTNINNLLTSNLEIK+QKEWEYDYIPVETPPIGTVELYK+QVEIIPISESNLEYANLIHQK+QYGSDAQITVPIQEFIDMLK+SKEYDLMLNLTAAFITSYAINSFK+SNIYDLNK+TAQNHEITVSTIQLDFLMPNK+TAQNHEITVSTIQLDFLMPNKFD…	0.00169527	-2.77051
	MMCGM12_00141	Glycerophosphodiester phosphodiesterase	234	DDKIIIFHDHNFK+DDKIIIFHDHNFKR+DLINGYISDYPDLYPK+DLINGYISDYPDLYPKN+FDFLHPPITLLK+FDFLHPPITLLKK+GVEIIVSSFSPVVLK+GVEIIVSSFSPVVLKEILK+IPYFVENPLATPILFEVFMDR+KFDFLHPPITLLK+KFDFLHPPITLLKK+KLNIPLNVWTFK+KLNIPLNVWTFKK+KQSNCELFK+KQSNCELFKK+LNIPLNVWTFK+LNIPLNVWTFKK+LTKDDKIIIFHDHNFK+MSQFDVELGKK+MYKDLINGYISDYPDLYPK+MYKDLINGYISDYPDLYPKN+NALTICK+QSNCELFK+SGYLFEK+TLTYDEITKIPYFVENPLATPILFEVFMDR+YFDQYEMINVEIKPDHYTEDEL…	0.00169401	-2.77083
	MMCGM12_00159	Cytosol aminopeptidase	451	ADSVNADLTNAAK+DAIEGIYESIAFETFDK+DTKPNEVVYNLITSEDVK+DTKPNEVVYNLITSEDVKELEQK+EAGSSTAAAFLSAFAEEKPFVHFDIAGTADK+EKQATEIWEASTLTGAMVIALGSFATGVFTNCDKR+FNDKKEELTLVCLTEVNNKPYVSDADLSTTFISEDK+GITFDSGGYNLKPSSAMEGMK+GREAGSSTAAAFLSAFAEEKPFVHFDIAGTADK+IGSTATLPQSVIK+KDTKPNEVVYNLITSEDVK+KDTKPNEVVYNLITSEDVKELEQK+LGMNLFLAVNAGSPYEPQAVVLEYVGDENEPKK+MPIFDEHLEK+QATEIWEASTLTGAMVIALGSFATGVFTNCDKR+VKADSVNADLTNAAK	0.00169137	-2.7715
	MMCGM12_00625	Protein DegV	283	AKGVITTVLNLLK+DKITVYQNNDLAAQGIALTALSLAK+FGILVDSAAVYDPAEFK+GVITTVLNLLK+IKTAQQAIDFIENFKEK+ITVYQNNDLAAQGIALTALSLAK+KYDELLEQYEHIIHIPITNNLSSMLQTATLVSQDEK+KYDELLEQYEHIIHIPITNNLSSMLQTATLVSQDEKYKDK+LYFLSTPLTSSK+NTIIDVIPLHIVFPNNDEYLDIK+NTIIDVIPLHIVFPNNDEYLDIKNIVEQEK+TAQQAIDFIENFK+TAQQAIDFIENFKEK+VLIAIIPGDLKK+YDELLEQYEHIIHIPITNNLSSMLQTATLVSQDEK	0.00167659	-2.77532
	MMCGM12_00736	2,3-bisphosphoglycerate-independent phosphoglycerate mutase	531	AAIDYGITNIK+AIQISSILTNK+ANDAIIMTNFRPDR+FDLITDGR+HNGIMIITADHGNAEIMIDKDGQVNKK+HTTSLVPIIITDLNIK+INLESLAK+KHTTSLVPIIITDLNIK+KTYPWLK+LAYDFVKDLLELIK+LKQNDPAIAK+LLEEIKKDEFDFIVLNFANCDMVGHTGNNK+NDEITLANAYIDLIPSAK+NNNSALHLMGLFSNGGVHSHFDHMIAIYK+QNNNIGVISSISGR+RPVLLAILDGWGISEPDKGNAVDNANMVFVEYLK+RPVLLAILDGWGISEPDKGNAVDNANMVFVEYLKK+SFTNILDYIQQEYMINHDDEMIIPAFNQDDLNGNLK+VAPTILDLMNIEIPK+VATYDLKPQMSAVEITDK+VKRPVLL…	0.00161345	-2.79198
	MMCGM12_00093	hypothetical protein	137	EPENTKPSESTTPTNPINPK+EPITPNEDKKPDEPKNPETKPNGSTTPVIPK+KPDEPKNPETKPNGSTTPVIPK+NPETKPNGSTTPVIPK+NPSNNDDSSNPSGSGENKEPENTKPSESTTPTNPINPK+QPNKPDTPKPKPGEKDENETKPK+QPTNSDKNPSNNDDSSNPSGSGENKEPENTKPSESTTPTNPINPK	0.00161172	-2.79244
	MMCGM12_00739	Deoxyribose-phosphate aldolase 1	222	AIENGCDEIDMVLNIGALK+AIENGCDEIDMVLNIGALKDKDYDLVLNDMK+AIENGCDEIDMVLNIGALKDKDYDLVLNDMKEVK+DKDYDLVLNDMK+DKDYDLVLNDMKEVK+KAIENGCDEIDMVLNIGALK+KAIENGCDEIDMVLNIGALKDKDYDLVLNDMK+LGTSGSVEIVLK+LGTSGSVEIVLKQENK+NSNVGITNVVGFPLGACLTEVK+QDIINLCNQAIQYDFATVCVNTCWTSLCK+VILENCLLTEQEIIK+YIDHTLLKPEATK+YIDHTLLKPEATKQDIINLCNQAIQYDFATVCVNTCWTSLCK	0.00160987	-2.79294
	MMCGM12_00843	50S ribosomal protein L33 3	53	ATLVCVECLSR+FCTTCNAHTLHK+KFCTTCNAHTLHK	0.00160648	-2.79386
	MMCGM12_00389	hypothetical protein	239	ELPKDQPNTK+ELPKDQPNTKEDKNEK+ETETPNNNLNPSEK+ETETPNNNLNPSEKELPK+ETETPNNNLNPSEKELPKDQPNTK+INEINSLLTK+ISNEFEQELK+LFDESKFDDVKTEITLLFSNSLENSNANDIEVK+LFDESKFDDVKTEITLLFSNSLENSNANDIEVKK+QSLEQLTNLENK+TDSNKKETETPNNNLNPSEK+TDSNKKETETPNNNLNPSEKELPK	0.00156885	-2.80414
	MMCGM12_00007	DNA gyrase subunit A	834	AKDWVLFFTNSGK+AKIDFEENKK+AKIDFEENKKHDR+ALKLEDDDVVVGAISSFK+ALPDLKDGLKPVHR+DANPDVVLSK+DKITLEMTNIK+DKTIEGIFDIR+DKTIEGIFDIRDESNYEGIR+DNDQLVSVFATTGQDTVFIANESGK+DWVLFFTNSGK+EEQDNVLK+EKFNYLTFVTQK+ESVVNPQSR+ETDLIMIISSDGNLIK+GLPIVNFLNDLTSEDKITAILPLR+GVSVNAEPSDPIDIATMGK+IDFEENKK+IDFEENKKHDR+IIYAMNDLGITSDKPHK+IIYAMNDLGITSDKPHKK+IKESVVNPQSR+ISPIDISTEVRK+ISPIDISTEVRKDFLEYAMSVIVSR+KDANPDVVLSK+KDFLEYAMSVIVSR+LE…	0.00156483	-2.80526
	MMCGM12_00791	Ornithine carbamoyltransferase	331	AKYTGNEIQTMQGK+CAFEVAALDQGAHVTYLGPSGSQFGK+CAFEVAALDQGAHVTYLGPSGSQFGKK+ETNAIISFTEDMK+FNIPEMEVTNEVFESK+FNIPEMEVTNEVFESKHSVVFEQAENRLHTIKAVMVATIGK+GYEQAVVEELAK+HSVVFEQAENRLHTIKAVMVATIGK+INLLKPYQVNMDAIK+NNVATSLMIGCAK+NNVATSLMIGCAKMGMHFVGAAPKQLWPSQDLIDQSK+QLWPSQDLIDQSKEIAK+VAKPDVIFMHCLPSFHDLNTEIGR+YSGVPVYNGLTNEFHPTQILADFLTVEEYK+YTGNEIQTMQGK	0.00154429	-2.81099
	MMCGM12_00485	hypothetical protein	666	ACDQNLEECFDETCDQK+AKYHVYEESPLDSQTK+CCVDNSNCQEECNKK+CCVDNSNCQEECNKKDDCECSVTNCDCQSSCDQK+CSDDSCCEENKCSENNSCENK+CSDDSCCEENKCSENNSCENKNCDENNSCSIEECKTDK+CSENNSCENKNCDENNSCSIEECK+CSENNSCENKNCDENNSCSIEECKTDK+DDCECSVTNCDCQSSCDQKQEELTEQLDHNVSNQTK+DDLDDILLANQK+DLDLVNLITSDNTFYQNSTINLDDLK+DSWIENDQQINTSLDQK+DVFGHEIPVLR+EHWIEENAHLNEEDFNKEHELSTEHWVEEK+EYSNDKDFLDSK+EYSNDKDFLDSKTDQEIINK+FLDKYQQDLDDNSSLVENK+FLDKYQQ…	0.00154408	-2.81105
	MMCGM12_00623	Phenylalanine--tRNA ligase beta subunit	202	ELNIENDQQGIIELGSEYNNK+FGIFYSK+GVDSFGMLCSYK+IGESFWK+IIECEPIEGTHLNICQVDIK+KVTSTQQINNITILK+NNDEIIGANIFNVDPNLNLK+QFNSLLVSFFNKK+SEILQIICGASNAR+SGFCSEDPKAVNYVIQALK+VTSTQQINNITILK+VVCVVATLNSWLPNGQQIVQSK	0.00153353	-2.81403
	MMCGM12_00695	Aspartyl/glutamyl-tRNA(Asn/Gln) amidotransferase subunit B	479	DNLTYLDYNR+EILLFLNVSDVK+ELLNQYSTRPER+EPNIFPIQLDQK+FSNKVEIK+GFQITQQFNPIGTNGSLEITLENGNKK+GVELAILACNALNMQIDTLLTFDRK+LITNKDEISK+LLVNIINQNK+LLVNIINQNKELLNQYSTRPER+LREILLFLNVSDVK+LSPENLASVINLIDK+LSPENLASVINLIDKNIISSK+NLNSISNIK+NLNSISNIKK+QKEILLK+QTNGNVDPEIANEIVIK+QTNGNVDPEIANEIVIKEIEK+SAEEACLYVEK+SGVGLIEIVTKPVLR+TDLNISLRPYGSDK+VSYGQTPNTLANEIDLAYPGTLPSVNK+VSYGQTPNTLANEIDLAYPGTLPSVNKK+WVDQIISNSPELADQKR	0.0015298	-2.81508
	MMCGM12_00191	sn-glycerol-3-phosphate import ATP-binding protein UgpC	361	DRDIAMVFQSYALYPHYNVYK+FIGTPTMNVLEGK+FIGTPTMNVLEGKLENNYFISNINNYK+GDLLFDGVK+IIAGLNSITK+IIAGLNSITKGDLLFDGVK+ILGTTTIYVTHDQLEAMTMATK+IVLMNNQVIQQVGKPEEFYNKPNNLFVAK+LENNYFISNINNYK+LENNYFISNINNYKVELSDEELELIKK+LENNYFISNINNYKVELSDEELELIKKEEVTK+LFLMDEPLSNLDAK+QVTCELTPGNNFVITTSK+QVTCELTPGNNFVITTSKDNNIK+TANIVASVINTELLGMNK+TTDKTANIVASVINTELLGMNK+VELSDEELELIKK+VELSDEELELIKKEEVTK+YLFKKPKELSGGQQQR	0.00151331	-2.81979
	MMCGM12_00170	Alanine--tRNA ligase	896	ATVFAISDGVFPGNK+ATVFAISDGVFPGNKDR+AWDKQNELFTK+DLLKNDQLENIYLQIK+DLTPSLNKDNINEIR+DNINEIR+DNLLVIK+DVIKIDEDHIFR+EAIELAWELLTDKNYFDIDKDK+EFYPYLIDKK+EVLGTSVMQSGSYNDENGLR+FASIFQNTPTNFETDIFYPTIK+FGDFSSELCGGTHVNNTSEIEDFIITGIESK+GEIWDPNKIGPR+GFVIDVQQGPMHQNIHR+GGQAADSGIIFNDQMK+GYDLLENIIK+HQALAFFTEKYDEIVR+IDEDHIFR+KTNFWDVGQGPCGPNTEIFYDR+KTNFWDVGQGPCGPNTEIFYDRGEIWDPNK+KTNFWDVGQGPCGPNTEIFYDRGEIWDPNKIGPR+KVEQLTN…	0.00150673	-2.82168
	MMCGM12_00649	Energy-coupling factor transporter ATP-binding protein EcfA2	303	ALNNTSLTFKK+DIAFGPVNLGENK+DIAFGPVNLGENKQEAYNK+DIAFGPVNLGENKQEAYNKVPELLK+DIDFSKDIILDNVSYTYAK+DIILDNVSYTYAK+GEEDFINLFER+GIDLLNKK+IEIDPPKLYQLMYK+NKVTCVIGTTGSGK+QEAYNKVPELLK+SPFELSGGQK+VALAGIIAMDGNTLVLDEPTGGLDPK+VIAIGSPFEIFSNMELLTK+VTCVIGTTGSGK	0.00147848	-2.82989
	MMCGM12_00012	Methionine--tRNA ligase	509	AKEANLTPLEYLNPK+APWNLEK+APWNLEKENK+APWNLEKENKIEELK+AVLELSNACNK+DGNFSLELFIESFNAHLANNVGNLISR+DMIEQSGLENVQIDFENLK+EANLTPLEYLNPK+ENKIEELK+EQGYETFFLTGSDEHGQKIENK+FHSIYWPVMLEALNLK+FWQNDDCEILQLAGK+FYITTPIYYPSGNLHLGHAYTTTLADILNR+GQYEGIYCVSCEEFLTNEQIDENGLCK+IIELYSADALR+ISNTKPQLVNEDTYFLK+NFVEPGLKDLSVTR+NIAIISYLLKPVLVDSYK+NIAIISYLLKPVLVDSYKDMIEQSGLENVQIDFENLK+QPTHLLGHGWILNK+SLGNVIDPVK+SLGNVIDPVKIIELYSADALR+…	0.00147378	-2.83127
	MMCGM12_00194	hypothetical protein	239	IVNYLLDLIEHK+IVNYLLDLIEHKK+LHLNLDINPDDYFSYIK+LTCVLESK+NQLLSNKQEVIIETELDTSNLITIIHK+SSLIEYLEQNNIEPFK+SSLIEYLEQNNIEPFKLTCVLESK+TPLPSEYFLVTK+YSILYDKDDNIVEITQHTINIDHFETSYIK	0.00146846	-2.83284
	MMCGM12_00390	hypothetical protein	245	DEKTDSFADELKK+DLLDKVTK+DNKEGILEEVK+DNKEGILEEVKNLFGQK+ELEKPNGSLNPSEQDLPK+ELEKPNGSLNPSEQDLPKDQPSTK+ELEKPNGSLNPSEQDLPKDQPSTKK+LKSETDEINNLLFK+SETDEINNLLFK	0.00145614	-2.8365
	MMCGM12_00632	Carbamate kinase 1	310	IVIAIGGNALGNSPTEQLEIVK+IVIAIGGNALGNSPTEQLEIVKK+NDVAFLKPTKPIGSFMNESEAK+NINKPTVSLITQTLVDKNDVAFLKPTKPIGSFMNESEAK+NINKPTVSLITQTLVDKNDVAFLKPTKPIGSFMNESEAKK+SKIVIAIGGNALGNSPTEQLEIVK+SKIVIAIGGNALGNSPTEQLEIVKK	0.0014418	-2.84079
	MMCGM12_00680	PTS-dependent dihydroxyacetone kinase, dihydroxyacetone-binding subunit DhaK	332	AEMGASLQEVK+DKLKPVDQIVDTLTDK+DKVALVSGGGSGHEPAHAGYVGYGMLDAAVAGAVFTSPTPDQVYQAIK+GVAGTVFVHK+ILNDIQINKDEQVAVMINGMGATPEMELLVINNHLNDILTNK+KLINSPETLVNEMLEGLVK+LDDELKQLLDHKADTPGLK+LINSPETLVNEMLEGLVK+LKPVDQIVDTLTDK+QLLDHKADTPGLK+RGVAGTVFVHK+RVEGFDVIIR+RVEGFDVIIRNDDIKK+SNFSLNEDEMEIGIGIHGEPGVYR+TFVGNFMTSIEMGGFSISILK+TMGMAISPCIVPVAGK+VALVSGGGSGHEPAHAGYVGYGMLDAAVAGAVFTSPTPDQVYQAIK+VEGFDVIIR	0.00144171	-2.84082
	MMCGM12_00043	hypothetical protein	374	ALNSDGSMSQSR+EAFIQTMTNQK+EAFIQTMTNQKLWGAIVATIVTILLSYGLTK+EAFIQTMTNQKLWGAIVATIVTILLSYGLTKANILK+EQGVVLGVSFAFYILLNVIAFLWSK+EQGVVLGVSFAFYILLNVIAFLWSKFAPNFAK+GGVAWFEFGK+KTFVNPIVICTFLGLILWLTTLIPGQSFGENFK+LGALAAPITWIAIGITLASSDIK+LGALAAPITWIAIGITLASSDIKK+MNGVKEAFIQTMTNQKLWGAIVATIVTILLSYGLTK+SAEMIQDNK+TFVNPIVICTFLGLILWLTTLIPGQSFGENFK+TLPIIHTPLQK+VVMTIAVPALVLTGFMK	0.00144095	-2.84105
	MMCGM12_00864	DNA topoisomerase 1	653	DIDMNLVNAQISR+DKNNVLVNTEK+DQNSQEAHESIRPTNIWLTPEK+DREYVEFPK+DYISKNYSSDLFK+EGEAIAYHLANLFK+EYEQPDGTWKEYVKEEKPQEESSTETK+EYVKEEKPQEESSTETK+GAWGLGIDLETMQPDFVIDSSR+GSFDYVNWLK+GYSANQYLYDHYLDFFNLNYTAEMEEKLDEITK+HSSSDENIELTDDGEEVVK+HYLEESFPENQFVVLASGGHINSIADK+IKHYLEESFPENQFVVLASGGHINSIADK+ITFNEITSEAITNAFNNLK+ITFNEITSEAITNAFNNLKDIDMNLVNAQISR+KDQNSQEAHESIRPTNIWLTPEK+LSTSQITLAAQK+NLGIGRPSTYNPILTK+SFKPYSTAGLLQ…	0.00142827	-2.84488
	MMCGM12_00633	Agmatine deiminase	364	DGFWMPGEWEK+DVGPTIVK+EEAEGIDVCDTMSR+EEAEGIDVCDTMSREPEQR+EILLGGGNIHCITQQQPTSK+EQIEENLK+EQIEENLKQYCGVEK+GGLYFPWDKDDAIAR+GVDWVFNAWGGFK+IETVMAR+LAYDILTNTLDAK+LHQPGPLFITK+LHQPGPLFITKEEAEGIDVCDTMSR+LHQPGPLFITKEEAEGIDVCDTMSREPEQR+LTMLVSHQQFENAR+MPASYANYYIANNAVILPIFGDK+MPASYANYYIANNAVILPIFGDKYDDLAVK+NPDLTKEQIEENLK+SKLAYDILTNTLDAK+TDFVLEGGSIHTDGDGTLYTTEECLLNENR+TDFVLEGGSIHTDGDGTLYTTEECLLNENRNPDLTK+TDFVLEG…	0.00142753	-2.84511
	MMCGM12_00305	hypothetical protein	93	DIASNQMLEK+GVYLKPDLNSLNIAR+IDVSIYDQIEEFINAK+KDIASNQMLEK+NKNNEIFIDTTYK+SKIDVSIYDQIEEFINAK	0.00142643	-2.84544
	MMCGM12_00070	Lysine--tRNA ligase	500	ALRPLPDKHAGIQDIEEK+AQIEEESKGNDEANDMDIDFIEALEHAMPPTAGIGIGIDR+CKEVVLLSK+DVLLFPQMKPR+DYSKEDLLNLNQELVVVAGR+GGASAKPFITHYNVLNTDVYLR+GNDEANDMDIDFIEALEHAMPPTAGIGIGIDR+GYMEVETPILHSLK+HAGIQDIEEK+HNPEFTSIELYVAYEDMFFLMDLTEEIFR+HQESVGHIINLFYEEFVESTIVEPTFVYGHPK+IDLSKPFK+IDLSKPFKR+LDEIGDQSFEDFRNFDLGDIIGVK+LVMLLTNSESIKDVLLFPQMKPR+QVTGVDFWQEMTVQQALELAK+TLQNFLDNK+TLQNFLDNKGYMEVETPILHSLK+TLVEQNKDPYK+VCNAAVNSSSIIEYN…	0.00138795	-2.85731
	MMCGM12_00694	Ktr system potassium uptake protein A	242	DFNIIQIR+GIQSYDWVIVGIENELESSLVTVLNLLDLK+ILLPDDYTELKEGDHIVVFAR+KGIQSYDWVIVGIENELESSLVTVLNLLDLK+NIQQVGLSTNK+NIQQVGLSTNKDFNIIQIR+NPDLFNK+QNFAIIGVSNFTLSVIETLVQK+QSVTVFDIDER+TTIINSLAEK+VLLALGLTENQIIVPNK	0.00133902	-2.87289
CspG	MMCGM12_00034	Cold shock-like protein CspG	69	GFGFITNDSDNKDVFVYFSNINVNGYK+GLEAFNVSITNK	0.00133332	-2.87474
	MMCGM12_00010	Xylose import ATP-binding protein XylG	538	AKKEEIGALMIGQTLEQIK+AKKEEIGALMIGQTLEQIKQNQVTK+DHDLLIVVQPTR+EIKKDHDLLIVVQPTR+ELIQAITGLVKPVSGGIVYK+ELIQAITGLVKPVSGGIVYKK+GDIHALVGENGAGK+GLDVGAIENVHSHILK+IDYAIEMQNITK+IVDLDVSMVSGNEIAEAMVGR+KADILVFDEPTAVLTPQQIQSLLQIMK+KDHDLLIVVQPTR+KEEIGALMIGQTLEQIK+KEEIGALMIGQTLEQIKQNQVTK+KINIVNSNIK+KIVDLDVSMVSGNEIAEAMVGR+KPLSDEPILDVINLTVK+KPLSDEPILDVINLTVKK+LVEVNTVLENIILGVEQTK+SELIDIMNK+SNIFLNK+STLMSILFGLYQPTSGTIK+…	0.00132493	-2.87748
	MMCGM12_00366	Signal recognition particle protein	447	ALGGYISEGASAHQQMIK+EIINNVK+ENAPLDINK+ENAPLDINKKPSVVMMVGLQGSGK+ENNFDVVILDTAGR+GFGDFLSK+GGATLSISYLTK+IVHEELVNILGK+IVHEELVNILGKENAPLDINKKPSVVMMVGLQGSGK+KLAVFSILMDSMTLK+KTSPNEILLVVDGMSGQEIINVTNEFNSK+KVLLVGLDIYRPGAIEQLVQLGQK+NSTLNEENIKETLK+SEKEFNELINSFEK+TAEQALQYAK+TSPNEILLVVDGMSGQEIINVTNEFNSK+VLLVGLDIYRPGAIEQLVQLGQK+VSESQIQDAQR+VSESQIQDAQRK	0.00131722	-2.88001
	MMCGM12_00892	putative NADH oxidase	447	AQIIVIQK+DSDHPSYYPNPTPLALK+EKYVSLGACGLPYFVANPSLKPTDLLAR+GIDLPNIFTLTR+ITNQITYTPLATVAR+KAQIIVIQK+NNQLLELDYDKLVISTGAKPIVPPIK+NNVEIIKENGLK+TIFIKDSDHPSYYPNPTPLALK+TNTLIGAQMYGSNLSVLR+TVEQFIEQDILVYSESVVK+VAVIGSGFIGLECCEMLEHFNK+VAVIGSGFIGLECCEMLEHFNKEIVLIEK+VFDQEITDLLEQNLIK+VFESELVATGVNETLAK+VVADDILNVNSEFVGTLQTAILK+VVDIIHIALEK+YVSLGACGLPYFVANPSLKPTDLLAR	0.00131407	-2.88105
	MMCGM12_00134	DNA-directed RNA polymerase subunit delta	142	FALTTDNLWALSSNSSVENIK+FALTTDNLWALSSNSSVENIKK+SISKDIISQK+TPSSLNEIWK	0.00129501	-2.88739
	MMCGM12_00906	hypothetical protein	203	FTGTLTFK+IDKNLGNLEPDNR+IDKNLGNLEPDNRNILSQDR+MNAKPEELQELSVDSNNNTGTVHSTK+MNVTKPDLQGLQVDYEK+MNVTKPDLQGLQVDYEKGTVK+RMNAKPEELQELSVDSNNNTGTVHSTK+SFLDISK+TPGTNPTEETKKEEDKEKPK	0.00129032	-2.88897
GyrB	MMCGM12_00006	DNA gyrase subunit B	634	AILDKNVNAQK+DSSIAELYLVEGDSAGGSAK+EAVNIIIGNAFEEFLLK+EAVNIIIGNAFEEFLLKSPEDAK+ENEVIVQDNGR+ESELQQLGHTDLR+ETVVFDYEIIK+FKPDPEIFKETVVFDYEIIK+GIPVGINSDTK+GIPVGINSDTKK+GLGEMDPLQLWETTMDPQQR+IAYAYTDSQLDELKNNEFNNLK+INPNIFYVDSK+KIAYAYTDSQLDELKNNEFNNLK+KSALSLVFTQLHAGGK+NNIHYHQLFSEGGTK+NNIHYHQLFSEGGTKESELQQLGHTDLR+SALSLVFTQLHAGGK+SALSLVFTQLHAGGKFDSETYK+SIITAVGTGIKEELDLSK+SQEYSAESIK+TRPGMYIGSTSK+YADTVIK+YKGLGEMD…	0.00128963	-2.8892
	MMCGM12_00307	Ribosome maturation factor RimP	164	ALEQWVYVQLNNETKK+ANDLVSNKIDQIIK+ELEVLNLK+FQINELVNK+FQINELVNKELEVLNLK	0.00125205	-2.90203
	MMCGM12_00413	RNA polymerase sigma factor SigA	506	DMVSPNEYTEK+EILKEVMDK+EPNADEIANR+EQEIIYAK+FNNQIINNNLAK+IGQAPILTK+IPVHMVETINK+KFNNQIINNNLAK+KLSIEPVSLEKPFGDEDDTHFGDFVEDK+KLSIEPVSLEKPFGDEDDTHFGDFVEDKDMVSPNEYTEK+KLSIEPVSLEKPFGDEDDTHFGDFVEDKDMVSPNEYTEKEILK+LSIEPVSLEKPFGDEDDTHFGDFVEDK+LSIEPVSLEKPFGDEDDTHFGDFVEDKDMVSPNEYTEK+LSIEPVSLEKPFGDEDDTHFGDFVEDKDMVSPNEYTEKEILK+NNNEISSEDVLEVFANIFPNASDNESEK+QLTQELGREPNADEIANR+VGEGITGDK+VGEGITGDKVIEIK+VGGISNETK	0.00124246	-2.90537
	MMCGM12_00650	Energy-coupling factor transporter ATP-binding protein EcfA1	408	DNLAIFEEFNSK+EPLNLSGGQK+IASTQNIDELVEQICK+IASTQNIDELVEQICKK+IFGNIVNDHNIEQAR+IKLTNNQNDINK+ILIGVLNAQHGEIK+KEPLNLSGGQK+KISQDDLEATITSLNNYFVK+KMPDIILDSAK+LTNNQNDINK+MPDIILDSAK+MPDIILDSAKK+NIQLDVPFVGLVR+NIQLDVPFVGLVREELEKK+TILSITHDMDEILNADKVIVLDHGK+VAIASTLALDPDIMIFDEATSMLDPK+VAKPLEIVEDKDFLR+YGPEFPNAIDDVSFTINQGEYVTIIGHNGSGK	0.00123418	-2.90827
	MMCGM12_00534	Phenylalanine--tRNA ligase beta subunit	794	ALTIQFVFNDLDHQLTENEINQEFEK+EIHPYINTTIYYQNQLIGYLYK+EILENIFNLYNLDLSEIQYQNDLNLIK+FESENKLNPTFVCEINLDILNQFK+HLVFLTSNHIYK+IDEVPLSFTSFK+IDLVNQVK+IDLVNQVKDQIK+ITNKDDLLDFQIDQNR+ITNKDDLLDFQIDQNRIDITSK+IVDLYLDDNLIKNNTK+IYNVFDHNLDLKK+LEFINHDNKELLCLTNNNK+LNEINDLLGTNLTIK+LNPTFVCEINLDILNQFK+LNQINSSNHLITNLSLISTLSTAQTHILIDLDK+LNQINSSNHLITNLSLISTLSTAQTHILIDLDKLK+LNQVNIGTK+LTNYLIGLGFNNTK+LVNIIGLDTQNEFNVDNNSK+LYSYDK…	0.00123257	-2.90884
	MMCGM12_00708	hypothetical protein	728	DIYNELLK+DKQEFENYNQINMLSEINQYFTK+DYGNNFDIIFPIR+EHIFISFLHLDAQR+EIYLNDSKEHIFISFLHLDAQR+EKEIYLNDSK+EKEIYLNDSKEHIFISFLHLDAQR+EKNNFTASVK+ETETGVNVWVK+ETFTTLGNVGVEFKPESK+FDQDKFK+FTTDGASGDTVEFNNIMK+GKETETGVNVWVK+GTIIGYLGDHSSNGGWMSHAHINLYTNRPSYLSENYFSSK+GYSNPNLMYK+IKDIYNELLK+IPVINLPWSPK+IYLNYNLQTEK+IYLNYNLQTEKDKQEFENYNQINMLSEINQYFTK+KLVDEWGIHELNSTQLSSIFDIK+KMELQEIPVYLSGLNMLTIEK+LDKYHTNDLTNKK+LGWSAETTELGK+…	0.00123236	-2.90891
	MMCGM12_00691	hypothetical protein	251	DNFISNPNQNINPNQQIASDHYHANISR+INNNQINNQR+LSEDKLQSIFNSDPEFK+NTNNQLENQNDNNQK+NTNNQLENQNDNNQKTEDK+NTNNQLENQNDNNQKTEDKQQVENQTNIQSK+QQVENQTNIQSK+TEDKQQVENQTNIQSK+YKDEQEKNTNNQLENQNDNNQK	0.00123033	-2.90963
	MMCGM12_00517	1-acyl-sn-glycerol-3-phosphate acyltransferase	315	DLIVDYK+EELWTSKK+GVILAANHQSNIDPAILFAINDFSK+IVDTNLKEWENK+MNQVNSMQEPISQNNK+MNQVNSMQEPISQNNKEQEK+MNQVNSMQEPISQNNKEQEKK+QQPLAFIAK+QQPLAFIAKEELWTSKK+SHSQQMNSFQAASLK+VAQMSHAPIIPVSIINSYQVFAEK+VEGIENWIDKGVILAANHQSNIDPAILFAINDFSK+VVFGKPISPNK	0.00122611	-2.91112
	MMCGM12_00524	Isoleucine--tRNA ligase	915	CTLQWFVNLAPVK+CTLQWFVNLAPVKNEILK+CWQIFDNLIDDEICNHCNHVVK+DILDVWFDSGSSAIALSQKYPNLK+DITSPSIYVGCDVVNSDEFK+DLKPIYWSPSSESALADSEIIYK+DLKPIYWSPSSESALADSEIIYKDITSPSIYVGCDVVNSDEFK+DLSQIFIVNSINFVDNIDNSFIK+EKDILDVWFDSGSSAIALSQK+EKDILDVWFDSGSSAIALSQKYPNLK+EQNFVYDKEFISK+FKNATGYYAPFIMGWDTHGLPIESAVTK+GFEAVVNIK+GWFNASMINSTIYSNTSPYK+IEQVGTNAWFSLDADEFLPDEYKNK+KVFVLHDGPPYANGDLHIGHALNK+LDKEYDDLK+LPYDMYLEGNDQYR+LSEVDM…	0.00122283	-2.91228
	MMCGM12_00323	hypothetical protein	81	DNPPITEK+KPSEADIKK+QLKDNPPITEK	0.00122042	-2.91314
	MMCGM12_00321	hypothetical protein	50	DLPFDEIIKR+NLITEEQNQEYELLK+SDNIKDLPFDEIIKR	0.00122028	-2.91319
	MMCGM12_00644	30S ribosomal protein S9	132	ALLQASEDYR+DFDIIVK+DQGLLTR+VIGGGFTGQAGATR	0.00121112	-2.91645
	MMCGM12_00771	Adenylosuccinate lyase	432	DEVYDLIQQITFK+DRHIFLVEVLANIASTLEK+EITDIWSDQNK+EITDIWSDQNKYNTWLK+HIFLVEVLANIASTLEK+IEQLVTNGWAEIIK+INKDDLFK+ISGSMGNYANLDPQIELYVADK+ISGSMGNYANLDPQIELYVADKLNMNIDSLSTQVSQR+KNPISSENIAGLSR+LNMNIDSLSTQVSQR+MNETLINLVINK+NDIEVVK+NNLDFKTEVLNSK+NPISSENIAGLSR+QSNQIVFNELENICDTLK+SDVNELAEGFLK+THGMYGEPTSLGLK+VLTFILLEQTNVTRDEVYDLIQQITFK+WIHLGITSTDIVDTAQNYLIK	0.00120486	-2.9187
	MMCGM12_00435	Signal recognition particle receptor FtsY	409	AGATQQLEEWIK+AKEQNYDLLLIDTAGR+DALVESLYQAYTDNDWTNKK+DTSFENIK+DTSFENIKDALVESLYQAYTDNDWTNKK+EIEQEPVVNQDIQVEIIK+EIEQEPVVNQDIQVEIIKENK+ELLNIPIK+EQNYDLLLIDTAGR+KTNQVEQDEPILDQQEQQEEQEQIIEK+LNADPASVVFDAIK+LNADPASVVFDAIKK+LNNKVDLVK+SAPHEVLLVIDATTGQNGVIQAEEFSK+TNKLNADPASVVFDAIKK+TNQVEQDEPILDQQEQQEEQEQIIEK+TNQVEQDEPILDQQEQQEEQEQIIEKEIEQEPVVNQDIQVEIIK	0.00114566	-2.94056
	MMCGM12_00211	Guanylate kinase	297	AIVNDELIEYAHFVGNSYGTPR+ALLEIPLK+ALLEIPLKHNYQYVIENDNVANAVAK+EANVLSIFLMPPNLTELANR+GSVNGELLQNPDLR+HNYQYVIENDNVANAVAK+ITDVLHLEGLTDIK+ITDVLHLEGLTDIKTPTVYER+KYVEQELKK+TPTVYER	0.00113838	-2.94333
	MMCGM12_00146	Peptide chain release factor 1	364	AKVYEAEVEKQQAQADATRK+DIAMTMLR+DLEDENILK+DLEDENILKDIK+DLEDENILKDIKK+DPNDDKNVIVEIR+FTELNKEK+GAAGGDEANIFAGDLLR+IELDENNDKVEHLQQVIEEMLLPK+IELDENNDKVEHLQQVIEEMLLPKDPNDDKNVIVEIR+IQTSTATVAVLPEMSEVEIEIR+ITHLPTGIVVTSQDGR+LDQVMEGNIDEFIIALINEEQR+LLQILKDLEDENILK+LLQILKDLEDENILKDIKK+NVIVEIRGAAGGDEANIFAGDLLR+SQHDNKDIAMTMLR+VGLTLNKLDQVMEGNIDEFIIALINEEQR+VILENEKDQELIELAK	0.00113471	-2.94473
	MMCGM12_00002	Beta sliding clamp	375	EKGIEFNLNPK+FDLVADDGLPAIVNIK+FPNVQIAFPTK+FPNVQIAFPTKFETIITVK+GIEFNLNPK+KTIYQVFVSMNENNKK+LINSTKPIVINNVYDEHLK+NVNPSLAGIYLNVLSDQVNIIATSGILSFK+SFISEVGKYEEDFDDFVIEGNK+SILNNQNSDLEVK+SILNNQNSDLEVKQEGK+TDNSDFSIGVLNSEDYPLIGFR+TIYQVFVSMNENNKK+VLSRFDLVADDGLPAIVNIK+YEEDFDDFVIEGNK	0.00112404	-2.94883
	MMCGM12_00469	putative oxidoreductase	392	AGFNGVEISMAQR+ATPEETYGDILGYTIEDFIQLVDKIIEIGKISYLAIASWGHDIYLNK+DLKIPESSFQDVVNMFSFCETIPSETIK+FVLSPMTLSLATLDGK+IKNDQIDQINLSVK+IKNDQIDQINLSVKHDQLK+IPESSFQDVVNMFSFCETIPSETIK+ITTQEADYVKR+LLMQTFFSQIINKR+LPIISSGGINTPDK+LPIISSGGINTPDKCLEALK+NDQIDQINLSVK+NHTPIEHEVLELSK+NHTPIEHEVLELSKDR+NKLPIISSGGINTPDK+NKLPIISSGGINTPDKCLEALK+SDDDIPSLTSLYQAMK+TDSNCVILQLAHAGK+YSDLVGLSSVFVADPEFVLK	0.00111	-2.95429
	MMCGM12_00554	tRNA (cytidine(34)-2'-O)-methyltransferase	181	ESTGIAKPILK+GKDYILSER+HPNITLFCLSR+INIVLYQPEIAQNVGAIMR+IPMISETR+KINIVLYQPEIAQNVGAIMR+YGQKPISDFDFSK	0.00110362	-2.95679
	MMCGM12_00733	Glucosamine-6-phosphate deaminase 1	244	AAQIISEQIK+DVISFNLDEYKDIDKNNK+FFDSIDQVPTQAISMGLQSIMNAK+HNDVTIIIDK+ILLLATGVNK+KANGIDLQLLGLGVNGHIGFNEPDSSFDSLTQIVDLTNSTIK+KILLLATGVNK+LIVLENEEQVANK+NKPNSVLGLATGSTPINTYK+NKPNSVLGLATGSTPINTYKK+NNCYIPNASFYDNPK+QSYYYFMNEQLFNFIDINKNNCYIPNASFYDNPK+WPCTILQK	0.0010942	-2.96051
	MMCGM12_00696	Glutamyl-tRNA(Gln) amidotransferase subunit A	485	DFNNLFEQVDVLLLPPSPSIAPLIEEINNPNKK+DFSSTTADHVDFLK+DIPTTASSK+FAIGSLVLK+FAIGSLVLKGENQK+FAIGSLVLKGENQKK+GLVPFATGTDTGDSIR+GLVPFATGTDTGDSIRKPASYNGIVGFKPTYGVISR+IEENFDSNNLLSGIPYICK+ILENYIPNYSAALVDSLEK+ITNPWDKNR+IVGGSSSGSAYLVAK+KIEENFDSNNLLSGIPYICK+KPASYNGIVGFKPTYGVISR+NLKYELDSNAINYLAEIHALK+NQSILVGK+NVDDMAVLCDASYDDDNRDFSSTTADHVDFLK+QDLLDAVLPVYLMIANSESVSTNSCLDGIK+SIFEIHKDLVDKK+SQEKDFIENILVLANFTGSPSITIPFFK…	0.00109128	-2.96167
	MMCGM12_00844	hypothetical protein	107	EINIDQVEQIEQVEHIKPK+EKEINIDQVEQIEQVEHIKPK+MEKEINIDQVEQIEQVEHIKPK	0.00108729	-2.96325
	MMCGM12_00433	Phosphate import ATP-binding protein PstB 3	269	AALWDEVKDILTSPALGLSGGQQQR+DFNFFYNK+DILTSPALGLSGGQQQR+DYTIVMVTHSLQQATR+EKSITTFIGPSGCGKTTLLK+GELVEFNK+IFDKDIFDKDIDITK+ILLMDEPTSALDPIATLK+ILLMDEPTSALDPIATLKVEELVLDLKK+MNNEQLITNTKPK+NNEQLITNTKPK+SITTFIGPSGCGK	0.00108627	-2.96366
	MMCGM12_00048	hypothetical protein	275	AINATDALIETNQVDK+AINATDALIETNQVDKLVK+HSANFSLLYVVQVLFNR+IGLISMNKPNK+IGLISMNKPNKYSSVCDYWIK+IILDNIELITNSTISK+MNLIGIPPVIINQQDLLDYYTK+TVALISYDNSVNHAVTELAEK+VAQITYTSPATITR	0.00107271	-2.96911
	MMCGM12_00450	Neutral endopeptidase	631	ANIQAANLEEFVDAFNINPEDK+AVNQDWLEKTEIPNDR+CNGTLTVSENIADAGGISCALQAAK+DVDQIIFTDDHFATNLDQIYNNK+DVENMVSHMINIYK+DYNAQEFFINWAK+EKHALNLALDYFSTPIGLYYGQK+HALNLALDYFSTPIGLYYGQK+KDVENMVSHMINIYK+KQANNLLDDPNLINFAK+LKNNTWLTSQTINK+LLSAYFNDVKK+NKNHIEPLKK+NNTWLTSQTINK+NTLEFDEIIANYSLSSLEK+NYSLPINFDISNDYIDSSIK+QANNLLDDPNLINFAK+TEIPNDR+TLINKDVDQIIFTDDHFATNLDQIYNNK+TLYLTIASHILPDKSHYQNK+YNELYKPYK+YNELYKPYKYEDVIK+YSLFISG…	0.00106805	-2.971
	MMCGM12_00584	ATP synthase subunit alpha	515	EAMPGDMFFAHSQLLER+EIALLSNRPVGK+IYNILAQHNALK+KAEDISSEVFK+LFLISATSDTAYLLANLQALK+LNEQLYTGLAAIDLLIPIGK+LTINDELELLDNTNEIFTSNEYFGK+QQQIFTSK+QTGKTHIALNTIINQSAR+THIALNTIINQSAR+TITALPIIQTIDNDITSLIASNVISITDGQIVTSSK+VIDIYGNIILPEPK	0.00105392	-2.97678
	MMCGM12_00587	hypothetical protein	303	DNSFTILPLTK+EIEEIVLLTSNNKK+EKEIEEIVLLTSNNKK+FDLDHIKEFK+FNVNSLSETETKFDLDHIK+FNVNSLSETETKFDLDHIKEFK+LNVIYNVDQK+NALWNQNIISLLQNEYK+NKDNSFTILPLTK+QFCSDNKLNVIYNVDQK+YENHILNSIK+YENHILNSIKK	0.00104751	-2.97943
	MMCGM12_00896	hypothetical protein	444	EFDKDISKWDVSNVENTK+FNGDLSNWNTENVK+GELSLEIK+IDISSLKDKIEPK+INGLDKLTENDFEFKVEK+KVPEKLPEEIINLDDAFR+KVPEKLPEEIINLDDAFRK+LPEEIINLDDAFR+LPEEIINLDDAFRK+QDVLQALLK+SFKQDISSWTVK+SLNWDVSNVANMNSMFNGAHSFNQNITNWDVSNVK+TLDSMFFGANEFNSDIFKLDSK+VPEKLPEEIINLDDAFR+VPEKLPEEIINLDDAFRK+WDVSNVENTK+YNDNKTEVLEIGYDENGK+YNDNKTEVLEIGYDENGKISK	0.001045	-2.98047
	MMCGM12_00622	Nicotinate phosphoribosyltransferase pncB2	353	DGYFIADYFK+DGYFIADYFKK+ENIENLR+EYTNQTNLNGVSEQLVR+FASPNYDDLEIYALNDGDIINSKEPVLK+INIHFTGDAVLINNQK+KALDNVGCNHTK+LDTSENLVDKFFINNK+LDTSENLVDKFFINNKEYTNQTNLNGVSEQLVR+LFVTEASLEYIDDKTVLQPSGTMPHALIQAFNGDTLK+NDNVVLCGISEVIDLLK+NFKHDQIITMQFFQR+NVPVDIYGVGSALAK+TVLQPSGTMPHALIQAFNGDTLK	0.00104278	-2.98139
	MMCGM12_00475	Tropinesterase	269	ASEDVNNNFLHDYFPK+DGVVNREPCLK+DHEISVLQFAK+DNNNDTENIIFCHGFNASINVFNIFK+IPTLLILGEK+IPTLLILGEKDGVVNREPCLK+NVTLIGHSMGGGTISLAYQLAPELFK+SNYYALQFPGNNNVKPIKDHEISVLQFAK+TIKIPTLLILGEK	0.00103599	-2.98423
	MMCGM12_00582	hypothetical protein	846	AIATITDNKPSSINLK+ALNGPAKPANGNELDIIGYILEALQFLQIK+DGFELQK+DISNITTLDTLVDHYFIK+DKSFIKPLQNK+DLKVEDLDNAFYVSLCNAIGLSTVGSSYKPIELK+DNDSKDGFELQK+DNKSENAINQLSK+DNSQSTYSFSYLR+DSYLSKDVLDSK+DVPFGIIR+EDNLKLDDTDKDISNITTLDTLVDHYFIK+ELILADQLK+ELKDNDSKDGFELQK+EVDASLLPVIPAFIFEGLVK+EVLPIAFPITAENK+EVLPIAFPITAENKNDK+EVLPIAFPITAENKNDKNSFK+EYFENQSAHPTVTVLITLANDFLNEK+EYFENQSAHPTVTVLITLANDFLNEKLKPLLSVISK+FDQLLSETLIAK+FDTNN…	0.00103258	-2.98566
	MMCGM12_00295	Ribosome-binding factor A	117	EIKSEILK+ELNLILQR+IFYQFIPIPENLTIQSIEEELENK+IFYQFIPIPENLTIQSIEEELENKLK+IFYQFIPIPENLTIQSIEEELENKLKEIR+SVSVVETR+TVPELTFVYDTSLDR	0.00102184	-2.99019
	MMCGM12_00400	Lon protease 1	786	DGPSAGITLTTALISALSK+DGTISVELNYNQK+DIEDVPQEVQDVLK+DKFDDIDIHIHVPEGAVPK+EALEELQEK+EEESQVGVVTGLAYTQFGGDILPIEVSTYNGK+EELDDENSDASQLDK+ELIINRPK+ESATIALTYVK+EVVVQYLGK+GDPASAMLEVLDPEQNK+GIFILPSTSK+GNLTLTGK+GNVLPIGGLR+GPIITFVGPPGVGK+HIFEHTSKEEESQVGVVTGLAYTQFGGDILPIEVSTYNGK+IETMQPGSAEVNVER+IIEYLAVK+IIKEELDDENSDASQLDK+IIKEELDDENSDASQLDKYK+IIKEELDDENSDASQLDKYKK+IKEALEELQEK+IKIDEFVEEDNIIYAIGSVFEDK+IKIDEFVEEDNI…	0.00101623	-2.99258
	MMCGM12_00421	Chromosome partition protein Smc	988	AADVAEVTLVFNNTHENFSSIK+AALQSYQDGVSAILNNQK+AEFKEQENLNTK+AEFKEQENLNTKDQDEYK+AIEFLKK+ARPLPLVILDEAEAPLDPVNVER+AVEYALASIIVVQSYDDAINLAK+DELDELK+DELDELKTHAGSINTEYNVLLQR+DKYDYYSNK+DKYDYYSNKYNEIYR+DQDEYKAALIKK+DQINDLNGTIR+DVQSIALEAGLTR+EGTMTQCDSLFGVTMQTK+EQENLNTKDQDEYK+ESEFYINSTK+IELLEQK+IEYETQIKK+IIELTTYIQNIGNVNMDAIEEYKNEK+IIELTTYIQNIGNVNMDAIEEYKNEKER+ILPHGAIVGGSTR+ISIQIEAIEHNKK+ITNLNLLSGGEK+KAADVAEVTLVF…	0.0010076	-2.99628
	MMCGM12_00719	2-iminobutanoate/2-iminopropanoate deaminase	133	AIGPYSQAVK+DALIEIEVIAYKK+DINDFSLVNSIYEEFFEDHKPAR+ICNGTLYLSGQLGLDPK+IINTENAPK+KIINTENAPK+QAGYDKTDVVK+SAFQAAALPK+SAFQAAALPKDALIEIEVIAYKK+SAFQAAALPKDALIEIEVIAYKKETNCCLDK+TMLLENNIELQTK+TMLLENNIELQTKR	0.00100142	-2.99895
	MMCGM12_00383	GTPase Obg	433	AISNSKPVVADYPFTTITPQLGVAR+APTIFEAGELGQEFEIR+CLVICHIIDASGNFGSEDIIK+CLVICHIIDASGNFGSEDIIKNYELIRDELK+ETGVYETLVK+FEEQKEDIQVYNK+FPIWTEDNLLMFNEK+GGDGAVSFLHALFVPNGGPNGGDGGDGGSVYFLGDEGK+GNNRWEIAGETIFK+IIKVPVGTILYDKK+KQPLWELDKNNDQDEIAIYK+LKETGVYETLVK+NKAPTIFEAGELGQEFEIR+NNDTFIVADLPGLIQGASLGK+NYELIRDELK+QPLWELDKNNDQDEIAIYK+RPEIIVLNK+TKNNDTFIVADLPGLIQGASLGK+TNTILADINENNK+VPVGTILYDKK	0.000995999	-3.00131
	MMCGM12_00157	PTS system glucoside-specific EIICBA component	621	ADIYKGEILELLER+ELTGAVGVLNK+ESNLHEFFSK+FKELTGAVGVLNK+FKPAIPGFTNDETSASEITTIK+FKPAIPGFTNDETSASEITTIKEDQPTK+FKPAIPGFTNDETSASEITTIKEDQPTKK+FKVGQMITSSGSLVGAGLGMAFAIPK+GSSLQIVYGPK+HNNVNGLTMQQAYEIVLDSVVPVR+IWLSWITALGNVK+LLLPFGLHHMITIPMNYSQLGGSVDFTSASQFSNTTNENAK+LPQALSFFNGAR+TKSDQTINTIVNLLGGLDNLDDVDACMTR+VGQMITSSGSLVGAGLGMAFAIPK+VIAEFFNSLENNK+VIAEFFNSLENNKEALK+YDAIGGIIMGFVGATIYNK+YGGSFAAAFSYFILLAVGSSMFITR	0.00098935	-3.00421
	MMCGM12_00890	tRNA uridine 5-carboxymethylaminomethyl modification enzyme MnmG	629	ACTGLVYDDNKTVTGIYLDDQTILNAK+AVIITTGTYLK+DSVDLTNAVLEPGTDMK+GPGVWALR+GVDRYESGPNNEK+HWAYAIEYDCIDPMQLSPSLELK+IATMPCNPSVGGPAK+IDGLDPIILRR+IPLDINYSK+IPTVDINELIEFIPSLQK+IRPLNIGQASR+ITGVNPADIQMLLFYLKK+KKIPLDINYSK+NKNQADLSHGYSGYEIIK+NLFTAGQINGTSGYEEAAGQGLIAGINASR+NQADLSHGYSGYEIIK+QQPCYLIHSTLETK+TALINLYEDKIATMPCNPSVGGPAK+TVTGIYLDDQTILNAK+VDNLATEAKDKLEK+VKHWAYAIEYDCIDPMQLSPSLELK	0.000989227	-3.00427
	MMCGM12_00541	Arginine--tRNA ligase	554	DDALFLK+EPIIEINKNNTPGLLSSSICLISSK+GTAVWLVDILELVGVDALR+HWSSEQEVYDTHQIEK+IIDENDLQLTK+IKHWSSEQEVYDTHQIEK+KITPLIK+KPENCYAGDMYEDLAK+LNITKEPIIEINKNNTPGLLSSSICLISSK+MQAGLALLGNDPDILEIQMVQMVR+NAVIGSVLVNLFK+NAVIGSVLVNLFKK+NNTPGLLSSSICLISSK+NSSNPVYYAQYATAR+QTNLLNNPK+SDKTYTYILPDLATHNLR+STQQICDYIQNICK+TINIEYVSANPTGYLHVGHAR+TYTYILPDLATHNLR+YNDQFKDIK	0.000981451	-3.00769
	MMCGM12_00288	Proline--tRNA ligase	474	DHIEGFSPEIATVTK+DILLLPVICGK+DLENNQITISR+DLPLIYNQWCNVMR+DTYTIESLMFDGQALQCGTSHFFADNFTK+DYDLALYNNALENR+DYDLALYNNALENRK+EKDHIEGFSPEIATVTK+ENKLEHAYSTSWGVSTR+GTMIFRPYGYR+IDVDNSDKSFGFK+INVDNVYFPLLIPESLFNK+INVDNVYFPLLIPESLFNKEK+INVDNVYFPLLIPESLFNKEKDHIEGFSPEIATVTK+KDTCLQVIFAR+KVVDQMIKDYDLALYNNALENR+KVVDQMIKDYDLALYNNALENRK+LIGALIMTHSDDNGLVLPSK+NTEQIDQVVEIIK+NTEQIDQVVEIIKDK+NTEQIDQVVEIIKDKLSDYR+QLEENLFIRPT…	0.000972528	-3.01165
	MMCGM12_00709	hypothetical protein	782	ASYQPGLFTEQIIK+DEQALFLPNLSMSLFEK+DSHNYITLDSLMK+DYSNNFDIVFPIR+EINELVTK+EIYLNDNKDHIYMSFLHLDASR+ENQINILSEINQYFEK+ENQINILSEINQYFEKHDFNEQLVQFVNK+INNSNSNKTEIDK+INNSNSNKTEIDKLIEQIK+IVDFEKENQINILSEINQYFEK+IVDFEKENQINILSEINQYFEKHDFNEQLVQFVNK+KLIEINK+KLIEINKEINELVTK+LIEINKEINELVTK+LKTNISDELKK+LNEVIKIDTIK+LTQENLQSVNK+LTQENLQSVNKDFFR+NNIQAPYFTTER+NTIIGYLGNNASNGGWMSHAHVNLYTNRPSYLSENYFSTK+QIDQWNINELDSTQLSNIFEI…	0.000972057	-3.01186
	MMCGM12_00213	GTP-binding protein TypA/BipA	609	ALEIGLNPILFINK+DNDLYVNPTTAK+DNDLYVNPTTAKK+EGFELAISKPEVIFQR+ENQIVSIVK+GILFIGPQVDVYEGMIIGQHSR+GIMLDMDSDGIRDK+IEPLINSEIEGFK+IINIAVIAHVDAGK+ITYSIPLR+KMSLEEALEYISNDELVEITPTDIR+NPMTGDLLEPIEK+REGFELAISKPEVIFQR+SEFTNDTHGEGIMVK+SLEVVEEVIELFLELNATDEQLDFK+SSSGYEPYKGEIVSR+STLVDALLK+TVDTVILLVDSSEGPMPQTR+VIISTPTEYSGTIINK	0.000954527	-3.01976
	MMCGM12_00062	Modification methylase DpnIIA	279	AGQFNTPYGR+AIVNDLNKELINVYNTIK+AKYNLTPILK+ELINVYNTIK+GEINEILVR+INTYVEPFLGGGAVLFFVQPK+KAIVNDLNK+KAIVNDLNKELINVYNTIK+KGDFVYFDPPYMPLSNSSSFTGYTESGFDANQQIK+KPNIFDLNNILEMSK+LKQICDALNKK+NYTITIIK+QLLNEIIPLIPEK+SDKRGEINEILVR+SLDRNDNFQQLDNVFR+YKKPNIFDLNNILEMSK	0.000948085	-3.02269
	MMCGM12_00439	Copper homeostasis protein CutC	227	HKIDTVLTSGGTNLNTGLEVIR+IDTVLTSGGTNLNTGLEVIR+LPNVHGIVIGALNNDYTINEDFLQR+NLEVGGLTPSLDEIILANQITLKPLHIMIR+QLEMISVIQK+QLVDQNLDIQILIGGGVDKNNIK	0.000946593	-3.02338
	MMCGM12_00411	Glycine--tRNA ligase	456	EDLTVLKEETNQK+ENLKDELAHYALK+IRENLKDELAHYALK+KKLPFGIGQIGK+KNPLNVGLDSSIILNSK+LPFGIGQIGK+LPYNLAPYQVAITPLSK+NQGFVFQGSEIYGGLANSWDYGPLGCEVK+QDAIGTPFVITYDFQTLEDQK+QLNQNANQLFLDLLNDFDAVYDETGNIGKR+RQDAIGTPFVITYDFQTLEDQK+TNQGVLEDDSSIVYLRPETAQGIFINFK+TVLKLPYNLAPYQVAITPLSK+VHQNLSKEDLTVLKEETNQK	0.000944359	-3.0244
	MMCGM12_00072	Putative phosphatase	280	ACTTGIAMK+ATPEENLNEYK+EFIKEMFNR+GCGVAEVMK+GIIVASNGAQIYDYK+GIYLVPITAR+GVDKGCGVAEVMK+KGIYLVPITAR+TTHSYGFGDGPNDFSLLK+YISVDSPDQIDEPITHFYIVTNSK	0.000932939	-3.02968
	MMCGM12_00703	ATP-dependent DNA helicase PcrA	722	AKEELFLTYVK+DIFILYR+DKFLIIDSDDQKR+EELFLTYVK+EHKEIFTNNK+ESNIELSENDKK+EWKEELVDPDEAILNANSTYDR+FIHELDKDLYEFESQFLNSQIYDK+FIHELDKDLYEFESQFLNSQIYDKNQHK+FLTINTNHLTVVGDPDQTIYSWR+GDYSHIMQSELKPSK+IKEWKEELVDPDEAILNANSTYDR+IPFQLIGGIK+IVFITGLNQGIFPTR+KIPFQLIGGIK+LIAFLQEEALTSDIDEAQQIDK+LIAFLQEEALTSDIDEAQQIDKVSLLTVHAAK+MSVDHLLDLLNPQQLAAVINTDKPVR+NALKESNIELSENDKK+SPFISTFHAWCSK+SVDHLLDLLNPQQLAAVINTDKPVR+TAHQLYLDNT…	0.000931781	-3.03022
	MMCGM12_00260	NADP-dependent 3-hydroxy acid dehydrogenase YdfG	240	DFNQLDQAIK+ELLDDLNLPNTLTAR+FTLIEPAIVNTNLLNSTTNK+LVVITGASSGIGLACAK+QAENIYGPVDLLINNAGIMILEK+QNHGTIVNISSVAAR+RKELLDDLNLPNTLTAR+YAINAITEQLR+YQDQKLEDKYNMIDINIK	0.000923849	-3.03393
	MMCGM12_00406	Protein/nucleic acid deglycase 3	183	AGILVDMVSTIDSLEVK+GAHNIVIK+IALYLNPGFEEIEAVTACDVLK+IALYLNPGFEEIEAVTACDVLKR+LIASICAAPQVIGQTK+TITHYPNCNFYLDK	0.000923398	-3.03414
	MMCGM12_00795	ATP synthase subunit beta	475	DAPKYEELVTTTEILETGIK+EGNDLYHEFIEAGVLNK+FTGRPGVFVK+FTQAGSEVSALLGR+GLDVINTNSPITAPTGIEVLGR+IRNFLSQSFFVGEK+IYDALIVDNNGKK+MFNVLGDPIDEKPDLDVK+MFNVLGDPIDEKPDLDVKR+MFNVLGDPIDEKPDLDVKREPIHK+MPSAVGYQPTLSTEMGSLQER+NGSITSVQAVYVPADDLTDPAPATTFTHLDAR+RGLDVINTNSPITAPTGIEVLGR+SIASLGIYPAVDPLASSSR+TIAMGPTEGLKR+TILIQELINNIAK+TREGNDLYHEFIEAGVLNK+VGLFGGAGVGK+VIQVLGPVVDVK+YQDLQSIIAILGMDELSEEDKLIVQR	0.000916997	-3.03716
	MMCGM12_00101	Protein translocase subunit SecA	944	AANNFALTLK+AEMIISPQNDQQAITQLIK+AGEIGAITLATNMAGR+ANEFFSLK+ANLKFETINAK+DDILEANDLSVVIEK+DEDFILK+DEPDLTFGTK+DNEILLIDQFTGR+DVLLQLVAR+EAYNKDITYTTNAELGFDYLR+EGVEYTVR+ELQNDIDIASITIDQIHQNFNNMVEQINDPEK+ELQNDIDIASITIDQIHQNFNNMVEQINDPEKLK+GAPILIGTTSVESSEQIAR+GVHIVTVNEYLSK+GVHIVTVNEYLSKR+IADKIIALEPQMR+IEVTDKDIEEILFETGLQPSDINNK+INIANEVVENLANVILR+KDEPDLTFGTK+KIILDSFDK+KLNYCIIDEADSVLIDEAR+KNVLDYDNILAQQR+NHDREAEI…	0.000907671	-3.04159
	MMCGM12_00606	hypothetical protein	508	DDETELKEIGYFK+DKNLGNFDNIDHEK+DLDFEKDFDIQINDQK+DNVNTEIIGLDK+DNVNTEIIGLDKWDTSNVTNMIDMFK+FLPILYTENK+FLPILYTENKSDILK+FNQDISKWDTSR+GAFKDNVNTEIIGLDKWDTSNVTNMIDMFK+GAFKDNVNTEIIGLDKWDTSNVTNMIDMFKDAK+IIDLIIEKNPELK+IIDLIIEKNPELKDLDFEKDFDIQINDQK+IIELNKDNLQNINFNDHFDIEIK+KDQEEVLDKDDETELK+KDQEEVLDKDDETELKEIGYFK+KFNQDISK+KIIDLIIEKNPELK+KNINLSLDDVDLVLLK+KNINLSLDDVDLVLLKDTNSVK+KTNVDQVLNSK+KVPEVLPGFITNLK+LDDLINTEE…	0.000905396	-3.04268
	MMCGM12_00284	PTS system mannose-specific EIIBCA component	804	AILCNVVGSAVAGGIAGSLK+DNYVFNK+DNYVFNKDYIFLNVNLK+EADVVIIATDTAVDLTR+EAENTTGFEDGFAIPHPK+EAENTTGFEDGFAIPHPKDVQQIK+EAYVWSLIQTK+EEAFEFIASK+EILNILNSDQNIEIK+EILNILNSDQNIEIKK+EILNILNSDQNIEIKKENNNLENTK+EKQDIVDHSK+FTNPIEWNALDNKPIEIAIALLTPQTTDENNSHLTLLSQVAVK+GIGTPLTNK+GIGTPLTNKEIK+IAFVTCSALITEK+IVAVTSCTVGIAHTYMAEEK+IYEPMGAMAAAIPVAPLGMGLTTLLFK+KPAVFVLK+LANIHNQTSQEFETK+NKNLSEEQINQIQNINDQITNYINEYK+NLSEEQINQIQNIN…	0.000904071	-3.04332
	MMCGM12_00384	NH(3)-dependent NAD(+) synthetase	245	AAQILNVPEIIINR+KAAQILNVPEIIINR+KPTAGLWEGQTDEGEIGFSYDLIDSYLLK+MTTLYTIAQTK+NSFSNLDEKPNLLAISNAK+QYLDYLVEFIQQTVKK+YGDGGVDVVPIIHLLK	0.000883659	-3.05322
	MMCGM12_00838	Replicative DNA helicase	438	DSGAIEQDADIVAFLYRDDYYKK+EDKRPMLSDLR+ETSIPIICLSQLSR+KDLTDLDKEK+LCVIDYLQLIVGSQNKDR+LEAINKLEQVGGDVVVYEIAAENYTDQGLEEYIDIIHK+LEQVGGDVVVYEIAAENYTDQGLEEYIDIIHK+RNNSNTDVDELLK+SISPISVINR+SISPISVINRLEAINK+VDDFSIPANK+YPVAFFSLEMPAEQLTQR	0.000881303	-3.05438
	MMCGM12_00245	Protein-lysine deacetylase	131	AWDPNDGVILLFDLGSALMNAQMAIEMLEPDKQNK+DNLIGTDIDLIIDAINK+IANGVVDLAK+IIDAALVEGTILAAINSSMNK+MVGIVVISHSNK+VGIVVISHSNK	0.000880797	-3.05463
	MMCGM12_00176	Oligopeptide-binding protein SarA	1033	DALQFFTNELTEIDENEVDIYKR+DGNNHPVSSQLR+DPNKVEFKNPELAK+DYYDITKYDDNNKK+EDLKNTSGITSNKPITIPFLLDPTGADDFK+EDLKNTSGITSNKPITIPFLLDPTGADDFKIK+ELKDALQFFTNELTEIDENEVDIYKR+ETSIYDDIKLDQEGSLVPTK+ETSIYDDIKLDQEGSLVPTKR+GDLITGQDLFNTFR+INANDLAGYK+INANDLAGYKK+KLNNTNSVSSTPVR+KSGYNGLWYSGPYVIQDYFPGSNLNLTK+LAQLENFYTLSSAIIIPTHTHQADTLPIISYLDEFSKPTWPTGSHAR+LIGVYDKDFDPKK+LIGVYDKDFDPKKDYQNQDSK+LNNTNSVSSTPVR+NDNSNGLDSSIFDIGFHL…	0.000871738	-3.05912
	MMCGM12_00707	Peptide methionine sulfoxide reductase msrA/msrB	309	ELVQLIR+FNAGCGWPSFATPINSK+GVIDAENGYANGISEK+ITYDPNQISLEELLVHYFR+LKGVIDAENGYANGISEK+MNKVIYLAGGCFWGVEAYFSKLKGVIDAENGYANGISEK+SKTGDNHLGHVFNDGPK+TGDNHLGHVFNDGPK+TGVYYTDINDKK+YSATEKPHTSEFNDEHRK	0.000871092	-3.05944
	MMCGM12_00836	Peptidyl-tRNA hydrolase	186	IDLNDLIIIHDDKDLNISR+IGVNQVPK+QEFNSLIYTTMINNQK+QSFIDKIEFINDFTNNK+VLLVKPLTFMNNSGIAVR	0.000870513	-3.05973
	MMCGM12_00551	Chaperone protein ClpB	713	AGEIQYSLLPSLEK+AHTDVFNILLQILDDGR+AHTDVFNILLQILDDGRLTDSLGK+AVTSAIMR+DAKDNKLDPVIGR+DAKDNKLDPVIGREEEISR+DNKLDPVIGR+DNKLDPVIGREEEISR+ELDSLKIEQASLNEK+GDVPTLLK+GKVTDALKK+IDNIVYFNALSVQTIGEIVDK+IDNIVYFNALSVQTIGEIVDKVLEELSTR+IEQASLNEK+IEQASLNEKWEK+IHDNALVSAAK+IQEELNK+KELDSLK+KELDSLKIEQASLNEK+KELDSLKIEQASLNEKWEK+LIGAPPGYVGYEEGGR+LLNLEDLLKK+NIETLIAHYIISGEVVENTR+NNPVLIGEPGVGK+NNQFTLEEFK+NPDKPIGSFLFLGPTGVGK+N…	0.000861539	-3.06422
	MMCGM12_00174	Oligopeptide transport ATP-binding protein OppD	566	DTDLVEFHK+ENESAVFKK+GEELYSISGTPPSLFK+GGTIATIFQDPMTSLNPLLSVGYQISEVLR+HPYTWALLSSLPQLGTK+HPYTWALLSSLPQLGTKGEELYSISGTPPSLFK+IDELQQK+IKDALLTIK+IKDALLTIKELEESTIESLNLK+KDTDLVEFHK+KLDQEKLETLK+KLDQEKLETLKELWDFIK+KNVILSIK+LDQEKLETLK+NTFALAVDYK+NTFALAVDYKYEPPMFK+STDKNLQHLR+TLTNMLESNGYIANGSIMYYPNK+VGIPNAEK+VGIPNAEKR+VNNNQLEDINKLEPHIK+VVIAIALACRPK+YEPPMFK	0.000851025	-3.06955
	MMCGM12_00186	hypothetical protein	599	ADNELFGIYWEAYTTAFGSTFNKK+AQTNDYKFENLNEIEDKENVNK+ASIENLIILNK+DGTIAMTLVGPWEVSSK+DKGISDIFAIPLDR+DKGISDIFAIPLDRYPQYINQNTLK+EDEDRFGIK+EDFNQTTQTIVDYVK+EKGDDNKLYAYLVGSELEK+FENLNEIEDKENVNK+FGFASIGDISFNK+GDDNKLYAYLVGSELEK+GISDIFAIPLDRYPQYINQNTLK+ISAYSDVADFLIEELK+ISAYSDVADFLIEELKQGNNIPPLNEK+NQLEKYEEKDGVGKK+QGNNIPPLNEK+SGVDAIKLEK+SLNSTNINDFDSIWENDMFKEDFNQTTQTIVDYVK+TNEELKAEKENR+WVPIYQQAANK+YPQYINQNTLK	0.000839537	-3.07544
	MMCGM12_00314	Tryptophan--tRNA ligase	336	AAVTDSENLIK+AAVTDSENLIKYDPINKPGVSNLITIYCQLK+DDVTQVLIDEIIPIQTK+DLKDDVTQVLIDEIIPIQTK+GYIPTGLFTYPALMAADILLYDPK+IPEPLINSEIK+NYKDLKDDVTQVLIDEIIPIQTK+QIMVSGITPSGTMTLGNYLGVVK+QIMVSGITPSGTMTLGNYLGVVKR+YDPINKPGVSNLITIYCQLK+YGEMFKIPEPLINSEIK	0.000839289	-3.07557
	MMCGM12_00481	N-acetylglucosamine-6-phosphate deacetylase	385	DVLCEIISDGIHLDKEILK+GAHQENLLLNPDIK+HITHLFNAMSGVDQHNPGLVVASFNHK+IVTYASELDDGSYLQFLINNQIIPSIGHSNLK+KGAHQENLLLNPDIK+LINNNALAGAGATYDHNIR+NNQIYKEFGEFIK+TADNLCIITDAMNAK+YIQTSVTNSVK+YIQTSVTNSVKK	0.000836628	-3.07695
	MMCGM12_00336	Deoxyadenosine/deoxycytidine kinase	205	EPVEENPYFEQYYK+LGYEIFKEPVEENPYFEQYYK+STISAEISK+STISAEISKK+VNYDLNNVDQTDYNTYIDFYNNVVLENLK+VNYDLNNVDQTDYNTYIDFYNNVVLENLKIPENK	0.000836361	-3.07709
	MMCGM12_00175	Oligopeptide transport ATP-binding protein OppF	622	DLENTIYNTLQEMLAIR+EGLDNFPELYSNDEVKK+EGVNLNTTK+FLINQLLETVGLLPEHLSR+FVVADEPISALDVSIR+GDIVELAESNELFDLPLHPYTR+GETFGLVGESGSGK+GVTFDVYKGETFGLVGESGSGK+KNANLSIVIQAITDNLKR+LITPQLEDASHDQLMNLALTCPK+MAVEEIIKEGLDNFPELYSNDEVKK+NANLSIVIQAITDNLKR+NDVNEGKYTSVTK+QRIEYLNLNNK+SLLSAIPLPDPVQESK+SLLSAIPLPDPVQESKK+VELQDAINK+VELQDAINKYQDFVHDSILK+VHFVYQPEVEHHDYLVDFPK+VKDLENTIYNTLQEMLAIR+VKDLENTIYNTLQEMLAIRNDVNEGK+YPHEFSGG…	0.000834727	-3.07794
	MMCGM12_00277	tRNA threonylcarbamoyladenosine biosynthesis protein TsaB	187	DNQIIDSLIILNNKK+IDDDNKLNPLYIK+LIYLLEKDNQIIDSLIILNNKK+NNNLTLNDLK+QLLEISLIDQDQINNLINQYQDYK+SNKYYVSVFNNAK+VLNNNFDVFIINSLLYQAGLNK	0.000833169	-3.07875
	MMCGM12_00096	Chromosome partition protein Smc	790	DKDQTDPKKPVEPTNPSNKPENNPTKPSK+DKDQTDPKKPVEPTNPSNKPENNPTKPSKK+DQTDPKKPVEPTNPSNKPENNPTKPSKK+DSATGADINLNPTKQDLEKEEK+DSVSGLDINLNPTK+ENQALLDYLIK+IEQTEQEIKK+INDLLEQIKQEDTK+KINDLLEQIK+KPVEPTNPSNKPENNPTKPSK+KPVEPTNPSNKPENNPTKPSKK+QPTNSNENTNQNEPTKPSEK+QPTNSNENTNQNEPTKPSEKDKDQTDPK+TYSDSITGDDISWSPTKDQIENHLSTLTK	0.000824926	-3.08306
	MMCGM12_00293	Aspartate--tRNA ligase	574	ATIILNIGK+DAIDLYGSDKPDLR+DALACAYDLVMNGFEIGGGSQR+EECLTDFDTNKK+FEDNNWSGSLASQLTENEKELLIK+FEDNNWSGSLASQLTENEKELLIKEFDIK+IDRQPEFTQLDLEMSFATSEDVMQISESLIKK+IHTLNDIFK+ITNPEIQQR+KQLEDLNQQAK+LSYKDAIDLYGSDKPDLR+NFEIKEPLLR+NSLGIDMMSNAPDLVSEK+YGAPYHAGIAWGLDR+YGITQLVIEQENIDLINNVK+YVAAHHPFTSPK+YVAAHHPFTSPKEECLTDFDTNKK	0.000823466	-3.08383
	MMCGM12_00909	hypothetical protein	227	DLVGLEVK+ETNGTVPQAK+FSNTLDLGEFQKETNGTVPQAK+IAELSNVHISTLTDLNITYEK+NNSFSQLEIK+QNLDLGAFFKYDNK+QSEKDLVGLEVK+YDNKNNSFSQLEIK	0.000805878	-3.09319
	MMCGM12_00192	Maltose phosphorylase	765	ANQTLIFYK+DISLDLTSYINGDVINR+DIVFDQSNLYAK+DLDIFVQHDTFLDKDLK+DLLSKDERPLNK+ENAIQINNQINQFDYEQLK+ENAIQINNQINQFDYEQLKEK+FNLFQLFCTYYGNDDRLNIGPK+FYEQFTVHESSLSPCVHSIIAAR+GNFEETYSGDTHK+HKDLLSKDERPLNK+INLFDKEYLLETNIK+IYLPYDK+IYLPYDKDLDIFVQHDTFLDK+IYLPYDKDLDIFVQHDTFLDKDLK+KTNIDVNIK+LPDNGYDFR+LVTLVHSLNYSEDQLKENAIQINNQINQFDYEQLK+LVTLVHSLNYSEDQLKENAIQINNQINQFDYEQLKEK+NDIPCFSPK+NGYPNYFGK+QADVLQGIYYLWDKFTK+SKWNLS…	0.000790163	-3.10173
	MMCGM12_00558	hypothetical protein	834	AHPSINILTAVIK+AHPSINILTAVIKDLLSK+ANGVDYQNK+ANPDKTLEILGWTFDSK+DKTIANITEK+DSYKNVLDSNIK+DSYKNVLDSNIKLDSQKK+ENTDLLK+FENNNSITNTHSTASLFAK+FIDESIPHIYK+GIYDQIFK+GSLIDVFLSK+IDFDVAKPYIDIFK+IDSDSWK+IENTNETLQK+ITDSPAQPTQNK+ITDSPAQPTQNKEWDIVLYTLQALQFLQLK+ITEIASLVPNLK+KNSSDQLLSETLIASVK+LDDLSSSNINLTNLTDITTLIDNYTYK+LDNTDPSIK+LDNTDPSIKNISSSNELINQYFEK+LDNTDPSIKNISSSNELINQYFEKDSYK+NFIKDATDEK+NIAKPLQNK+NIKPSLK+NISSS…	0.000789792	-3.10194
	MMCGM12_00618	Formamidopyrimidine-DNA glycosylase	274	DQTNEIIKNCETVLSQAILLK+DSHLDKLGPIPLNNQTSVDYLFNK+GTTISDFESLPGITGGYQTK+INPLTSANLITR+LGPIPLNNQTSVDYLFNK+NCETVLSQAILLK+PELPEVVTVTNTIKPK+TVLLDQHVISGLGNIYVNEVLFLSK	0.000783827	-3.10523
	MMCGM12_00132	Glutamate--tRNA ligase	483	CFCTSEELEKDYEEQTSK+FGHLTLIVDNTGKK+FKVPENK+GDVSFDSK+GEEHISNTPR+NQINDLKDWTIENIK+NTLDNNTIDVLNNLTNYK+NTSTLANVK+SEAWLNHLLLLYKK+SEHGPSLADVIYLLGK+SGNALFFIEQYK+SGNALFFIEQYKK+SNGVATYNFAVVIDDYDMQITHVLR+SPSTFDMVK+TTVLNNINSLER+YAPSPTGFLHIGNTR+YKQLAEQLVDQNK	0.000780984	-3.1068
	MMCGM12_00083	Putative phosphatase	279	ADLFNIGEHVDLAVLANGALISK+IDNAIVNK+ISNFEPVYVNK+LANDIDKPILEK+LIVTDLDGTVLHHGK+NHIETIPIYEFTNITATK+NNIHVTIATGQPYK+TICSTDGNFDFIDPVQIMIFVPLEK	0.000775215	-3.11002
	MMCGM12_00437	2',3'-cyclic-nucleotide 2'-phosphodiesterase	257	HTPGNGNVIVNK+IAVVSLMGQSFMDAVNNPYDALDEFLK+NIVDQNQIDFIVVNGENTTHGK+SLNVDVITSGNHIFK+TAFISDIGMTGVIDSIIGVEVNDVIKR+TTNDLLKPLNMSK	0.000765984	-3.11521
	MMCGM12_00300	30S ribosomal protein S15	88	EFGGDEKNTGLAEVQIAILTAEISNLTEHLK+NTGLAEVQIAILTAEISNLTEHLK+YKEVIEK	0.000765208	-3.11565
	MMCGM12_00011	hypothetical protein	548	DEEWEKLTLK+DGTTLVGEQADWSISSSR+DKTFNESSWEGVIK+DNGIAGIKNYWEMLIQSTK+EIELTDNKENK+EIKDGTTLVGEQADWSISSSR+KADALLLAGFGHLGAVDYAADR+LQPVYYANLGSK+NQADIIFPVAGPQINDVLESTGHKPYVIGVDTDQVTSVGSSK+NQADIIFPVAGPQINDVLESTGHKPYVIGVDTDQVTSVGSSKK+SIKDEEWEKLTLK+TDMVLQGSATGNK+VNGSLTNAANLSVESIDYSK+VNGSLTNAANLSVESIDYSKDK+YGSQIHSNFDIK+YKLQPVYYANLGSK	0.000759582	-3.11885
	MMCGM12_00440	Methylenetetrahydrofolate--tRNA-(uracil-5-)-methyltransferase TrmFO	438	CNLGILEQENKYQSDDKFYSFNNSK+DSIDFNK+DSLYNMVGFQTNLK+GCQPIEQLAK+GPMSSNNLLDQNNHQPYAVVQLR+IDGDDALAVDREDFSK+IIGAGLAGCEAAYFLANNNIQVELYEVK+KLKPLPNTTILGALTNYITNSK+LKPLPNTTILGALTNYITNSK+NHPNITIIEQNVSHIDDENDLTLIATGPLTTNELKEDIQR+QKLFFMDASAPIITK+VFQTIPGLQK+YICCPLNEQEFNEFADNLINAEQVQLK+YQSDDKFYSFNNSK	0.000758624	-3.1194
	MMCGM12_00111	Exodeoxyribonuclease 7 small subunit	71	EKLTQYK+KLSSNEISVEQAMEIFEQNIEK+LSSNEISVEQAMEIFEQNIEK+SKSYDELISEIKEDTKK+SYDELISEIKEDTKK	0.000750816	-3.12389
	MMCGM12_00426	putative protein	547	AVMKPVEGTILTVIR+DNLLAIVDNNIIGAEQTLEAIFDK+EVGVVDSGGYGLVK+FLEGIEYYVLNDQIVNK+GNSGVIFSQIIK+IENMNLQANK+KLINETAIISVVSSEK+NANQSLENTPNLLPLLK+NMITSGVNNLYNHYPQIDK+NTTYNGIEIQK+TIQQGMVAALSFDPSLTASK+TVFLLPNSSNVYLTAK+VHTHSLSPGQVLQFLQQYGDFQTLK+VSQLADDIDIKDFWK	0.000748637	-3.12515
	MMCGM12_00818	UDP-glucose 4-epimerase	357	GFSNLEIIKEFER+IGYLTQNNNKPTHLIPAISYFAFGLTDK+IMQIHNVNYFVFSSSAAVYGNNSR+MNYLLIGGAGYIGSHVAEIINK+MNYLLIGGAGYIGSHVAEIINKTDNK+SGDPDILVASNTK+STFIQGDILDFDKLNDVFSSNK+TKYFGEEIIKDFAIANPNFHYTFLR+VGESVQKPLDYYQTNILGLVNTLK+YFGEEIIKDFAIANPNFHYTFLR	0.000742504	-3.12872
	MMCGM12_00458	DNA topoisomerase 4 subunit B	643	DNSITVIDNGR+DRNFQAILPLR+ELVDDKTPVTDIITINNESK+IPENLIEYEGQTK+KRPGMYIGSTDNR+LEKPLTFIANTYK+LKESALLNSGLK+LVDLLKNEEIQSIINAIGAGVGK+LVDLLKNEEIQSIINAIGAGVGKDFDISDINYGK+NGGKLEKPLTFIANTYK+RPGMYIGSTDNR+SSGGLHGVGSSVTNALSK+SSGGLHGVGSSVTNALSKR+STPEVIFSVLHAGGK+TGTTINFLPDDSIFSNTK+TVVEQIVYEFMSYWLIENK+VIENALNAQK	0.000737908	-3.13141
	MMCGM12_00585	hypothetical protein	767	ALNILSWYDNFTNHVK+ALNILSWYDNFTNHVKDTSEHSALLK+ANDYNVDLSHLDQIYDYLDTSILK+DIFFSQQKPNGTNGSENTTTVDGYNIELKK+DQNSVEYAEQLPR+DTSEHSALLK+FKYHVTSLNGDGTATVK+FVDFDLNQNQSFQFNTQSSNSSKPTPPNQPDLNKKPLDPTER+FVDFDLNQNQSFQFNTQSSNSSKPTPPNQPDLNKKPLDPTERR+HFGKEDEFIKEPSK+IIESERKDGVEK+INYVELNNDHLQTSLFGLVNLATR+ISPTDHDRDYTK+ISSILDDELNKLPK+ISSILDDELNKLPKLDK+KANDYNVDLSHLDQIYDYLDTSILK+KLEEFQQTYQK+KPLDPTER+LEEFQQTYQK+LKDIIYKEDQDL…	0.000736417	-3.13229
	MMCGM12_00781	SsrA-binding protein	148	EIYILNMNVK+IKQENLTIIPVK+KKEIYILNMNVK+QENLTIIPVK+SEHLIVK	0.000731863	-3.13498
	MMCGM12_00158	Alpha-xylosidase	756	ANGLEMCFWINPYIQNDGLENSK+DQQIIIDIYGK+FDKNTLNNSIK+FVKPDYGDGLPADAILYNGYNAK+GLPILRPMVLENQNNK+IIDSNNQIK+LIDDQYYIGSNLLICPILK+LIFNINPFVLK+NGSYAHPWTGTETYQENNYIIDFTNPK+NNQVEYLSK+NTLNNSIK+NVVVSRPGYIGTQK+PKPNNITSEMLEYSFPIK+SKNGSYAHPWTGTETYQENNYIIDFTNPK+TDKEIIIDLK+TGYQFFEGFINPNLGIEIDQNK+VKELNYPLDVITLDPK+VPDIGYGVWLNR	0.000727337	-3.13767
	MMCGM12_00578	hypothetical protein	248	FISPIYYNELEDVYTSFEIDDKWEECQK+GEAIGNVIDCSVVNIMDR+GEAIGNVIDCSVVNIMDRK+HIDTNVILLNK+KLFEQLYQEDEYYNNYQLAPWIYDEVMNK+KVITTVIETYHSISR+KVITTVIETYHSISRDEIEKR+LHRPYVVFYSDDKVYFLTVK+LYENKDNLIVHQFK+TVYNQSIKGEAIGNVIDCSVVNIMDR+TVYNQSIKGEAIGNVIDCSVVNIMDRK+VITTVIETYHSISR+VITTVIETYHSISRDEIEKR	0.000724674	-3.13926
	MMCGM12_00103	DNA polymerase I	303	EQEMYAFIKPIR+IIKPQQVYEHFLCQPNQVADIK+KPTPIDLVPQLQIAR+LGYDVCILTNDKDIYQLVNNK+MITNETKPILLIDGYHLLHK+NKDGIVINAIYSFVANILK+QAENLINKYENVENILAHINELNEPLK+RKPTPIDLVPQLQIAR+TSIITNISK	0.000723371	-3.14004
	MMCGM12_00037	33 kDa chaperonin	288	DIIKDNKPVEVVCDFCNQK+DLNEIICLIASNK+DLNEIICLIASNKGDLIVSR+DNKPVEVVCDFCNQK+EITDLQQSNTLANMVFSK+EPYVSNIEIEYGNIDYDFMK+ISIVDISETIKEITDLQQSNTLANMVFSK+KVVGILVEMLPNHTKEDLDYISEK+LGNTSYVKDVLVK+NVNIDNFNNKDLNEIICLIASNKGDLIVSR+VLSTLNLLNQNDLK+VLSTLNLLNQNDLKDIIKDNKPVEVVCDFCNQK+VVGILVEMLPNHTKEDLDYISEK	0.000718237	-3.14313
	MMCGM12_00001	Chromosomal replication initiator protein DnaA	450	DHTTVINAER+EILNHTLAQIGEEFGGR+GFSDYIVVVK+KQLEKDELINKDHSDIITK+KTNENTFENFVIGASNEQAFIAVQTVSK+NILKEPVNISFTYEQEYK+NILKEPVNISFTYEQEYKK+NPGISYNPLFIYGESGMGK+QLEKDELINKDHSDIITK+SEVTSEAINFISNYYSDDVRK+SPELLNGFDNR+SQFGLLAIK+TNEIFFTIFNNFIENDKQLFFSSDKSPELLNGFDNR+TNENTFENFVIGASNEQAFIAVQTVSK+YGISVNAIDGK	0.000717025	-3.14386
	MMCGM12_00521	hypothetical protein	433	GWFSINSLNK+IVNNIGWDGQFNQFGK+KPVNVFHIVIDNDNQLTTK+NTNLLVFNHTIDNELKDDK+NTNLLVFNHTIDNELKDDKQPSEEANNK+SKVNSSVSYLYSSNEK+SNLIVLHSSIQTLATDLEPYFK+VNSSVSYLYSSNEK	0.000712464	-3.14663
	MMCGM12_00755	Monoacylglycerol lipase	301	GHGQTSVLNNELGYFNK+GLILSGTNQTNSFTLLSALLLTK+GWECLIQDQLLVNQYIK+HEILNELDKDLVIR+HEILNELDKDLVIRDILK+IIWNISYK+NTNIQNQFLNDK+NTNIQNQFLNDKLCGFVFSSSAFK+NTNIQNQFLNDKLCGFVFSSSAFKDMFK+TKGWECLIQDQLLVNQYIK+TNNSNGVEWLTR+TNYSDLPIYMFGHSMGSFIAR+WDQVTRPLAVIQLVHGSCEHIK+WDQVTRPLAVIQLVHGSCEHIKR	0.000708584	-3.149
	MMCGM12_00749	PTS system fructose-specific EIIABC component	678	ADDSNIGELSLK+ADDSNIGELSLKK+DLFNQNTSFFK+DLFNQNTSFFKQEFK+EIENFIQLVEIFNDKK+EKLESTAIGDGVAIPHALNEAVLKPTVCFMSLK+EKLESTAIGDGVAIPHALNEAVLKPTVCFMSLKNPIK+ELISNFDKHPK+ELKEEQINK+ELKEEQINKNEFFDVVGITACPTGIAHTYLASDK+ELKEEQINKNEFFDVVGITACPTGIAHTYLASDKLTEYAK+FLDSNVLNK+GDFGTVNK+GHLQLVQA+GIENQLTDEDIENAK+IETQGRRGIENQLTDEDIENAK+ITLPAPHGGIFVFPLLNSELFTQHSVAK+LESTAIGDGVAIPHALNEAVLKPTVCFMSLK+LREIENFIQLVEIFNDKK+MLPFVVAGGI…	0.000696955	-3.15617
	MMCGM12_00180	hypothetical protein	565	APVSNINNSNLK+APVSNINNSNLKGELFEK+GTIDNVGIK+KPEHNDSNSNNNTNNNSNADQPQGDEPQDEPWNKVDFSDINKLDK+KPENQTQPEQPSDKKPESTEEHTNK+KPESTEEHTNKKPNENTNDQKQPNNSEK+LTVDIIDDENHLYK+NVLSISLQQR+QPNNSEKSDAEPNPGKPENKPNNSHNPK+SDAEPNPGKPENKPNNSHNPK+SDAEPNPGKPENKPNNSHNPKQPEQPK+TIIDQLVQHNHFNHK+VPNIVDEK	0.000692754	-3.15879
	MMCGM12_00438	S-adenosylmethionine synthase	387	DLPWEKLDKIEVLK+ENIMDLVAK+FVIGGPQGDTGLTGR+ICDQISDAILDEVLKQDK+IDTILMSIQHDPNYNEIEFK+IDTILMSIQHDPNYNEIEFKK+IESQSPDIAQGVELSNDQIGAGDQGIMFGYATNESK+IGYVDDAYGINANTCK+LDKIEVLKEYK+LFTSESVSEGHPDKICDQISDAILDEVLK+LFTSESVSEGHPDKICDQISDAILDEVLKQDK+NLDLKKPIFFK+SQVTIDYTNINNPK+TYLPLAITIAHELVYNATSQR+VDLNTIYK+YIKENIMDLVAK	0.000688585	-3.16141
	MMCGM12_00865	hypothetical protein	241	DEDKKPGEDKKPDVEK+DEDKKPGEDKKPDVEKKPTDNYNPK+DENPSNGGGSEKPGEKDEDKKPGEDKKPDVEK+DKDENPSNGGGSEKPGEK+DKDENPSNGGGSEKPGEKDEDK+DKDENPSNGGGSEKPGEKDEDKKPGEDK+HFVSGNSSSWVGTIHNSSFVNGTPAVGPNGEITPK+KPDVEKKPTDNYNPK+KPTDNYNPK+TPNNTLSLDNVYYDSATGHDIAR	0.000685507	-3.16336
	MMCGM12_00204	Spermidine/putrescine import ATP-binding protein PotA	351	EGEFITLLGPSGCGK+ENNILELR+EYDGQVVLK+IIGGSQKPNSGEILFEDK+IIGGSQKPNSGEILFEDKNLIPIPINK+IIGGSQKPNSGEILFEDKNLIPIPINKR+NPNNGFFNAK	0.000684248	-3.16415
	MMCGM12_00193	Oligo-1,6-glucosidase	534	DQPNDITSAFGGSAWTYDETTNQYYFHMFAK+DSNNDGIGDLDGAIEK+DSNNDGIGDLDGAIEKLEYLK+EQPDLNWENPK+FELLDPNNDKLFAYTR+FVDKANELNIGIIMDLVLNHTSDQHEWFK+IIANWSDEQVDISHLINDYNK+NDLKNPDGVYHYLK+NDLKNPDGVYHYLKK+NPDGVYHYLK+NSWDSNEFLTVGECWSADIDHAIQYSNEK+NTVVYEMYLQSFKDSNNDGIGDLDGAIEKLEYLK+QNTLKPWQTIIVE+TLLTTFFLMQGTPFIHQGDEIGMTNVK+TPYQWDDSLYAGFSNHQPWIDINDNYK+TPYQWDDSLYAGFSNHQPWIDINDNYKEINAK	0.000682761	-3.1651
	MMCGM12_00418	Protein translocase subunit SecDF	1384	AESLQPANFSNK+DFIKDDKGNVGK+DKYDFYLNKQEQIITNK+DLFTIEYSVPTTEGSQK+DNLQNPDLSIK+DNNALTMITSVGHIIENLR+DQHNLELVNKR+DTTDKDYVVNK+EIIAFSNKK+FKDKYDFYLNKQEQIITNK+FKVDYSNLTKPSDK+FKVDYSNLTKPSDKNQWASYVVGNIYK+GKDIISMGEHLEK+INSNTSSQVLETLENK+INSNTSSQVLETLENKNK+ISNNISYGAK+ISSDNSTSQDIELDYIDKVSNSLIK+IVTTNPAIVTDR+IVTTNPAIVTDRK+KDQHNLELVNKR+KDTTDKDYVVNK+KLSPFSDNTIETQQSGLSR+KNKDNNALTMITSVGHIIENLR+LENKYEIYLNKQEQINNNKK+LSPF…	0.000680647	-3.16644
	MMCGM12_00773	hypothetical protein	225	ELNSILQKEFDDSWDVIIVPK+HIMTGEEFCDLLNISK+KLGSLISMVHSTSISNGNELEK+KVAGEYQQLINFQNEISK+LGSLISMVHSTSISNGNELEK+SSETLNIIELK+VAGEYQQLINFQNEISK	0.000679577	-3.16712
	MMCGM12_00639	hypothetical protein	158	ESDVDINIKK+INQINKLENQNQIK+INQINKLENQNQIKESDVDINIKK+KLDSLIK+KPSTSEIIKK+LENQNQIKESDVDINIKK+NLGSFNKKPSTSEIIK+NLGSFNKKPSTSEIIKK	0.000675946	-3.16945
	MMCGM12_00543	Uridylate kinase	237	CLDNIASQIVHLAK+DANLKIEVFDMSGDNNIIK+GKLGENIGMDAINADYMGMLATVMNGLALESTITK+IEVFDMSGDNNIIK+LGENIGMDAINADYMGMLATVMNGLALESTITK+LSGEALKGDAEVYDKK	0.000671859	-3.17208
	MMCGM12_00136	hypothetical protein	324	ASGISNDKNKLPK+ENLKPNITTPK+FNNADKPLSWTTNEVTNMDSMFDGAK+IEVPLTK+KEPEVIIHPSPTPKPK+KLSTPAIVGIVVGSQVVLTSLAAGVPYLIK+LNKENLKPNITTPK+LSTPAIVGIVVGSQVVLTSLAAGVPYLIK+NESGVIIIRPIPWYVK	0.000671806	-3.17211
	MMCGM12_00032	Single-stranded DNA-binding protein A	146	NNQTPDGKFETIVNVLAER+TNYIPCSAFDKTAENMVK	0.000653602	-3.18402
	MMCGM12_00267	NAD kinase	265	DIFVLNDK+GTGLVFSTPSGSTGFMK+IIEQPNITELGLIEVNYDDQK+ITNQVRPLNLDIYINNEFLEQFK+SANGAIIYPVVSLFEMQELMPISTNK+YQSILDKLIFIPIK	0.000650607	-3.18601
	MMCGM12_00124	putative ABC transporter ATP-binding protein YheS	512	ALELQDYLTSHNFDTIDK+ESLLEAIK+FGIKSELMLNPMSDLSGGEQTK+GEHVALIGPNGAGK+IGYLDQHQEVDPNITSEEYLK+IGYLDQHQEVDPNITSEEYLKDAFK+INKGEHVALIGPNGAGK+ITPDHGTIEWHPK+LASLSLEPASLLILDEPTNHIDVLAK+RPNSAVVVK+SELMLNPMSDLSGGEQTK+STLLNIIAQK+TIGNLVSGLGINPNNMK+TISNQLKPISGWCK+YKRPNSAVVVK	0.000650281	-3.18623
	MMCGM12_00069	putative tRNA-dihydrouridine synthase	324	ACQGNPWIFDQINHYLK+AGASAIAVHAR+DVEEIIK+ELEKPSFEEWK+IETIKDVEEIIK+IETIKDVEEIIKEYKEE+KHLTWYLDVLNNK+NVDCDIIDLNLGCPAPK+QHGASLVYAEMVSVAGMVHDNKK+TGKELEKPSFEEWK+TLNMLNVNEIEHPMSMQIFGNDVDEFIK+TPDLIYEIVK+TTVLQHLDLLVK+VVQGPMAGVSNEAFR	0.000644093	-3.19038
	MMCGM12_00424	Ribonuclease 3	232	DFKSELQELLQSEK+DINLGALVK+DSNFINDTK+GFSKQEAEQNAASDCLSK+GYEKPSILADVFEALTAAIYLDQKEDGLVTWLDQTLFK+LFNEALTHNSYANEHK+QEAEQNAASDCLSK+SDLKYIIEK+SELQELLQSEK+SELQELLQSEKR+YIKDSNFINDTK	0.000641555	-3.19209
	MMCGM12_00590	Membrane-associated lipoprotein	861	EGSTNSFKEYETGK+EIEEAEDNIK+EISQTQPDKTTILSNLNQK+FDRPLDFDPK+FDRPLDFDPKKEDELKK+FTFSPINGNK+GFTLPVYGSDGK+GIKDGMVSFSLTR+GPSVVDSLGR+KEDIIPSQLK+KEIEKYNEK+LEDAVTAIFHATDFINENSSPLK+LFDSWNEQQIQSYISAQLTQLR+LGQYDLIYGGGKDQQK+LNYEDEVSQIDREISQTQPDKTTILSNLNQK+SFIDKPGLTDAFITVNK+SQFGNSSNSINLK+TFQISESGTMWIMDYLDENAGKNPTK+TGLAVAFR+TNTSKPISITIK+TSAIQTFQTNFTIYK+TSAIQTFQTNFTIYKDYEKEIEEAEDNIK+TTILSNLNQK+VVAKPINDDEFNKLIDSIKT…	0.000636415	-3.19558
	MMCGM12_00131	PTS system glucose-specific EIICBA component	567	DNIELVDSCSTR+EGLFPTFIWK+ENQLEIQK+ENSFYNNLLNALQR+LLVDNSTTIINGDIPAFQK+LVYPFGLHHILNTFVWFQLPIEGK+NGQMVHATQLLYFLK+NNYQIIIGTDVEHVADK+NNYQIIIGTDVEHVADKLK+NNYQIIIGTDVEHVADKLKEILN+QIIENITTNDSNINKYELMAQK+QNKENSFYNNLLNALQR+TLMFPIAVLPIAALLAR+YQLDSGVVGGIVVGCLVALIYNK	0.000635431	-3.19625
	MMCGM12_00187	hypothetical protein	596	ADNEMFGIYWGVYGTALGSTFNKK+DGTTVMSLVGPWEVSSK+DKGVSDVFAVPLDR+EGTNIPELNDK+FPQYLNQNTLK+GAPLAYIDAGGSFHGGMFLNSILNKR+GEEMDKTAAAIEFIK+GVSDVFAVPLDRFPQYLNQNTLK+ISAYKDVADNLIK+LNESQTNAYK+LNESQTNAYKFEDSKEIDTSK+LNESQTNAYKFEDSKEIDTSKVNK+NDFDNTTK+NNKGEEMDKTAAAIEFIK+NNTDIVVQANDK+SLGGHINEIYGGAAGQIGQILDDALR+TAAAIEFIK+VGDKEYSYLVGTEVDK	0.000635276	-3.19635
	MMCGM12_00016	hypothetical protein	532	DAVTALIDLQK+DAVTALIDLQKDPSTIYTIFSK+DTFSDLDK+DYITIFDKYHIQFLANNGENANNQK+EPIIEKEFVFDNFRK+GGFSIYPFHTSINK+GGFSIYPFHTSINKDSIK+KPGKPNENTPK+KVNIKDNEKNPLSLFLTQDK+NDKPSHSDKPQADDSNNNRDTFSDLDK+NDKPSHSDKPQADDSNNNRDTFSDLDKISK+NPLSLFLTQDK+NVINFEDLENGNSSLFTDEAPLLNVATIK+QPDKKPGKPNENTPK+QPDNNNTNPGNSNNDPNNPETKPDPSEKPQSDQSMDKPDEK+SQSTLGLGSNK+TPSKPDESKQPDNNNTNPGNSNNDPNNPETKPDPSEKPQSDQSMDKPDEK+TTKEPIIEKEFVFDNFR+TTKEPI…	0.000626035	-3.20271
	MMCGM12_00806	Thiosulfate sulfurtransferase GlpE	98	FLPSTNISYPEVLDNVNKR+NSIEISNDKFFELLDKGWQVIDVR+WPNLDTK	0.000624761	-3.20359
	MMCGM12_00053	DNA polymerase III subunit tau	668	DAINILEQLMLATDDLITIK+DFNSVAGHNNIK+DFNSVAGHNNIKEILEK+EQTIDEICK+INHALLFSGQR+IPQTILSR+KPYLIFAIDK+LANQNQLIDIIEIDAASNNGVDEIR+LANQNQLIDIIEIDAASNNGVDEIREIK+LQYIANQENYQIEK+LTNNTEFLNILEK+NEVEQFNSVNANNLFILADNLAEAYFK+NQIHNIEQLLEDLFLQDDNQLVNAQIASELFMLLDSK+NSVSTLPLNSK+NTIENDKPLDSTNLDDPINEFDFYNQK+NTIENDKPLDSTNLDDPINEFDFYNQKEQTIDEICK+QEQLQVVHQSLNNNTSFIISYFQK+TINCLNLTNSTACEQCNNCK+TINSNNNNLQTVSK+TLEEPPVYAIFILATTE…	0.000624402	-3.20384
	MMCGM12_00392	hypothetical protein	281	HIDENSNKNPETKKEENDQIDNSR+HNNQNNTDSKNDITIK+HNNQNNTDSKNDITIKNPINKEDQPK+NDITIKNPINKEDQPK+NQQNDQPTEKEPNSDGLEK+NQQNDQPTEKEPNSDGLEKEK+NQQNDQPTEKEPNSDGLEKEKER	0.000618193	-3.20817
	MMCGM12_00588	hypothetical protein	164	ISSDLLVPMLSETESSNTEAINLK+IVNANNYIDYQK+NKQTSDQSFIVFDLYKK+QTSDQSFIVFDLYKK+VYKEFENSYLLAFK	0.000611369	-3.21299
	MMCGM12_00334	Segregation and condensation protein B	209	GGIEELPTISDDDIK+KLSHSTIEVLSIIAYK+LQTKPELHEYFAK+LSHSTIEVLSIIAYKQPITK+QAIENNNEIKQEQQNLDLYGNIDDFNLDSQNQ+SNLYGITDNFFK	0.000608534	-3.215
	MMCGM12_00258	hypothetical protein	229	EIFNTDFFESGLAYILTNLDFIQEELEQEK+FNLLNSYFLAK+FNNKQDLLK+LITDFEDVEDYETWDLLTNNLIQSEDK+LQTNSPDDLSEDKKEEFINNLK+LQTNSPDDLSEDKKEEFINNLKQEILK+SNSFLIEQINK	0.000599365	-3.22158
	MMCGM12_00145	Thymidine kinase	209	ENQIQQVDVIGIDEVQFFDEQVVELIEQLANQGIIVIVNGLDK+ENQIQQVDVIGIDEVQFFDEQVVELIEQLANQGIIVIVNGLDKDFR+IVNGQPALWDSPLILVDGK+IVNGQPALWDSPLILVDGKESYEAR+TELDINEIEAYNSNK+YSVENIISHSGSK	0.000597211	-3.22315
	MMCGM12_00842	Putative TrmH family tRNA/rRNA methyltransferase	244	DYNYTPFNQLINDLNTK+GVSELLTK+NNDFWIYATNLNQNSTDMTK+SCSLLNVDGIIILDKK+SLVLILDQIHDPYNFGAIIR+TNNLNNAIK+VNVVSENKLDQLLETQTQHQGIIAQIK	0.00059595	-3.22406
	MMCGM12_00125	D-aminoacyl-tRNA deacylase	265	GPLEWALK+KLDLPIVVHLR+KVSDSIVAENTK+LLVETNSPFLPPSPYK+LLVETNSPFLPPSPYKK+TAVFQANLDPNVFAVVGIHPSQIHLYADQAFESIEELANSNK+VSDSIVAENTK	0.00058954	-3.22875
	MMCGM12_00294	Histidine--tRNA ligase	414	EDYILELKK+EENLPLK+EQNSSLVNQK+GTQDFFLDEAK+IDDKQFK+LWNKVETK+LYKEENLPLK+NREDYILELK+NREDYILELKK+QFHQLGIEVFGSDSIQQDYEVLNIATK+SIGSTTDIVSK+SLVLKPEGTASVVR+TNEFIIKDQINK+TPMFESK+YDQTLELFKK+YLNNNNEQTIIAGGR+YNNLVNEIGNINLAACGFGMGLER	0.000588988	-3.22916
	MMCGM12_00394	hypothetical protein	205	AYEVEGLTTK+DVFDVIVQLIEPK+EKIKEYILK+KLAQQEKEQLKK+LAQQEKEQLKK+YRDVFDVIVQLIEPK	0.000583707	-3.23306
	MMCGM12_00162	Magnesium transporter MgtE	467	EYILTNLSQTK+IKQLINDLYTDDIINAVENMPVEVVKK+LNQLVGSIEVK+QLINDLYTDDIINAVENMPVEVVKK+RAISLEEINKK+VENIMNTK+VISINSNQSQEDASNALK+VISINSNQSQEDASNALKK+YDIDTAGSIMSVNFLSVK	0.000582518	-3.23395
	MMCGM12_00434	Phosphate-specific transport system accessory protein PhoU	224	AEAEEIAAVLK+EENKLIDAQK+IINDMQNEFTSIALWK+IQYANSYLVIKEENK+IQYANSYLVIKEENKLIDAQK+VIEHDKIINDMQNEFTSIALWK	0.000582137	-3.23423
	MMCGM12_00335	Ribosomal large subunit pseudouridine synthase B	252	LDYDVSGLLLMTNDGVLSNFIMHPK+NTSIVELTINEGKK+TKIEFLEIADLKPGQYR+TYQGLCQGQVNK+VKVNDQIINTLGVK+VNDQIINTLGVK	0.000581253	-3.23489
	MMCGM12_00705	hypothetical protein	318	EGDFLYPNFVEEIQK+EIFDNSENIVLSENNIPQDTATDWNCAMQLANGK+HQTNNSHQTIIISDSK+ISDQHNADLIEFNQNYNGLVDDQISYNLLEANK+LLSDQLTYAHYYQTCYK+LYDLNKDYEVFAYIQR+TTVDSIKHQTNNSHQTIIISDSK+YNNPVLYK+YNNPVLYKK	0.000580275	-3.23562
	MMCGM12_00425	Phosphate acyltransferase	334	AASEFIKEHDDLYLVLVGDETEINQALQQTPIDK+AGFMPTMPNAK+DQKVDGMLTGGNSAAFIGAAHFILGELNNIVR+EHDDLYLVLVGDETEINQALQQTPIDK+EVLKKPNASIGLLNIGTEK+KPNASIGLLNIGTEK+LTLLLDVGANSENTPEDLVNYAK+MTLDAIKNDIVK+NHAGAILLGVK+NKLTLLLDVGANSENTPEDLVNYAK+TKYETFPTTQVIDMNGSILDIR+TKYETFPTTQVIDMNGSILDIRR+VDGMLTGGNSAAFIGAAHFILGELNNIVR	0.000572451	-3.2415
	MMCGM12_00441	Mannose-6-phosphate isomerase ManA	309	ELFENHKDLFNNYK+ELIDLVNQNKWDQLLK+ELIDLVNQNKWDQLLKK+GCYPLLVK+TTNKPRPLDIFNSIESTITPDINDHIIHNANNK+VHAISPNLVIYELQR+VKPNDFLYVAPGK	0.000571553	-3.24218
	MMCGM12_00409	GTPase Era	301	DQYQIVFIDTPGVHTSK+DQYQIVFIDTPGVHTSKK+ISIVTNKPQTTR+KDQYQIVFIDTPGVHTSK+KDQYQIVFIDTPGVHTSKK+SGFVSIIGRPNVGK	0.000570321	-3.24312
	MMCGM12_00797	ATP synthase subunit alpha	525	DSTIVQVVEK+EIVQTEQGTVVSVGDGIALIYGLDNAIMGEFLK+FGSDLDESTK+FPNNVYGMVLNLEESAVGAVILGDETLIR+KSVSQPLETGILAIDSAIPIGK+NDKNAFELRK+NINEYKPETFGNISEYQNLGK+QHNPLEQVDQAILLLTIK+SVSQPLETGILAIDSAIPIGK+TFDDQLQQQILK+VINALSKPIDNLGPINFTK+WLPVESIYNFKHEILSHFK	0.000570191	-3.24322
	MMCGM12_00320	hypothetical protein	244	ITQNEPIITSQASN+VPNTWNQLWCTR	0.000568175	-3.24475
	MMCGM12_00478	Glutamine transport ATP-binding protein GlnQ	239	AQLEIIDLLKK+GESVAIFGANGAGK+IGINFQTQTYPNFINVK+INKGESVAIFGANGAGK+SQSSGEVLYDFKKEEIAFK+TTLCEIIANTK	0.000565724	-3.24663
	MMCGM12_00706	hypothetical protein	408	DGNKDFVEEK+DITQIGYELESTIK+DQLPNNKEDKNNKEQQDQPSDQPK+EDKNNKEQQDQPSDQPKEEPK+EQQDQPSDQPKEEPK+GMFSSTNAFNSNISK+IDNLDKWNTQNIK+INNIGLSFFDKK+INSLNESFSNLESTK+INSLNESFSNLESTKIDNLDKWNTQNIK+IQISEEEKQEVIDALQK+NNKEQQDQPSDQPKEEPK+SEQNNKDQLPNNKEDK+SEQNNKDQLPNNKEDKNNK+VFKEQEDAFGSFHTHQEVLDQLK+VTHAENFNKDGNKDFVEEK	0.000562674	-3.24897
	MMCGM12_00179	5-amino-6-(5-phospho-D-ribitylamino)uracil phosphatase YitU	293	DIRDVIAFGDQLNDLEMLK+DVIAFGDQLNDLEMLK+GFASIFLAQYYNK+GITHYTNDEGGLGHYLNLLLAGK+IQSDILYGITTSK+LILIDLDGTTLTNQNDQIHK+LTTLLANFDGAHIHDPNNK+RVVLPINCEIIK+SDKHKDEVIR+SPSNNLVLK+TKPVITLTNK+VVLPINCEIIK	0.000559597	-3.25135
	MMCGM12_00774	DNA adenine methyltransferase YhdJ	248	DNAIPVVFFDPQYR+DTSLSIVDMIVWDKEK+ILIQAVSNPGDVIMDVAAGSFSVLTSCIETGR+SELQQMTEEK+VHPHQKPIELQK	0.000557295	-3.25314
	MMCGM12_00268	Valine--tRNA ligase	872	ADINSNKPK+DKYQYWLDK+DKYQYWLDKNLFK+EEYANIIR+FDQNFYK+FSIILPPPNVTGK+FTLDEDINQIVK+IKYQNYLDQLQAIKDK+ILNNQEFIKK+KLTGYDTLFLPGMDHSGISTQVK+LGLSLDYSTEKFTLDEDINQIVK+LTGYDTLFLPGMDHSGISTQVK+MPICLNIDGSVNQLGGK+NAINEDLFVKEEDIINQVGFSER+NDVCLSVNVSNTNQNHTK+NIKNDVCLSVNVSNTNQNHTK+NMVIDLQNSDNK+NMVIDLQNSDNKINFYPNR+NYFPTSVLVTGYDIIFFWVARMIFQTLEYTK+QIPFKDVLIHGLVR+QVIPIISDEYVDIEFGTGVMK+SLGNGIDPMDVINNNGCDSLR+TAISNVEVIYK+TAI…	0.000550798	-3.25822
	MMCGM12_00477	hypothetical protein	466	DGNKPGDKDGKTPGDNKEPK+KPDPVNPSEKDPSKDPK	0.00055028	-3.25863
	MMCGM12_00877	Ribosome-binding ATPase YchF	364	AAYDTLGLQTFFTAGPQEVR+ADIYSINDLLVLGSEK+GILLNSLTLDEEQTDLLK+GLQVGIVGLPNVGK+IEEDLSEASKEEK+STLFNAITNSK+SYQLLTSKPIIYVCNVSDTELLEDNDYVK+SYQLLTSKPIIYVCNVSDTELLEDNDYVKK+VATTIEFVDIAGLIAGASQGEGLGNAFLANIR+VEAANYPFATIEPNVGIVEVPDYR+VEAANYPFATIEPNVGIVEVPDYRLDELFK+VEYDLLNYLLDTLNK	0.000544984	-3.26282
	MMCGM12_00051	Thymidylate kinase	213	EPGGEAIAEQIR+IKVIDANQDIDQVYNQAIK+NIGVDVVSEVQQIVLK+NKDMDAWTEALLFIASR+VIDANQDIDQVYNQAIK	0.000543201	-3.26424
	MMCGM12_00436	hypothetical protein	113	IETNQIDEK+QDLLISLINK+QKQDLLISLINKIETNQIDEK	0.000539945	-3.26685
	MMCGM12_00363	Protein MG115	182	ENILNIDK+NGVISFECAK+TNIVLSFTGNAGPNSIENKPVR	0.000539652	-3.26708
	MMCGM12_00641	Leucine--tRNA ligase	804	ADTIFGATYIVLAPENELVLK+AYILDMFPYPSGSGLHVGHIK+DWDFATK+FWTHFLYDLGLLPTNEPFKR+FYGEPFPVLYDKNNNIVLIEDDNLPITLPTTDYIKPTNTGESPLANVR+GTDKETLINLAEK+GTDKETLINLAEKNENIIK+GYTATDVYSR+ITDYADKLLDGLDNLDWPNSVK+LGNNSSVTLQTWPEFDETK+LTTPEKLDEVKK+MQGYDVLHPIGWDAFGLPAEQYALK+NNLIDLTSDEAK+NNNIVLIEDDNLPITLPTTDYIKPTNTGESPLANVR+SNDINIPVFTTR+STIEVEK+SWGNVINPDDVIDTHGADALR+TGVFIGSYATNPLTK+VQALQVIHNYVEK+VTQMIQELK	0.000538552	-3.26797
	MMCGM12_00106	hypothetical protein	527	DFEGHILTDELIMQIVR+EGVDDFIR+ENCAINNIYNDESSTFSNVQLDDIVNNSPQNHK+FPQYEIHPNYSIDDEGNPTFTAK+IEISSSGHMLCDAYLLNSK+KVEEHKPISFSTTMR+LIDSPTR+LIDSPTRLEFLTSIAIIQK+NLNQNAPIPLLLNVLNLLALNSYSTGLHR+VEEHKPISFSTTMR+YDDLNNSGK	0.000526585	-3.27771
	MMCGM12_00297	Putative riboflavin biosynthesis protein RibF	184	AIITIGNFDGFHIFHQK+DQFIDILLNK+ENVIIFK+IINQVINIAK+KAIITIGNFDGFHIFHQK+LLDENLVDKAQELLGIDLK+QENLTSIVMSFDKK	0.00052571	-3.27843
	MMCGM12_00621	Tyrosine--tRNA ligase	414	AIMINNQIIEDENTLISSFDLIQNK+DQVEHNINK+EQIDNLIKEHQNQPSK+FADYNFKPIALIGGATGMIGDPSFK+ILDAQNNSDAVYCGFDPTADSLHVGHLMMIITLK+MALNSLPNTQINK+MALNSLPNTQINKDTK+NNNCSIQIGGSDQWGNITSGIDFISDTINKNNK	0.00052525	-3.27881
	MMCGM12_00276	tRNA threonylcarbamoyladenosine biosynthesis protein TsaE	138	ALLEQFNIKDNITSPSFVIMNQYFIDDLK+DNITSPSFVIMNQYFIDDLK+INHMDAYR+IPFYILLK	0.000511257	-3.29051
	MMCGM12_00416	DEAD-box ATP-dependent RNA helicase CshB	453	GIEFETK+GIEFETKK+GVSHIISINLPSDLTYYIHR+HQNVIALAHTGTGK+KHQNVIALAHTGTGK+KLIDNQLVDIK+KQPHIVIGTPTR+LEENDNYVQAVIISPTR+NIEQLEKKQPHIVIGTPTR+NNPLINCNLFIGGEDISK+NNSTGYSYIIYNLK+THSFLLPILNNLK+THSFLLPILNNLKLEENDNYVQAVIISPTR	0.000510124	-3.29147
	MMCGM12_00149	Threonylcarbamoyl-AMP synthase	166	ENDLINFNK+IYSSIIK+IYSSIIKK+NADITKPLIVLISNLDQLNDLEITDLTDKDYLLNDEPTTVIFK+NIELFFDTQLNNKPSK+NNQIIILPTDTIYGLSAIYSLENQIR+TGPIISTSVNLHNFKPLIK+TGPIISTSVNLHNFKPLIKENDLINFNK	0.000509066	-3.29237
	MMCGM12_00377	Putative multidrug export ATP-binding/permease protein	623	AELHDLVTTWPEQYNTILGER+FYDPTSGEVLINDNINIK+GIIQIGTFK+IDEITDATQLINNHSLDK+IDEITDATQLINNHSLDKK+KAELHDLVTTWPEQYNTILGER+KLITTDIHYYSNKK+KPGEFKDLYEAGFSK+NNFDHFYKPMTDEEIKADRK+NPDILILDEATSALDNVVEK+NVDQIIVLAPK+NVNFSYPDKPENVILPNFNLVLEK+YVKPSATDEEIILACK	0.000508045	-3.29324
	MMCGM12_00717	5-amino-6-(5-phospho-D-ribitylamino)uracil phosphatase YcsE	287	EEIPIEFQIDK+ELNVKPEEILFFGDGENDLEAIK+ENIEINPIGVNK+KIEDLGFSAFSFSYVTNAK+NFTAQQVDQIFSIIK+QLDLLNTSIPFIGQNGGQVFSYEK	0.000502119	-3.29833
	MMCGM12_00225	Hypoxanthine-guanine phosphoribosyltransferase	190	DNSLLVVGLLK+EIESYYKDK+HLKDNSLLVVGLLK+INLDLNTDVK+INLDLNTDVKDR+NLPYVAVCDTTK	0.000497768	-3.3021
	MMCGM12_00005	Chromosome partition protein Smc	363	DFNNQEVTLDDLEQNNNK+DFNNQEVTLDDLEQNNNKTDK+EALQVVEEVKR+ETDKNSSDSLINK+ETDKNSSDSLINKIDEIK+EVYKEALQVVEEVKR+GLNNFSTLGNLVGTANNDFK+ITANVETIKK+ITTDLEK+SEIPLRDIEK	0.000496555	-3.30316
	MMCGM12_00508	Ribosomal RNA small subunit methyltransferase I	295	IEQIINLLNQNK+INEEIIYGNINQINQYINSEK+LKDTITCLNQLLDK+LKDTITCLNQLLDKNHK+NNKPTVYLITTPIGNLEDISLR+QNELNQLINQYGDSIICLYESVHR+VLLDKYQITNNLLSLHK	0.000496528	-3.30318
	MMCGM12_00459	DNA topoisomerase 4 subunit A	898	AANLKDDYIISALSLDNNKDVLIFTNK+AINNANQVHGSDLSSYLDDISSLLSK+DGLKPVQR+DQGVHINSVATTQPNETIINAFIIK+EFINSTQHLLLVSK+GPDFPTGAIIQNK+IGDVIDNNPNLGIK+ILYAMNQLNLTFDKPYKK+IVKGPDFPTGAIIQNK+KIGDVIDNNPNLGIK+KPNDMWISQGVCSNLDHLILVSDQANYYSIPLYK+KSQVEDLVEDLDVDQK+LDQNLIPIYIRPK+NNIVVDEIPYEVVKQDLVK+NPNITIDQILK+RLDQNLIPIYIRPK+SDKSEIILYPLEELLGNR+SIAFDQPALANNFNDQDTNDQIEAKPK+VIDNNILNKNELSSFGK+VNIPLVDMQGNNGSIDGDSAAAMR+WKDQGVHINS…	0.000493154	-3.30614
	MMCGM12_00112	Exodeoxyribonuclease 7 large subunit	469	AATPTAAGELVSK+GWFDPNLK+GWFDPNLKKPIPEFVK+INLVIDKLENYK+KPIPEFVK+LNSLDPLKPLQNGYSIVTNLNHQK+LPLINIFLFPAQVQGDKAEK+LPLINIFLFPAQVQGDKAEKDIANK+QSINNSTLHIINSQNK+RLPLINIFLFPAQVQGDK+RLPLINIFLFPAQVQGDKAEK+TLILNKLDFFDEKLNNYKK	0.000487227	-3.31138
	MMCGM12_00133	hypothetical protein	404	GNIYPILK+GNIYPILKK+HHINPQDIVDIINGTYK+IINLLVSSQIDADRFDYLKR+ILQLAGTQLAYPSATHTR+LGLDPTYYLLEANIRPLSMYNPVIK+NCSSEKDVILSDLSK+NNKDENIYLYDSNNQQVHELSYYSK+VTDLFNNNYK	0.000482805	-3.31533
	MMCGM12_00757	Chromosome partition protein Smc	1013	AIEQELDSKEDEFNKLGSEIVR+AIEQINKDLPNNK+AIEQINKDLPNNKK+DQQSSIQAEIK+DQQSSIQAEIKK+DTLAADETK+DTLEQIKR+ESEISTLKDQQSSIQAEIKK+EVEEQISILNR+IEDNIDKLTSELNATK+IEDNIDKLTSELNATKSDVEISNIVLLK+IKGLEVELNK+KLETQIKEVEEQISILNR+KLTQEISDSKK+KNLEENIK+KQDLKTEEDNLNK+KQQELLDQQTTAK+LEQDQIKK+LINDQNQKLEENKNK+LSELNNHYFDLYESYNANSDKLSDLKK+LTQEISDSKK+NAEEEKQKIEVEKR+NKLEQDQIKK+NLNTELVNANK+QIEANNQEIAAK+QIEANNQEIAAKDEQIKK+QQELLDQQTTA…	0.000470196	-3.3268
A753	MMCGM12_00759	hypothetical protein	90	EITNKETLEAFK+EITNKETLEAFKEGER+ETLEAFK+TAVEQNDIPFEYNR	0.00046475	-3.33185
	MMCGM12_00210	Ribosomal RNA small subunit methyltransferase D	185	DYLELLNLLK+FAIINDLNK+IPTSDYVLYQK+KIPTSDYVLYQKDYLELLNLLK+LQTLDSSITRPTLTR	0.00046195	-3.33447
	MMCGM12_00095	Chromosome partition protein Smc	563	QILELENIIK+QPTNSNEKPSNNGDSSNPSESDKDK+QPTNSNEKPSNNGDSSNPSESDKDKKPGNTKPSESDSNR+SNNDQTTPIKPK+STTPVDPK+TDKSNNDQTTPIKPK	0.00045772	-3.33845
	MMCGM12_00750	Tagatose-6-phosphate kinase	311	DNLNKNDIVIASGSVNK+EALFILDTSKK+GINVAIILNNLK+GINVAIILNNLKNDVISTGFLGK+IKNLNTFDEIELNGVGCDLK+LVNSTGAGDSMLAGFIHGLNQQLDIIK+NDIVIASGSVNK+NDVISTGFLGK+SFNDNVYQIIGDLVNQK+TKPFLIKPNISELFAVFNEPISYEFDQIYK+TKPFLIKPNISELFAVFNEPISYEFDQIYKK+YAASCGSSTAFSK+YLKDNLNKNDIVIASGSVNK	0.000453376	-3.34258
	MMCGM12_00474	Sigma factor SigB regulation protein RsbQ	264	DGVILRDECLDYFKK+GLDSITIPTLLILGEK+GLDSITIPTLLILGEKDGVILRDECLDYFKK+NNNNSDLNIIYVHGFNSSYK+TFDEYVNNTLTSLYYDPSFLTSNKEWMEK+TFELIEKGLDSITIPTLLILGEK+TNYYSIQFPGSQLVKPAK+TNYYSIQFPGSQLVKPAKDHK	0.000452786	-3.34315
	MMCGM12_00471	Protein ADP-ribosyltransferase	285	DDEFVQTQNNYQK+KCSDELYINDDAILNMANNQK+KPFWQMVEQFNK+NLKVELEQIPVCKK	0.000452223	-3.34369
	MMCGM12_00831	hypothetical protein	488	AFGLPILIYMIPAILICTYTK+AFGLPILIYMIPAILICTYTKK+AFILITK+AVMAVMQGQK+LVSENEQISEEIINQNAILTDQSISK+SKLVSENEQISEEIINQNAILTDQSISK+SWPLGISQIALMFK+SWPLGISQIALMFKR+TDLDINK+YEMDPSLYEEDEIEIKHPSK+YLNLINDILTLETNHNQSLDDK+YLNLINDILTLETNHNQSLDDKVFAK	0.000449145	-3.34665
	MMCGM12_00397	Elongation factor P	184	AILETGLEIMVPLFVNQGTK+EMQYLYNDGNDAYLMNTETYEQVSIPMTR+KAILETGLEIMVPLFVNQGTK+KEMQYLYNDGNDAYLMNTETYEQVSIPMTR+MSVNDLRPGTTFLYDGNIYLVLEQAFSK+NFLVDGLMINMTEFENEVLGIDLPVK+VELTFTGGEK+VELTVVEAEAAVKGDTTSGAQK	0.000445261	-3.35041
	MMCGM12_00522	Ribosomal large subunit pseudouridine synthase D	310	EIELISPLPK+EYLAIVSGVIKPNK+FTHPITK+IDKQTTGLLIVAK+QNNITVHPSLSNTNNTIVNALLASDVELSSINGELRPGIVHR+QTTGLLIVAK+VHFNYINHPVLNDPVYGK+VHFNYINHPVLNDPVYGKK	0.000443094	-3.35252
	MMCGM12_00281	hypothetical protein	173	EKELDELVTK+EKELDELVTKYEEQKDNISK+SKEETKDTISLISK+SLEENLK	0.000435785	-3.35973
	MMCGM12_00202	Inner membrane ABC transporter permease protein YdcV	1036	AGNSINFIYGRPNKK+DAQNLDLAYEFINFLYENSTK+DQIEVIK+EGNKEDEGGTYQDFK+EVIIDKFTK+IDEYLVNSFNNLLANK+IDPSLIDASYDLGAK+IQNTTDIESLNNLNHK+IQNTTDIESLNNLNHKR+ISDYVGVTSPLDSAIEEMTAAPK+IYVPVLITK+KIDPSLIDASYDLGAK+LLKQDLSEEVNPSKK+LLPSSNENASHFK+NIYDPITHQNNGSK+SPIHLEDETK+SPIHLEDETKEVITK+VEFLKDQIEVIK+VEFLKDQIEVIKER	0.00043547	-3.36005
	MMCGM12_00592	Membrane-associated lipoprotein	856	ADYEKDLNQISK+AEVTTVNNDPNNNGSSSSVR+DDLLSVSLTR+EGYTSSFSKEELEK+EITSGYENKQDELISNITNDYAGNNSK+GEVSGLQINDGPEINKGPSTVDSLGR+GFTLPVYNDKGEVSGLQINDGPEINK+GFTLPVYNDKGEVSGLQINDGPEINKGPSTVDSLGR+GLETSQDNIK+GLETSQDNIKK+GPSTVDSLGR+GSYINKGDVIPSQLEK+KLTDAITTIFHATDFIKEDK+KYIESLEGQISPDKKPINLK+LESLYIVGYPTANEDYYLDQYEDHTQLSTK+LKADYEKDLNQISK+LNSNISVGQTFNLNGYDK+LNSNISVGQTFNLNGYDKNFTK+LTDAITTIFHATDFIK+LTDAITTIFHATDFIKEDK+LT…	0.000430802	-3.36472
	MMCGM12_00398	hypothetical protein	100	AIDKTINQTISMKPK+LQDLNINEDKIFK+LVENVILSMTK+TINQTISMKPK	0.000427832	-3.36771
	MMCGM12_00009	hypothetical protein	855	DYKQEVNNK+ESQIGIITYK+FVDQDKNSLNVSGLK+FVDQDKNSLNVSGLKNDLNK+ISLTTFK+ITSSILNEYQTNIK+KNLADLENLFNLEK+LQAIDMNLSQSDVNK+NKYNLYTSK+NNYEQIIK+NSVKQEQVQLQDILHQYNNYLNK+QEQVQLQDILHQYNNYLNK+SKIDEVLTQNIISEYDAPEHIK+VEEQELIDKYQQWISQAK	0.000423997	-3.37161
	MMCGM12_00248	putative tRNA sulfurtransferase	395	AIITGESLGQVASQTIQSINVINNVSDLPILRPVITYDKEEIIK+DHVDVFDNR+DKSFNYTSIELK+DPIIKPK+FIDTYETSILPFDDVCSMFVPKDPIIKPK+GLCLLSGGIDSPVSAFLTLK+GLCLLSGGIDSPVSAFLTLKR+GMQVDFIHFMTPPHTSYQALDK+TVFGIYSISIINYVNKDLEQIKK+YGELTLK	0.000423498	-3.37212
	MMCGM12_00182	hypothetical protein	560	IDIDNYK+KPGSTEEHTNKKPNENTNDQKQPNNSEK+NLSEIIK+NNNQIPTIPNNKKPENQK+NNPFTFSLLPK+QPNDKKPGSTEEHTNKKPNENTNDQKQPNNSEK+QPNNSEKSDAESNPGKPENKPNNSHNPK+SDAESNPGKPENKPNNSHNPK+SNQSLYPFHTIITK+VEISNRDDNHSNESTITK+YQIEFDSQNDPEIIKENGIISNVK	0.000421141	-3.37454
	MMCGM12_00144	putative bifunctional oligoribonuclease and PAP phosphatase NrnA	316	ANDFLYVSDLK+FDLSCDSFK+FLYDKTNQTTFYVASK+HKQPDWDAQGSAIGLANIINDNFK+IDHHINVEDYCK+KANDFLYVSDLK+LASGAEISSLDQINDLINDLEQLIK+LASGAEISSLDQINDLINDLEQLIKGEQ+LTNTGIAYIVLLDEDLKDWDLSYEETK+NSLIITVDTATK+NSLIITVDTATKK+QPDWDAQGSAIGLANIINDNFK+TNQTTFYVASK	0.000420812	-3.37488
	MMCGM12_00291	Elongation factor 4	600	ALIFDSYYDKYLGVVMSIR+DVNVGDTITSVLNPADEPLEGYKK+EIGTVEVPQEAFVAILK+ESKLVRMDIK+EYNLELIATAPSVVYK+IATPSEYIGDLMNLCQNK+IDLPSADVDKVKQEIEEIIGLDCSNAPLISAK+IPSPSDAIDNAPLK+KLKPMVYCGIYPIDTNK+LKPMVYCGIYPIDTNK+LNSVQLK+MKEIGTVEVPQEAFVAILK+QIIELDNPALLPEAQK+TGLNVEDVLQAIVER+TIKDVNVGDTITSVLNPADEPLEGYK+TIKDVNVGDTITSVLNPADEPLEGYKK+VKQEIEEIIGLDCSNAPLISAK	0.000417703	-3.37809
	MMCGM12_00825	HPr kinase/phosphorylase	313	AGLELADYFKPFK+AGLELADYFKPFKDQSEWR+CGIPVLIITNK+DLTDNLKFEIISGQDKLDTEIK+ILGVEIEHIQIPVSAGR+LNFPLLK+SDYPITVQLVQK	0.000417631	-3.37817
	MMCGM12_00372	Ribosome biogenesis GTPase A	316	DKPIVYIFSK+GIQLIHLNPFINLLDTPGVLPSK+GIQLIHLNPFINLLDTPGVLPSKLESETVAVNICAINSIK+GIQLIHLNPFINLLDTPGVLPSKLESETVAVNICAINSIKDNVFPK+HTDIVNDLINVINELTAK+ITQQWVDYYVK+LQKPISVIDSYK+NTLINALVIGIPNVGK+VGNKPGVTR	0.000413666	-3.3823
	MMCGM12_00113	Transcription antitermination protein NusB	132	AILIVGTYEILYTNTPKPVTINEMVK+DVLFEIEQIAK+FVNAVLDKLVK+KQTDLINHININVSSSWK+YQLLNASIDYIHQDILDDVQNINNK	0.000411899	-3.38416
	MMCGM12_00342	Ascorbate-specific PTS system EIIA component	149	ITSWQQAIQIANQLLINNHYIDDNFSK+LGPYYIIAPQIALLHLTPK+LGPYYIIAPQIALLHLTPKEEWK+NKNNAISLTVFKEPVVFKDDMK+NNAISLTVFKEPVVFKDDMK+NTQDILLVLQKYDK+VKNTQDILLVLQK	0.000411627	-3.38444
	MMCGM12_00798	ATP synthase subunit delta	181	ETTINNYATALFNIAVK+IDPTLIGGIK	0.000402865	-3.39376
	MMCGM12_00091	Chromosome partition protein Smc	749	DRLPSLMTELDSITK+DSISGLDINLNPTKQDLEKEEK+DSPTGADINLNPTK+DSPTGADINLNPTKEQIEKEEK+EKDETKPNETNPITPVQPKPTTVIWNSIFR+EKDLISTAEK+ITTELENSKKEEEELTK+KPDQPDTPKPKPGEK+KPDQPDTPKPKPGEKEKDETKPNETNPITPVQPKPTTVIWNSIFR+KPENTKPGESDSNNSTIPVDPK+LIQETNTKHEETIKPNKK+QPTNSDKNPSNNGDSSNPSGSGENKKPENTKPGESDSNNSTIPVDPK+VYNYSPTGADINFYLTQEQIDAENKKQEEIINNELQK	0.000397541	-3.39953
	MMCGM12_00359	Cell cycle protein GpsB	125	DNLNDVDVIK+DNLNDVDVIKR+LSVNQIQNK+LSVNQIQNKK+LVKDNLNDVDVIKR+TETELDQYVK	0.000390313	-3.40748
	MMCGM12_00308	Putative NAD(P)H nitroreductase	216	IDENEYITFVK+KNVVSATSQLAQINELDNWSK+NVVSATSQLAQINELDNWSK+TELSPLFYNQLNFINADK+TTAHITAGIATIAAASLNIDSCIIGGFNAK	0.000390252	-3.40754
	MMCGM12_00636	hypothetical protein	125	APSSSEQEAFGLSK+GLAYSGLVFSLIGAGISGFIFTK	0.00038862	-3.40936
	MMCGM12_00280	hypothetical protein	204	ANKSENDSKPNEHPQGDQPHNAQPSDLPR+KESIESTDDKQK+SENDSKPNEHPQGDQPHNAQPSDLPR+YGKEFIDLLTSLGEK	0.000388447	-3.40955
	MMCGM12_00828	UvrABC system protein A	946	DLGNTLIVVEHDEDTMK+EIKGIENINK+EYLPIGK+IEIIGASENNLK+IGQPYCINNHGQIK+ILCDYYYIDLNTPLKDLTQK+IVTENNNKYEK+IVTENNNKYEKYDFIEGNAALIK+LGQNATTLSGGESQR+LVDLGNTVLCIEHNLDFIK+NINVTIPLNK+QFLGGNEKPDVDSIEGLSPAISIDQK+QIGSQLTGILYVLDEPSIGLHQK+QKLETILEVGLGYIK+QSTSDGEQIHILSPVIR+QTGNTMFLLDEPTTGLHVDDVKR+SIADVLNMSVSEAYVFFENIPQIK+SNPATYTSVFDDIRDLFTNLPEAK+VSDHIIDLGPDGGEYGGQVVVTGTPEQIINHPTSYTAK	0.000386417	-3.41182
	MMCGM12_00491	hypothetical protein	269	NEEIKNEMTPPSLITSQNNPENLEIVEQLK+NLIRIDFLISLSEFILLYMAEIIKK+NVNTEDVSYLFDNLLNK+SKELTVSEFFLVTVQQHLINNLLEENKK+SKELTVSEFFLVTVQQHLINNLLEENKKK+STNISLVK+TLLDKLFK+TNITSLIDKYPLR	0.000384678	-3.41377
	MMCGM12_00378	Putative multidrug export ATP-binding/permease protein	617	AELHDFIMSLPDQYNTVLGQR+ALTDQDVDFYFDHVSGNILTR+DPDVVILDEATSALDNVVEK+EIQDKLDELIK+GYKIDKIDSIVFDNISFSYPK+IDKIDSIVFDNISFSYPK+INLPAYLDHIGYVEQEPQILYGTFLDNIK+INNISLIK+ISELTDPKPMIHSNLK+KAELHDFIMSLPDQYNTVLGQR+NVDHIYVLGANGTGIVQSGTFDELK+NVDHIYVLGANGTGIVQSGTFDELKK+VFLKDPDVVILDEATSALDNVVEK	0.000384331	-3.41417
	MMCGM12_00405	hypothetical protein	1753	AGESYNNIISR+AVPPYVSAYIQKPSR+DQIIGENQFDNINLFHNIWLAHLK+EQFSIGYNVQHYIPDHETLTTITDIK+FNNNNNEQINK+FNNNNNEQINKK+GNTDLVLSTIDSNNK+GVSNSPLTKPTINYWSGQDSLDK+IAWTLLELIQNK+IGNSFYTFLTGNK+ITIKPVGTLDSYNQK+KDIDYNNVPK+LNKNPDISNISTSSK+LNNINDSQADKWIINDK+NILSANLNNEELFYYKDPTAYASSSYDVNPFPK+NIQLYIPQSLINTDHIIHFISSK+NISGITTPIIQK+NPDISNISTSSK+NQNLLATSK+NTDLSLTGIANNQSAFIINQK+NTSYLNFILNKK+SGLSNLTAKPEYWMYQATK+SPSKGEALISEQFAR+S…	0.000375262	-3.42451
	MMCGM12_00500	N-acetylmannosamine kinase	291	EFVFYDINPINIK+NDSGLLGVLHLLVDK+NSVPIEIINDANSASYIEYVNNK+TEIENYLDK+YGIFNENLNPLFINSITTIPIKDELLK+YTSNKNDSGLLGVLHLLVDK	0.000373322	-3.42675
	MMCGM12_00503	N-acetylneuraminate lyase	295	EINDFIEIVLANGLYAILK+FNLDQILNYYKEIK+FNLDQILNYYKEIKK+GVFAALLIPYK+GVFAALLIPYKSDGSIDEQALEK+LAEQLGYDAISAVTPFYYK+LPMTQVISQYALK+NGQNQEALELQK+SDGSIDEQALEK	0.000372217	-3.42804
	MMCGM12_00354	GTPase Der	435	AQLINPAPEFNGNR+ILDLVDEIKQNLDIK+IYYASQVQAYIPTFVLFCNNPNYLHFSYK+KPVIIVVNK+KPVIIVVNKWDLIK+KQVVAIVGKPNVGK+NEEIIKDDSTK+QVVAIVGKPNVGK+SKKPVILAVNKYDKK+SKLGQTIEK	0.000368066	-3.4329
	MMCGM12_00756	Chromosome partition protein Smc	1017	ANIEVQLIK+ANLLSEIDKIDKDIK+ANLLSEIDKIDKDIKDK+DINYLTSK+EDLEIMNHK+EFLMHIDDVNKNNENSIK+EIQIANWTAEYEAISSQVK+EKENSLSESLNK+ENSLSESLNK+EYDELVAK+IFSLEVGAIDIQNQISEVENELHKK+KIEDEIKDIDSKK+LKELEIYNSTKK+LKELETVDNK+LKELETVDNKNKELLEQLGAK+LNSELNDLVSQK+LNSELNDLVSQKDKLEDR+NKELLEQLGAK+QVSAQIEELKK+RIEILDKYYTEIKK+SELTQKDQIK+SNLSSELDKNNR+TNIETIKNNTQEK+TNIETIKNNTQEKETSIK+YTELLSK	0.000367254	-3.43385
	MMCGM12_00393	tRNA-specific 2-thiouridylase MnmA	375	ASDTNKDQTYFLSQLNQNQLSK+FLNYAINQLNADYIAMGHYAK+HFTDFLQNYIPSQTGNIVDIK+IDDNNYQVIFEKPLK+KGIHLSGMSEPYYVADKDVEKK+KIDDNNYQVIFEKPLK+TPNPDILCNK+YRQNDNNVVVK	0.000366573	-3.43466
	MMCGM12_00912	hypothetical protein	238	APHNTTFFEQK+FPDNNLK+GGTNVSYR+VDNTFLQIK	0.000363099	-3.43878
	MMCGM12_00854	hypothetical protein	168	SQETTSSSANMNNTQNSNSSTTVNSTPVNSTTSMSAQPK+TETPIRDDGLAETQDLILENSNSLMNSTR	0.000361274	-3.44096
	MMCGM12_00610	hypothetical protein	314	KNNNSSFFSSPR+NNNSSFFSSPR+STDEELVANR+VYDKIQDNK	0.000360608	-3.44176
	MMCGM12_00735	5-amino-6-(5-phospho-D-ribitylamino)uracil phosphatase YcsE	278	DQILLSNPISTDQAK+DQILLSNPISTDQAKK+HHGLLVDHQLIAGYNAACIYDLSK+TAEQGAVEEFIK+VVFVTGRPVLAK+WTQNPSDYHDETVFFDGQVLEYK	0.000359513	-3.44308
	MMCGM12_00754	hypothetical protein	154	GIQGLSNQIGRPK+IADLEHQIDELKQQLNIKDTK	0.000359263	-3.44338
	MMCGM12_00282	hypothetical protein	206	SDSKNNLLASLIGQVTTFYSK+SKENNFSLTK+SNNQSLNFNNDKTFNQDIK	0.000356548	-3.44667
	MMCGM12_00052	Recombination protein RecR	196	DKLDQFIDQLNK+GVYHILNGEINLNK+LLVDLLINKDKLDQFIDQLNK+NITLDKLNISSIFKR+NQNIICIVSTILDAK	0.000356176	-3.44712
	MMCGM12_00908	hypothetical protein	191	KLSSLLGVHESELSK+LSSLLGVHESELSK+QSIGNFQPNNK+VDKQSIGNFQPNNK	0.00035311	-3.45086
	MMCGM12_00770	Hypoxanthine-guanine phosphoribosyltransferase	183	LDTSLDLTNR+QYYLEHPPVNGPLITVGLLK+VKEHIIYK	0.000346333	-3.45925
	MMCGM12_00004	Ribosomal RNA small subunit methyltransferase A	266	ALEYLNTLNISSNLRPEQLDIDQYIK+ICSNKNENNYNNLSIACQFYSQR+NISIISNTPYYITSEILFK+VDSAIISLTFNDIYKK+VVVIEIDKDMVEILK	0.000344664	-3.46135
	MMCGM12_00431	hypothetical protein	376	FNVLNNK+LLTNKDENNISSLIK+NDNLLTYPLSRPFVALYK+NTGLTNQQIDQIR+SQNDLSIPK+SSFEQISGLKDNNKK	0.000342046	-3.46465
	MMCGM12_00547	Chaperone protein DnaJ	372	GHASINNGVNGDLIIDIYLK+GIRPNQQIK+IEVNIPK+KKDYYEVLGVSK+MVEINEAADVLLDKDK+MVEINEAADVLLDKDKR+QYHPDLNKSPDAHDK+SINSNEFIIINNK	0.000341604	-3.46521
	MMCGM12_00253	hypothetical protein	686	EELLHISTSK+EKQQIITDLKNEWINNYK+GFTQQGVGLATPFGPVAMFGQGGGQTAEVLTK+IPVIGDFTR+KEELLHISTSK+NELEVLNQLVVK+QQIITDLKNEWINNYK+QQIITDLKNEWINNYKLEIQK+QQYKDLLLHFKNELEVLNQLVVK+RTTYFEIYNLPLPLK+SNLVINEQK+SNLVINEQKDILK+TIFSTQYMPNFAMHLR+TKKEELLHISTSK+TLINTNTPDGQK	0.000335625	-3.47285
	MMCGM12_00087	tRNA modification GTPase MnmE	452	DNLLDIISR+IDLIQAEGINNLIHAK+IGVANMSGSNNK+KYENIVFTSAINHDIDQLVLR+LSTALSVIK+MLINDTVVAPATNISTQAIALIR+NLINEADLVLFVVNK+NLINEADLVLFVVNKENINDSDNQEIFELLKDK+SSILNALINEDK+SSILNALINEDKAIVTDIPGTTR	0.000335468	-3.47306
	MMCGM12_00197	Cytosol aminopeptidase	451	DNKPNEVVYNLLTSFDVK+DNKPNEVVYNLLTSFDVKDLEQK+FNDKKEELTLVCLTDVK+GITFDSGGYNLKPAK+IGSTATLPQSVVK+KDNKPNEVVYNLLTSFDVK+LGMNLFLAVNAGSPYEPQAVVLDYVGDENEPKK+LPLYEEHLEEVR+LPLYEEHLEEVRNDAINADITNATK	0.000334143	-3.47477
	MMCGM12_00579	hypothetical protein	121	NSISQNVQIER+VGLYITPEVNAK	0.000333159	-3.47605
	MMCGM12_00396	Methionyl-tRNA formyltransferase	317	GGAPIQYAIK+IDSINFHGSLLPK+INWNNTSLDIFNLIR+NISSEEEKINWNNTSLDIFNLIR+SLSPSPISYTTINNQR+TGITIMQMVK+VIDLDNQNKNVMPGTIIDINK	0.00032475	-3.48712
	MMCGM12_00722	hypothetical protein	422	LTNYANNKDFGLDDKKQPK+NEITEVEDTLKIDSENSIDR+QHVVTGSGLNRK+TNNNTNKFPLIKPNTVISK+WVSKPVEAPTPNIQPR	0.000324741	-3.48713
	MMCGM12_00516	hypothetical protein	207	AELLEQLVDIKNTFK+ATLDSQNEFILK+EYQNYVFIDDVQTYSQTDESAGLK+HIDNNYGFLGDEKEYQNYVFIDDVQTYSQTDESAGLK+TENNNNNLDNNSQSYHDISNNK+TENNNNNLDNNSQSYHDISNNKEYIDKR+VISNKAELLEQLVDIK	0.000323755	-3.48844
	MMCGM12_00761	Modification methylase FokI	362	DQIIQILTSK+EKDILLTSLLYAIDK+IKEIINELNQLTPNQDNYVSINFANK+NNNTNNQTFCCDANK+QYSSAYHLLENIITWNKPQVEGIASK	0.000322262	-3.49045
	MMCGM12_00648	Energy-coupling factor transporter transmembrane protein EcfT	336	GYDPNATR+SLTSLIIPLLVSSFQK+SNGTIVGQLDVDAVSQITNSLGK	0.000318492	-3.49554
	MMCGM12_00119	Poly-beta-1,6-N-acetyl-D-glucosamine synthase	449	ATLNHSSYVNGTGFCITR+SFAIVIPAHNESMVVGK+STYSTTPVAR	0.000316917	-3.49769
	MMCGM12_00414	tRNA (adenine(22)-N(1))-methyltransferase	225	ISNQINPNNIK+ISNYIICSNTSVK+LINNSTTIADIGTDHAYLPIYLVQNNK	0.000314041	-3.50163
	MMCGM12_00698	DNA ligase	668	AYIDKYTNLKNDLDYQIDGIVFK+ELISLETLYPELITSDSPSQK+GNGVVGEDVTINVK+IIQNISDIYRLEEYKDEILAIENFGLK+INDKNLQNSLGFTSK+LEEYKDEILAIENFGLK+LEPVFLMGATISAATLNNAEYIK+LNELGFK+QTDYLLAGNNVGSK+SFNINFNYLGAK+SFVITGTLTRPR+TNKETMLCK+VGGMVSEK+VSNTLDNQYVAELK+YTNLKNDLDYQIDGIVFK	0.000309659	-3.50772
	MMCGM12_00283	hypothetical protein	170	DETFELIR+DQISDNKKEDIKNDK	0.000304663	-3.51476
	MMCGM12_00794	ATP synthase epsilon chain	99	EVDIINLK+ILTPNGTFVENK+TIDGDIGVLANMAPFVTALR	0.000304398	-3.51513
	MMCGM12_00098	hypothetical protein	829	DKDQTDPKKPVEPVNPSSKPENNQTKPTENYDPK+DTTIFNR+HFVSGNPSSWVGTIHNSSFIYGSPFKPNNETKPNESTTPIEPK+IIDDLKK+KEVPNIIKNLEK+KPVDPTPSTKPNDNNR+KPVEPVNPSSKPENNQTKPTENYDPK+LYEKIIDDLKK+QPTNSNENTNQNEPTRPSEK+YNLVNEYKHNLETK	0.000299345	-3.52238
	MMCGM12_00822	Prolipoprotein diacylglyceryl transferase	476	AIDQIFSTYLQTHSRPLFLPDFILK+GFDTVLEYGGVK+GFDTVLEYGGVKDVYLAR+IADNISAHTDK+IADNISAHTDKAIDQIFSTYLQTHSRPLFLPDFILK+KPGWLYEVEYFK+LFVKPIDKNNNVYK+LNNKNNYPITK	0.000296663	-3.52628
	MMCGM12_00453	hypothetical protein	167	ENNNTNYSNLLNAFLNICEIK+NYTQDQIINAYNIK	0.000294699	-3.52915
	MMCGM12_00289	Ribonuclease H	205	EAEDFLNDSNKQSDNLNSDK+GLKPGIYTTWDEAKK+NVAGEVLAVKQTIMFCVANKIKK+SHTNNKYNDLADK	0.000293482	-3.53094
	MMCGM12_00014	hypothetical protein	504	ATQTLSLQNNKK+DNYTSILGLAGGGSLYPFHTIINNDSIK+IPDESKQPNDK+NPNKNVLSLLLPQNSFK+NVLSLLLPQNSFK+QPDKKPEKPNENTPMTPR+SQGDDPNNNVQPHNDQPVDQPNINKDEFLDLDKLPK	0.000291258	-3.53423
	MMCGM12_00496	Uridine kinase	207	DFTNLSLEQR+GNDVAIDIVASK+IANEILK+IANEILKDK+NHINFDHPNSIDIDLLIK+SVEHISMDNYYKDFTNLSLEQR+TIESVIDQYLTDVKPMHDLFIEQTIDYADIVIPFKK	0.000289618	-3.53668
	MMCGM12_00462	Putative ABC transporter ATP-binding protein MG187	406	EFNLSMIIVTHDQQDALK+IKESTIDWLIK+ISDQIILLDKGK+KPKPNNDNVLIEINDLR+MKKPKPNNDNVLIEINDLR+NQIISLLGPSGSGK+QSNYDLLIDHLQIQK+SFGDKVHYLINFDKDIK+TTLLNLLLGYIKPDK+TTLLNLLLGYIKPDKGSIHILNNPK+YNQADVLVFNK	0.000288191	-3.53882
	MMCGM12_00003	Ribonuclease M5	180	KVGIAEASDDAIK+TGVIIFTDPDGAGKK+VGIAEASDDAIKK	0.000286555	-3.54128
	MMCGM12_00640	hypothetical protein	519	AAYSSYSSLAFKPVFLTNLMNEIYK+DMNVLFNYSK+GDEMFYDIK+GDEMFYDIKR+GFEYSSYSSR+GVKEDGNSFFSLMTSTSAWVNNWK+LTGFMAPDSLLYTLLSPFK+SIEASGYK+VFENGCVSVLEAIQEMYVK	0.000284068	-3.54505
	MMCGM12_00415	GTP cyclohydrolase 1 type 2	258	DKESNLFYLDQK+HPFIFNELK+HPFIFNELKLEK+IKDFYLTSGSGASTMIENMLK+MLLDNIISYLNQLFNPK	0.00028387	-3.54535
	MMCGM12_00161	tRNA (guanine-N(7)-)-methyltransferase	221	KKNWTDDFLNQHSFYLINYDNKK+NWTDDFLNQHSFYLINYDNKK+SSTITGVALKK+TDNDSLYNFTIEQLNLTNK+WEVVLNTTDLYNNTELLKDNIATEYETK	0.000276086	-3.55739
	MMCGM12_00402	hypothetical protein	741	AGEDKNDKLTLLSDGTVTGK+ASGSTLASDISK+DQTAYSALVEK+EILLNDTLPLNFYSHPK+ENDPTTLIWAEYK+FGNVEVELQSIKR+IKEILLNDTLPLNFYSHPK+LRYPENQILK+NNLVIPTTNKNPNNNLNPGNSQTSQNNR+QNIFINPNQSTK+VTLTSTANIEDLKPGNFNVK+YDPGYQTNSIYKDQTAYSALVEK	0.000266563	-3.57257
	MMCGM12_00423	hypothetical protein	151	HGILNDTAFQAWIHGPVSPELWEVYK+SGYELECLSHSEDPWKK	0.000262749	-3.57881
	MMCGM12_00643	hypothetical protein	929	DLENGNLISLLLNNPNK+ETFSLVK+FDQTSNVSTISSFSNSTSPTILPTNIKR+GTDIDFLTSVLPK+IESGIFSLAKPFIEK+IESLNGTSNGSTSK+INGSTGGSNNGSNKIESLNGTSNGSTSK+KQDSLQWFAGVLNK+SGLITSQTISTTINNQK+TLTPTTKPNTNNNK+YTENIYKPENNNNGNGSNEYK	0.000262592	-3.57907
	MMCGM12_00427	hypothetical protein	103	DLSTNDIHK+EAVITVPGVVGLANFSANNK+EAVITVPGVVGLANFSANNKK+STIDEFVVQTIR	0.000262389	-3.5794
	MMCGM12_00412	DNA primase	612	ANLGIITNSYTK+ASGNVINFVKDFEHVEFLTALK+ESEIDDAFSKLDSYHNDTEISNLKK+GSNYLAICPFHNDSNPSLTISPEK+GSNYLAICPFHNDSNPSLTISPEKR+INEIISQVSIVDVISSYLHLIK+INVLVIDNQTNNDPDELVNNNVEYLK+KFEIGFASDKTNLVQK+NYNQPIKDLEAETIFK+VDINNPNQIENFIKK	0.00025966	-3.58393
	MMCGM12_00519	hypothetical protein	358	DLSVILKDNNDLGEIPINNLDEIKK+DNNDLGEIPINNLDEIKK+ILSSAIYKPVLELK+KDLSVILK+NNNTLLTIPNKDSIK+SKDQNIDSQVLEALK+TEPKKSEDK+TTIIDSNSTNLK	0.000259433	-3.5843
	MMCGM12_00085	tRNA N6-adenosine threonylcarbamoyltransferase	318	DHQVFGGVVPELAAR+DIDYVAYTK+ILTNVISSQIK+ILTNVISSQIKDHQVFGGVVPELAAR+NQEINLEDFAASFQYTATNIVEK+SPGLIGSLIVGK+TACINLIHNLNQK	0.00025897	-3.58508
	MMCGM12_00369	Ribosome maturation factor RimM	164	DKNISQIISLIGFK+IGVIVNTFSIK+TNGIISDYMNNTYQQLVK	0.000258938	-3.58513
	MMCGM12_00367	Ribosomal RNA large subunit methyltransferase H	155	EEINGELNKIK	0.000258024	-3.58666
	MMCGM12_00351	hypothetical protein	296	DLETHIEHEDENHKNK+EQLNDVVCNVDKDLETHIEHEDENHK+EQLNDVVCNVDKDLETHIEHEDENHKNK	0.000255056	-3.59166
	MMCGM12_00079	Phosphate-import permease protein PhnE	910	ADIKNTEQQIK+IGNHYTKPPKR+ISLDKLPDKHISKK+IVYPIIAKPVLCLTTLIR+KLLVDQINQQANNYLK+LLVDQINQQANNYLK+LQTDLNNLNQK+LSNVQFYINYILTK+NIDKLSNVQFYINYILTK+TTDPNELQSLK+TTDPNELQSLKLEK+VFTTMQATGANK	0.000254059	-3.59336
	MMCGM12_00716	High affinity transport system protein p37	487	ALNSLSLTENTYGIYTGYNK+DVDLTYVYR+GAVLIAGNEADR+GAVLIAGNEADREK+LDYDTGAVTPGDK+LEKNDSENDVYIANYSYYLSNVWNNK+LQVQAESTENLVTEIDKIQK+LVSQAATLQFNWQSGDNTFYKDGK+QVELLSK+TLTMTNPAGYDVVLAR	0.000253025	-3.59512
	MMCGM12_00404	hypothetical protein	820	DNFSTYLDQNNWSTELIDKK+DSILDNIANLFGHNDKDINK+ESQNDITNNFLLKPFYTWYEK+GNIENLSKPLIIDYMLK+IEIKDDKNNISQK+IESIKPYASFVSNITPILFK+ITTIDKNNQTTNLDLAWNDQNTK+KLSSELSSYLSLAK+LWDQILPKDGKQDFK+NTTNISTDYSLK+SDKNLTYQTIDPLHLFIK+SYLELINWFQNVSLKK+TLLPTLSVDKK	0.000252776	-3.59555
	MMCGM12_00255	putative GTP-binding protein EngB	196	HKPSNDDIMMYQFLK+SSFINSLTNNNK	0.000251635	-3.59751
	MMCGM12_00683	HTH-type transcriptional regulator MalR	328	ECNVGVGTVSR+INESINK+ITIPFISYGK	0.000251075	-3.59847
	MMCGM12_00269	Thiamine pyrophosphokinase	208	IDYAIGDFDKVTDQELELIK+IKNVEIWSPEKDYFDGELAILK+NVEIWSPEKDYFDGELAILK	0.000249003	-3.60205
	MMCGM12_00861	PTS system glucose-specific EIICBA component	570	ALLPFGIHHVLNFFVYYTPIGAR+DDTWVVNGTYVTK+EIEKLEAESDKK+EIGNQVQIIYGPK+TKPYGYKEIGNQVQIIYGPK	0.00024792	-3.60394
	MMCGM12_00520	Riboflavin biosynthesis protein RibD	160	DPNTQVGAIVVNELQQIVATGYNGFPR+SDLSNCDLYVTLFPCNECAK+SKDPNTQVGAIVVNELQQIVATGYNGFPR	0.000247301	-3.60502
	MMCGM12_00659	Protein translocase subunit SecY	482	EKFTNNINK+FTNNINK+IPIQQTGSGLTDSSEHTPYLPLK+KIPIQQTGSGLTDSSEHTPYLPLK+SGTFIPGIKPGK	0.000245179	-3.60875
	MMCGM12_00447	Cysteine desulfurase SufS	412	HPNLIYFDNGATTLKPNSVINAQTNYLK+IISFAHISNTTGYINDVKK+ISFAIYNTTDEIDKLIDALK+KHPNLIYFDNGATTLKPNSVINAQTNYLK+NLELTNDFGIDINKLDQLITPK+SINQNVIIVVDVAQSIAHFK+SLPEKLEAGTLNISNIYGFK+YQLLDKLEPLNLGGGSSLTISR	0.000245164	-3.60878
	MMCGM12_00882	hypothetical protein	226	DNNLELQK+KDNNLELQK	0.000244807	-3.60941
	MMCGM12_00692	Bifunctional protein FolD protein	288	ELCSYISPVPGGVGPMTVAMLLENTFELYK+HLNEQEFLQAIDPLKDVDGFHYINQGK+MLEGYDTIYPCTPIGIINLLK+NAIVIDVGIIKDPITNK+SKDITIIGTSNIVGKPLAIMLSNMGATISMCNK	0.000243136	-3.61237
	MMCGM12_00780	Ribonuclease R	704	GFGFINDVNDLTTEDHFIAGVDLNNSIHQDEVVYILK+GNSTYLANK+GTISFDVR+LIEQFMVSCNEAVAELIYQK+NHNKPDEDELINWYK+NNNIAISLENNIYLLDEIYKK+QINLSTDKLEK+QVLDPIFINHTLSQIK+TSLENNTNYVNK+VIPMLPNILSDDLCSLNPNTK+VIPMLPNILSDDLCSLNPNTKK+YGLENIGHFGLASDCYTHFTSPIRR	0.000241128	-3.61596
	MMCGM12_00613	hypothetical protein	102	LNNNNNNNKNDDYDFEIK	0.00023865	-3.62042
	MMCGM12_00172	Dipeptide transport system permease protein DppB	414	FGVYGPLIPQILTYLK+QEVLNLNSELLLDDFSLLNETNQQHK+QIVLGSEVTILQNGNAIIDSSK+TKQEVLNLNSELLLDDFSLLNETNQQHK	0.000236724	-3.62393
	MMCGM12_00723	hypothetical protein	380	AASLFIHGCNDQITSHTDSLR+MNITPEVINNNFNEIK+MNITPEVINNNFNEIKEVSTFSFSK+TIDLQTLATNHNQEELNLFDMYENKK	0.000233079	-3.63064
	MMCGM12_00385	hypothetical protein	92	NSNNIDKQPIEVEISIIDEEIDEVLKK	0.000231943	-3.63275
	MMCGM12_00123	Glycerol-3-phosphate acyltransferase	253	NKTEPDTFPK+TVGSGNPGATNTVR	0.000230972	-3.63457
	MMCGM12_00317	hypothetical protein	358	IAIDSKFPLTK+ITNNINTIDK+ITNNINTIDKK+IWICSPTTLPAVLYSQQISIK+YKTETEEVFKEFQTSANKIDK	0.00023033	-3.63577
	MMCGM12_00787	putative protein	375	DFVKEEIFNK+GDEIYQAYSMTKPITTLAALLLIDKK+IWNLLTMTSGLTYSGNK+LPVCNLGGSGLFTTADDYLK+NQLYPLTEVGEYGWDGLLGSSGLVDTK	0.000229036	-3.6382
	MMCGM12_00013	hypothetical protein	528	DSTVFSHILFK+EESNLSEPSITK+ISISNNDFIK+KPNNNDNNSNDSNNNSNPNNKPDSTKPEENQPK+LDYSNKSEENNTIIAFNDGTSLYPLHTK+NNKDNYIKPK+NREESNLSEPSITK+NVLSLSLLPSDLKDLITTK+QPDKKPEKPNEKDPITPPKPDDK+SEENNTIIAFNDGTSLYPLHTK	0.000223559	-3.64867
	MMCGM12_00891	L-cystine uptake protein TcyP	525	ETQPLPK+ILIQGFATQSSNATLPMSIETLKDEVK+IVWEYLPNNFIQPWLGSMVIPLMVIAGLIGNSVK+SEGLIGEESTILSK+TGVNVTSGAVVTTIVAK+VGAGSGLSLDHSIVK	0.000220387	-3.65485
	MMCGM12_00365	Ribonuclease Y	509	IGNSIPGVAK+IQPVKIENELK+KQEQELEYIIQETGLNTIK+KYNEDPIIINSIESHHEDKEK+LIVDPLVASDLDLALILEK+LSGAIASELGLDVEK+SELEKNELDR+SSEIAAIVAIADSISASRPGAR+TSYGQNVLAHSIEVAK+YNEDPIIINSIESHHEDKEK	0.000219746	-3.65611
	MMCGM12_00061	hypothetical protein	429	FDSSLKLPEIFK+FEDINNLSSIK+IEVNNSQCEIDAGLENRK+IFNELFIQTYTNQQFPTK+ITIEHNYQSININNISSESSAIMSLILTK+LFDKYKILDEINK+LYEYIGQLGENNKHNIER+QYNINILPISK	0.000219465	-3.65666
	MMCGM12_00040	hypothetical protein	1795	AKPEKGDPLFIPIFDFVDK+DPSGTINYYEDPNSYTLSNQNSSVLPQLIYK+DQLATIFKPK+DSELAQQSNNNK+DSELAQQSNNNKNEAHK+ETNNVTQPLTQFVGELLK+GFVSNSNIYSQNVK+GILRPLQITYQNFGDQVDIK+IVDITNKDFTNYIILDGQTPSSASEITISK+KVNYDNQYEIYNSLSNSPLGK+LNASLVPQSVK+LSSAYDQVVNNQK+LTALANGYDLYIRPETIFNDPITK+LTALANGYDLYIRPETIFNDPITKK+LYQIINNPYDKNQNDDIYLNNIK+NKDLLTITTSSQEFK+NNDSNNAEILTPYK+NNSFVDILAMNADPFANIGEK+NNSSSYGYEVVENDNEKYYYLNPYNLDVNK+NQLFLSNNQVQK…	0.000218942	-3.65769
	MMCGM12_00711	hypothetical protein	611	ESLLNIK+IGNLCFIDLSK	0.000216374	-3.66279
	MMCGM12_00254	Calcium-transporting ATPase 1	968	EALIAIQQAK+GALDQILK+IGDPTELALVDFAEQIQIDEQEFR+IVQALQK+KLESIETLGSVNVICTDK+KLESIETLGSVNVICTDKTGTLTQNK+KLMTTVNVLENEQQFVFTK+QAADVILTNDDLNTMMVGVLEGR+QIITQDQKTEDDLIFIGAVGMIDPIRK+TEDDLIFIGAVGMIDPIRK+TGLSNQTASELLIK	0.000215445	-3.66465
	MMCGM12_00041	hypothetical protein	397	DSENNNPIEDIINEINNQPLNDEDNNHSTTPK+TTNDSSSDLKNDIYTIPSKPNTINSSK+VEDTTSSATSPSAVQPDNSSNISPR	0.000213664	-3.66824
	MMCGM12_00603	ATP-dependent RecD-like DNA helicase	458	DILDLTLK+KAENFIQNEALVK+NAALQVVYNNLK+NAALQVVYNNLKK+YAPLLLLPIELKK	0.00021352	-3.66853
	MMCGM12_00212	Ribosomal RNA small subunit methyltransferase B	419	ASILVSQILNPSLNTK+LRFDQIQVNSIINLQEELLESAYYNLK+NLNQQDKDFVFNLVHGVISNK+NNGEMVYSTCTINQDENQNQINK+NTGNIVGNEINESK+QKQEFDYILLDAPCSGFGVFK+QYDKEIVNQIVVNNHQIPK+TNVKDCLIANK	0.000211892	-3.67184
	MMCGM12_00224	Putative pre-16S rRNA nuclease	143	KYNPSIIVVGYPK+TIGLAYSSGVIASSLDTIRFEEYNFNQGLK+YNPSIIVVGYPK	0.000211477	-3.67269
	MMCGM12_00316	hypothetical protein	266	QATDVINAGPPTLK	0.000208392	-3.67904
	MMCGM12_00401	putative AAA domain-containing protein	411	DIIGQTEILKPNGLINK+DKQDILLEYMEK+MNQPLSFLLRPK+NGNIYNVPK+NPTAQDSDDFHDLK+NQPLSFLLRPK+QIGFPEGIIPLGLAIVEMSLSLK+YPHDYENDWVEQQYLPDEIK	0.000207419	-3.68106
	MMCGM12_00751	Glucitol operon repressor	232	INLNIQAK+IVTNSILNVQELSK+NNHQNIYLLGGK+NYFFDLSFIGINAVDDQNNIYTTSDDHAQLK+SNLIVEDYLDNK+YQVVTSSILGYQAVNDLK	0.000205722	-3.68461
	MMCGM12_00840	hypothetical protein	308	IIQIPIK	0.000202921	-3.69054
	MMCGM12_00348	hypothetical protein	728	AKDFTYNSLQTVTLIGR+ANPNFPYTTDKDVK+AVVELVHNIQK+DAYNEAVRPYIVSR+DFTYNSLQTVTLIGR+DKDFQTTYNEGFDK+DKDFQTTYNEGFDKVVDFSK+DKSEEKKPDSNTRPDPTPKPDSSDR+DPNEDKDGYHSFYSNLTNK+DPNEDKDGYHSFYSNLTNKR+FEFLDEKDIVEFSK+FLEEDNGSFNSTIK+FWSNSLFNNK+GIEIMLEEFHK+GISIVSTR+IGLDFNYQYK+ILLDNFNNNLVVGFK+ITDPTSLYSLDFSVDAK+KANPNFPYTTDKDVK+KLKNEYLTSNMLGVR+KLLNEHESLTAQDLLTATSYNYK+KNLFNMTGKPSNVEDFEDKDFNIWTEWEK+KPDSNTRPDPTPKPDSSDR+KPDSNTR…	0.000201532	-3.69351
	MMCGM12_00484	hypothetical protein	548	NLTWYLLEHFFTK+QNLENIWNAIPKPK+QQNIGILPSNDKEINWK+TNTVHLFNTLQK+VNNNLLDPK+VTHNNLDNIFINLILTNDDR+VTHNNLDNIFINLILTNDDRFK	0.000200759	-3.69517
	MMCGM12_00104	Modification methylase FokI	338	EKNILLASLIYSIDK+FYHVIENLVEWEKPELFGIALKPAPQK+IKLEEILNSLNKR+NNAPAVFDDLITNLNCK	0.000199852	-3.69712
T133	MMCGM12_00139	hypothetical protein	757	APFLISMSVDDLTK+DLIGYGVVPIHINEILQSK+DLQEAIK+DYQHGTQVSSIIVDGPSFNK+FIIDDKQEEITKNDIISIPDPTNEPIVGVIDTMFCK+IDNNLINLIANEQYLPIKK+IVGSPADSINSIVVNSVDFK+KGPVLTYFNKPDISYYGGVDNNK+KPNSPQIPK+RIDNNLINLIANEQYLPIKK	0.000198722	-3.69957
	MMCGM12_00357	hypothetical protein	182	EQVLQLSINKK+KMTTPNLLANYLNLSSVEIEK+MTTPNLLANYLNLSSVEIEK	0.000197409	-3.70244
	MMCGM12_00799	ATP synthase subunit b	181	IIDNANLQAK+IKQANTLLEDAK+IKQANTLLEDAKTESVSILK+NIQSYAQNSIKQEK+NTIVNLAINSAEK+QANTLLEDAK+QANTLLEDAKTESVSILK	0.000197318	-3.70264
	MMCGM12_00352	hypothetical protein	231	EIDLVNQQIK+ISQTINQELLNNIDK	0.000194995	-3.70776
	MMCGM12_00490	Dihydrolipoyl dehydrogenase	452	DKNGFVIVDEFMK+EQKIEFESIIINSK+FDIDIQK+FDVVVLGAGPGGYSLANILSLNNK+GVGEVLDKNSIK+IEFESIIINSK+KVALIEKEDLGGTCINK+MQKFDVVVLGAGPGGYSLANILSLNNKK+NLVTWAIYLNPEIAGIGLTEQQLK+NQIELNHISFFK+TNFDNIYAIGDITGLTLLSSVAYK+VALIEKEDLGGTCINK+VNDQIISFDK+VNDQIISFDKLVLATGTR+VPNNESFTK	0.000194778	-3.70824
	MMCGM12_00330	hypothetical protein	174	DYQNIGSGGFNWKDEFKPK+QPVYNADQTECLK	0.000193501	-3.71108
	MMCGM12_00370	tRNA (guanine-N(1)-)-methyltransferase	240	NNKVPDVLLSGHHQNIK+NNKVPDVLLSGHHQNIKK+QESHENESFENNLLDHPVYTKPYEFR	0.000189451	-3.72022
	MMCGM12_00748	Modification methylase HpaII	834	EQHSAFYTPTILLNHIYSVLPEFNK+IIELANSYKEQHSAFYTPTILLNHIYSVLPEFNK+ISDNVSFILPK+KEELNIR+LPYWVIYR+MINNKPTYISLFSSAGVGCYGFK+NLIVFNYLDNDNVYLTPNMTYKPR+NNKDDICFSSLAK+QLGNDKVDVIIATPPCQGMSVANHK+SDQLASQNTIHPK	0.000185666	-3.72893
A132	MMCGM12_00138	ATP-dependent zinc metalloprotease FtsH	353	ANVLNLIR+DANHFVPQIDQEYDIQIPFTQK+NSEPLPLPQVISEEIK+NSEPLPLPQVISEEIKGVINAISK+VTTAVFQGLDKLDTDIIVFATTNLFK	0.000181352	-3.73909
	MMCGM12_00090	Chromosome partition protein Smc	470	DLTKPNNNNFENPNNNSNDQK+ENEPIEVDKNDVK	0.0001762	-3.75154
	MMCGM12_00226	putative glycerol uptake facilitator protein	257	DKGSSEWSYAWIPGLGPVAAAVVIGLIAMAVK+GSSEWSYAWIPGLGPVAAAVVIGLIAMAVK+TDDDFQPR+TPVLNFLMEFIGTVVLLVGIWGLTAAK+VLAIHSTGATHK	0.000176091	-3.7518
	MMCGM12_00386	putative nicotinate-nucleotide adenylyltransferase	365	ALIAGTLHDITKR+IALFGGSFDPIHTDHVNIIK+STPTYQTVK	0.00017539	-3.75353
	MMCGM12_00483	hypothetical protein	194	QINKEVTNNNNNQSK+QQYQSQQQLK	0.000174098	-3.75672
	MMCGM12_00720	hypothetical protein	443	IDNSPYKIPAKPNTIIK+INNETIEKNESLKEDK+VEDTKPIIKPEKPTEESSKPDSIPNSSPLPADSPDNSENTIAPK+WKVEDTKPIIKPEKPTEESSKPDSIPNSSPLPADSPDNSENTIAPK	0.000173778	-3.75751
	MMCGM12_00760	Modification methylase FokI	301	NLTNTILK	0.000172776	-3.76001
	MMCGM12_00216	hypothetical protein	263	KDESHKSMISIPK	0.000172481	-3.76075
	MMCGM12_00379	hypothetical protein	535	DKPLINIDDSSISEICK+DYNPIQIGHHISSLK+FDTNFLAR+IISLILALVPSTAR+TNNQFVNMLK+TSNQTSTIYLTNK	0.000169975	-3.76707
	MMCGM12_00128	hypothetical protein	286	EADLLKDVIDFVKK+HGTGDTVIVYCHGILSNNR	0.000169852	-3.76738
	MMCGM12_00442	Uracil-DNA glycosylase	217	DVLNLFK+VVIIGQDPYHDFNQANGIAFSSNALK	0.000169486	-3.76831
	MMCGM12_00296	tRNA pseudouridine synthase B	292	LENATDLNNISWDHLISINDAIK+SGIFILNKPSNISTYQLINQVK+VGHCGTLDLLATGVVICLVNNATK	0.00016709	-3.77446
	MMCGM12_00901	Chromosome partition protein Smc	751	EDNQLENK+EISFLTNSINKLESEK+EVQISSLEK+FIQTTIDNIINKKPDNADKK+ILETSINNLNNK+IQEEFSNILEQLIDIFNKK+KTYTITTLEK+LKQELSNLENDNSTK+LKQLETEINNIESGLTK+LNADLLNVNNQLDIDKQNISK+LNADLLNVNNQLDIDKQNISKK+LSEVDSQINK+LSEVDSQINKNNQLISELNR+NDLENSQQELK+NNQLISELNR+QKEIEQLEQDQK+QNTQLTNEVETLNQQLNK+SLLEKEIDNLK+SLLVNQEEADKLLKEYEDQKK+SQENKLSEVDSQINKNNQLISELNR+TLVSQTNDLKK	0.000167051	-3.77456
	MMCGM12_00374	NADH peroxidase	598	ADFSLLPYGFHSVPPIK+AHIINAINIPLDELK+KNDNLISYNPK+LENDVIGIVTEVALNVSENKFNQIEHTWVR+LLISDKEIKPQAIVYTNISLDPFVVSPFQK+LPNCMINTEK+NNIKDVLVVPGNLLGLK+TELQVDTIK+YNEIPNNRPVYIHCR	0.000162467	-3.78657
	MMCGM12_00796	ATP synthase gamma chain, sodium ion specific	280	DQVTNIDINFTNEK+IFPIVKSELHFTHKQK+IRDQVTNIDINFTNEK+ITNAMQLVASAK+SELHFTHK+TAMENATNNGQNLEHELSLK+VIDTHNYVSEVYSLFNDIISQADK	0.000162009	-3.78779
	MMCGM12_00487	30S ribosomal protein S21	54	ASVIVHDGETIEK	0.00016092	-3.7907
	MMCGM12_00829	UvrABC system protein B	665	EGLDLPEVSLVCILDADKQGFLR+LPSALDNRPLNFDEFNSLIK+LQTIQQTIDTLR+LQTIQQTIDTLRQEMLQAAK+NDIENQLGSFSAK+QVIYTSATPGDYELDLVNHQVVQQIIRPTGLLDPQIEIR+VEYFVSNFDFFQPEAYIPSKDLYIDKDSR+YKPSGDQNQAIEK	0.000155607	-3.80519
	MMCGM12_00173	Oligopeptide transport system permease protein OppC	336	HGLDIYQIDHSLFELVGSQAQTSETIITKPYSYWK+ILPVLIQVSTFSIPTAIAIESTLAYFDR+TPGVTQEHPSAQHWFGLGR	0.000155093	-3.80662
	MMCGM12_00550	Heat-inducible transcription repressor HrcA	340	IGNEIDQINDDISMIATELK+IGNSSTVLTLVGPK+KYDIDKTINYASEIISELTK+RVDYNQVNQLMNLIIEIINTK+RVDYNQVNQLMNLIIEIINTKEN+VDYNQVNQLMNLIIEIINTK	0.00015202	-3.81525
	MMCGM12_00493	putative protein YqeH	367	IKNYNQLVDSEINDQQFINK+INLVEPLLNK+KSCLGCGSLLQTINK+NQQYFIGASNVGK+SCLGCGSLLQTINK+SCLGCGSLLQTINKFEQGYVNDTEHAYCLR	0.000150465	-3.81969
	MMCGM12_00886	hypothetical protein	475	DGVTSPGFLGYFK+FGLATNYSQQSK+GIGSVAVAFLLVK+IVNDQSFQLTNTAANWAITFGR	0.000148536	-3.82525
	MMCGM12_00449	5-formyltetrahydrofolate cyclo-ligase	187	EIDCVFTPVVGFDNK+FNIQEPTSNILANLK	0.000146228	-3.83201
	MMCGM12_00259	hypothetical protein	230	SNLKDLYNENINNQLFNSTEFVR+STNNYLHFFNPK	0.000145922	-3.83291
	MMCGM12_00325	hypothetical protein	965	EVKEEQPVVKK+NIKPEVESTINITNPTSSTKPQPR+NKSDIIPGLLIKPIANK+NSNQFIGNTNIK+QEKPNAEILVLDNDSIK+SEIPTNNNIK+SINKTLTGVNDK+TSYPKDEIITSNDDQKDATFTLTSDGTLK	0.000144798	-3.83625
	MMCGM12_00324	hypothetical protein	514	DITNYLEYLNLNIK+ITEYDLLNFCNK+LPISSEFELFTNKK+MTRYQFEDQFCIKTQFNNAYRR+SNYKPNQLNLIKNPYYK	0.000143519	-3.84008
	MMCGM12_00492	hypothetical protein	306	INSLDIYQVLNHLSFVNLDNQNQQFYNPK+SHNKEEIQPTLYNDTQK+TYDFFKQYNLLK	0.000141205	-3.84708
	MMCGM12_00884	Magnesium-transporting ATPase, P-type 1	885	ADVGISVNNASSLAK+DFNNLNYQNIK+IIENDVFVVNDQIKDFNNLNYQNIK+LSVLQNIGSVNILATDK+NVCDQVGINSNTSLIGK+QVIDTFK+SNNVVGFLGDGVNDAVALK+SNNVVGFLGDGVNDAVALKK	0.000141038	-3.8476
	MMCGM12_00058	hypothetical protein	106	ADNFIIINQK+KADNFIIINQK	0.000140645	-3.8488
	MMCGM12_00422	hypothetical protein	129	SLTIEGIKEFHNFINEILNKK	0.000140493	-3.84927
	MMCGM12_00122	hypothetical protein	146	ELLDNQILIHQNK+EVFINNYSNK+EYQLELK	0.000140334	-3.84975
	MMCGM12_00533	hypothetical protein	172	KHYELQGQLTDLDQIK+MITVNGVINYTITGIDSR	0.000138435	-3.85563
	MMCGM12_00807	hypothetical protein	731	DDKHNTITNAISLMQGQSDYENGFDGNIR+IDQSNTNSLKK+IGSTKNGGADFVILRLK+KIPENVPNHSDNKPEIPK+SNIISNVSDFKPTFK+TPNNNTLNPNNQNNHSDHQSNPNYTIPNNITK	0.000137886	-3.85734
	MMCGM12_00619	DNA polymerase I	911	AIVGDSSDNLKGVNGIGQK+ETNLINAFNQNADIHLQAAK+FIFDDSKVHTIFNHTLTNTGR+FTNILNLDFNPYQNK+GPYDHILIAFDK+IKTPNELVEQFSVVR+KLDFNVDNIYEFLNKYEMYSLK+LIQQYQNLENIYNNLEQIK+LQTQQILK+LSSSYPNIQNISIR+NPDIDLDIK+QFDNLQAEILSSDKDMYQLITNK+VICLNPVQGVNELEEVDTNKLFEK	0.000137827	-3.85753
	MMCGM12_00428	50S ribosomal protein L28	65	WNLNLQK	0.000133688	-3.87067
	MMCGM12_00690	hypothetical protein	387	EVPIDLPSK+FNQDISSWNVSNVK+KFNQDISSWNVSNVK	0.000131635	-3.87734
	MMCGM12_00713	hypothetical protein	278	DIINQIK+LDLLTNR	0.000130766	-3.8802
	MMCGM12_00782	hypothetical protein	161	SNINDYKNIINYLK	0.00013056	-3.88088
	MMCGM12_00530	Ribosomal RNA small subunit methyltransferase H	308	ESIEYLNIKPDGIYVDCTLGR+KPIKPSLLELEQNHR+MDLNSTLTAHQVINTYSESQISEILFK	0.000130193	-3.88209
	MMCGM12_00537	hypothetical protein	1482	AINSELEQNFTNTSTDKK+DNDLLSFNPDDQK+DNDLLSFNPDDQKYWTIANNPLLEK+FNLYNQNQK+FNSFLTINEINLIDKPILTFK+FTEILNK+HNNLPTFNVIVPYYYAK+IDNTSTNDKLSYTNK+INDEFIIPSSNISDIYLSLINKK+KIDNTSTNDKLSYTNKNDPK+LPEKHNNLPTFNVIVPYYYAK+NDYEVLTK+NNNPLIFNQLWSK+NNSNNTLFLSSFAK+QDVITKSMWNVNK+TDKNDYEVLTK+TESYIFNKDYNNDQNNLNSFSNISNQVLNR+TLTPFLQPGKTDKNDYEVLTK+YQELDQQNDIYNTPNPAITTLSR	0.000129445	-3.88457
	MMCGM12_00309	DNA polymerase III PolC-type	1482	CGYDLPEKNCPDCNQK+GSVGSSFVATMAQITEVNPLK+HPLFDFNNR+IADMIDSNVIPIKDGLFTPK+IFKDDLIQIK+IIIPPFNVIDSLGEAVALSIINAR+IITDSDWNKIDPINYADNLNYYK+LIGDGHDIPFETFLGFDGDKVPDIDLNFSGEYQNQAHNFTK+NQEFNKDLLIQYLEFIK+NTKPITSVNDLK+QIITNIINIAK+TTGQHPGGIIILPNEYEIEDFTPVNYPADDLNSTWK+TYDKPEYEQQIIKPIEK	0.000128441	-3.88793
	MMCGM12_00417	hypothetical protein	504	GPWSYSLDTQKR+IEKESILLTK+KAPPLTIEEINEIKQHSSYEK+LFTVLISTTKPR+NNIHFLENQTAK	0.000126806	-3.89345
	MMCGM12_00184	Neopullulanase	599	FNDKTTEVLNNYPR+GDQFDGVTNYMITSPICELVTK+GHYLLGSDYIDLKPK+IDLISDQIQTNNIVSLEPISMK+KEELVNKIDLISDQIQTNNIVSLEPISMK+QNPVLGSYGTLK+SNHKYDTIDYLQIDPNFGDKK+YTLIDDDKNYLEFIK	0.00012604	-3.89606
	MMCGM12_00015	hypothetical protein	509	DSINDGSVTLLNNDNQNQVK+INNKENYIK+ISGLFPSLLAYMLLFAEDSKK+ITKDSINDGSVTLLNNDNQNQVK+NKNPDLFDNNFVGFSAGTK+NPDLFDNNFVGFSAGTK+QPEKPNESTPK+SVDFKDQNNNVLSLTLLPK+VASESIDKINNKENYIK	0.000125981	-3.89626
	MMCGM12_00847	hypothetical protein	985	FLTTGAFNLDDAVLGPQGYLLLSK+GHINTTYSENNLENYNK+IFFSSNPNINAALYDDKYIAATR+ILSIPEIPMGAYTNDIK+IPAISQLPYWTNQEYR+LPTDIKETE+LTNILQR+NPNYYSAPK	0.000124748	-3.9005
	MMCGM12_00874	hypothetical protein	631	DKETNTVLR+IYSYNNNNITIFDQYAIKR+NHHSGNEVNVEPYYLNNHKDELFLIPNGVNNK+NPDNDSYGDYQVK+SNSNLDKYIYYNNLDDISYK+SNVDQASFYINK	0.000123899	-3.90344
	MMCGM12_00353	Cytidylate kinase	220	DITSVVLPNADLK+LISSDILNVINQITVIK+LIVAVDGTSSSGK+NQNQIISLLDSFNYQIKDDQIFVNDINVTNK	0.000123813	-3.90374
	MMCGM12_00039	hypothetical protein	1052	AEKDIKPAVEK+DYYNNLTVQQALIK+IFNNLNNISSNK+INLPEDLLK+LINDIDVLLKDNK+NINQIAAAISNDQEFSK+QLEKDYYNNLTVQQALIK+SLLDEFSNDFIWRPNNTK+TDATSILNVFNYVLDKK+TTSTDTISDLWNTYFGSSTNVLDK+TTSTDTISDLWNTYFGSSTNVLDKNLQIQYK	0.000122888	-3.90697
	MMCGM12_00914	Membrane protein insertase YidC 2	396	QKQQLEIQALYK+QQLEIQALYK+QQLEIQALYKK+SITLTEAQKK	0.000122133	-3.90962
	MMCGM12_00611	hypothetical protein	420	DKQQAELNQLIEIGLEQTK+LLFTPLAQNNLVQLVQDHNK+SGTINNNYFLLTK+TQVLTASVTKPFVQFSDFSK	0.000121547	-3.9117
	MMCGM12_00200	hypothetical protein	225	FIDPNKPSYSMK	0.000121061	-3.91342
	MMCGM12_00766	Nitrogen regulatory protein	152	EITKPGVFVFK+EKEGSTGFNDGIAIPHAK+IKEITKPGVFVFK	0.000120634	-3.91495
	MMCGM12_00341	hypothetical protein	152	ASGSEIEQPK+ASGSEIEQPKQADGETSEESTASK+EKASGSEIEQPK+ETNSTENKSEESETLKK+IFSTTSNNNSDSKK+KSEDGLSEELKSNEGDSK+KSEDGLSEELKSNEGDSKETNSTENK+QADGETSEESTASKNESEK+SEDGLSEELK+SEDGLSEELKSNEGDSK+SNEGDSKETNSTENKSEESETLKK	0.000119234	-3.91997
	MMCGM12_00178	hypothetical protein	434	EKEPSITFVDTVLGLMK+EQETNSLLR+ISPNTIQK+SELLFTLYKDYLLSTGVK	0.000118848	-3.92137
	MMCGM12_00851	Oligopeptide transport ATP-binding protein OppF	440	GSLIGSIYDHNIHKYDENNQPEWHDVGNNHFVLATSK+GVLLEIGPTDEIINNAYHPYTK+SIIGLTPHSFGQIK+YPLEFSGGQQQR	0.000116503	-3.92995
	MMCGM12_00869	putative ABC transporter ATP-binding protein YxlF	234	IKEFLEMFNISNLINEKPYNFSSGQK+ILLIQALLHNPK+ISILISSHNLSEIDKHVDSLTLIHK+SGSFHAFIGENGAGK	0.000113225	-3.94224
	MMCGM12_00047	tRNA(Ile)-lysidine synthase	401	DLVVYRPLLDIK+NNLVDYYGLKPVSHYK+SDSNNDQMIVTNLCK	0.000112329	-3.94566
A161	MMCGM12_00167	hypothetical protein	198	IPSIYITR+KEIINLK	0.000111524	-3.94876
	MMCGM12_00420	GTP pyrophosphokinase	754	DDEAYASIK+DYIATPK+EIKDFKDLLNELKK+GEFTINEAAEK+IIYDTTIKNDILVDGIK+INEETLDKK+NNVYQSLHTTLSDANGNIFEVQIR+NSNQLTQTISALR+TEANINAYINQK+VDGVFLPINTVLK+YKEGEIIDIAK	0.00011095	-3.95098
	MMCGM12_00185	Neopullulanase	598	DTIWYQIFPER+FANGNPEISPK+GFYPLEK+TNHKYDTIDYFEIDPHFGDKK+TNYLILVNNSDNQIEVEHADLINNTELLTNEK+VNTSNPEVK+YKDWFYINKFPVEK	0.000110296	-3.95352
	MMCGM12_00116	Riboflavin biosynthesis protein RibF	250	INSLDQLK+NYDHFLNFFPNTITEDDLLDINNIKK+TIGFPTANILTNDSLVIK	0.000110225	-3.9538
	MMCGM12_00333	Segregation and condensation protein A	278	DQQVDQEQVVDYDDLVYQISQYNQIK	0.000109927	-3.95496
	MMCGM12_00319	Methylenetetrahydrofolate--tRNA-(uracil-5-)-methyltransferase TrmFO	424	LENLINK+NKQEFINYFKPINNNAYITIR+NSTIGSLYHYLLKTDTNFSPMRINWALVDMIDGFELSDTSK	0.000109241	-3.95766
	MMCGM12_00059	hypothetical protein	698	EYNSLNNNWQK+KFTLPAYVQTNGVILFNSLSNDYLTK+LFNSHFLDINQLQNLTPYQIHK+SEGGLISTQR+TNPFGFLPSNLSQLLSYASFNSLEK+YEKPFVDKEHGMNLTIADQFSTLYTNIPFGQLALK	0.000108618	-3.96012
	MMCGM12_00903	Chromosome partition protein Smc	750	ELGQMIQDFNKKFDDK+INNDLLK+KIEQIIK+NSSEEIQVLK	0.000107924	-3.96288
	MMCGM12_00594	Membrane-associated lipoprotein	851	DNNFDSYYNAAIK+EGTPSSFKEYETNK+EISNQYQNK+GFTLPVYDDKGEVSGLQINDAPEVNK+GFTLPVYDDKGEVSGLQINDAPEVNKGPSVIDSLGR+KEDLISLITNNYAK+LNDAISAIFHATDFIK+NQIEIIFKDPYKNQIDSEVVNVITNK+NSLGSYINKDDVIPTKLEK	0.00010611	-3.97017
	MMCGM12_00189	Maltose transport system permease protein MalF	805	AKQDYVEISK+IKQELNEIK+KVIIQANEDFK+LEYTSEIENIK+MNHIEFYK+NIANSSYTFSNKELAK+QDYVEISK+QHDELTKKVIIQANEDFK+TKEEVFNELKK	0.000105108	-3.97425
	MMCGM12_00030	hypothetical protein	460	EGEQVEFKK+ENNLSYISVEVHGTERPYSAYGK+ISSKPMNPLIATTLYR+IYNPGHFPLNTIPANFAEGK+NDGTIVGQQIGK+NHIKPNIYPNIVVLK+TSTSDIANEIKNHIKPNIYPNIVVLK	0.000104448	-3.97696
	MMCGM12_00597	hypothetical protein	752	EIKETAKPEIKPEINKPQSSTIR+ETAKPEIKPEINKPQSSTIR+IKGTSELTESGRK+KITELTLYNNQDFFEIEADELDKANLEHLSTGENSPIKPK+NAFINENGEIDSHSWGPPAQFNTVTSR+NNEPFFQGAFGPGLTPDKK+SVLNNALVAPDGHEDKGAGLFNNTLMQVFDSELNGASDVIK	0.000104241	-3.97781
	MMCGM12_00817	Poly-beta-1,6-N-acetyl-D-glucosamine synthase	458	KAELDLK	0.000103238	-3.98197
	MMCGM12_00315	hypothetical protein	289	LVYCNLIEHLLLHIK+SWYGLEIHHIDEDKIPNLSSK+VDDSINRPK	0.000103172	-3.98225
	MMCGM12_00586	hypothetical protein	147	NNHIIINTFSK+QISILQANQTIGLTIDSLLELKK	0.000102865	-3.98353
	MMCGM12_00863	HTH-type transcriptional regulator MurR	271	ILANFLFFQLLELNLSVELFSNLFDSR+KPNTIIGITSSPILK+RKPNTIIGITSSPILK	0.000100508	-3.9935
	MMCGM12_00140	Inner membrane protein YihN	495	TTKPNPFTNFINK	0.000100067	-3.99539
	MMCGM12_00110	Hemolysin A	268	IFLPLKDILEFNTSGVFLIKPQFELQPK+IWKEDQINQLVNIAWK+KQNIEYLAYVIK+VISYANNNSFDVINLDYSPILGNK	0.000100049	-3.99547
	MMCGM12_00272	Serine/threonine-protein kinase PrkC	371	DVKPANILITNDSK	9.85599e-05	-4.00192
	MMCGM12_00109	Dephospho-CoA kinase	185	LFEIDNNIIKNDIVDKK	9.62431e-05	-4.01214
	MMCGM12_00721	hypothetical protein	418	ADEALENPHTDNNLNEITK+IKEIPHTVNVIAAQLPTEITSLK+NILEDNTYKIPSLESKPNTILK+SDSSVNESDSIDNINVTPPTKPEISTEEILSPK+TEAAKPVEESTPQPGQSGNTESLSNDSEDTPELITLPK	9.59346e-05	-4.01352
	MMCGM12_00769	hypothetical protein	258	IINFETISSDKTNLKDDIFSK+ISSVVSNK+SISIDKTNKPK+WKPYYLTISLADINFNSLVSK	9.31105e-05	-4.02636
	MMCGM12_00849	Dipeptide transport system permease protein DppC	336	AELSPTNISGSDLAPNK+ILRPLAHQQWQLVGNLLEFSETSK+SFEWVSASK	9.00036e-05	-4.04094
	MMCGM12_00833	putative metal-dependent hydrolase TatD	265	DQKDQFQAYDDVIEIIK+EFENVFASIAIHPNDVQNFDNSVFDELEK+KAVEFSK	8.98524e-05	-4.04166
	MMCGM12_00190	Maltose transport system permease protein MalG	846	AKELFELLILK+ALVFSSLLKPVEK+IIQSATIYEILKNEIYVWESVKK+INAIIVTYFKK+SNNWNIIK+VLDKSETKKEEQNEK	8.60672e-05	-4.06015
	MMCGM12_00647	tRNA pseudouridine synthase A	251	TPFIIDAK	8.58626e-05	-4.06117
	MMCGM12_00256	hypothetical protein	186	DQNLEFNFNK	8.01527e-05	-4.0907
	MMCGM12_00646	putative ABC transporter permease MG468	1384	DIFAPQWNK+EIKENEFETLLNQFK+FNNNSSDQNNLK+ISLNVLQNELQHIK+ISYNSNKDYTLGFNLTTFNK+LDPYENVSTSLITSNNQIQAQQQFINR+SDISTNNLK+SNSISDQFLDISAFDFINKK+TNNSVLELNNGFSDVNSYYQSYLNNELK+YNQIVEYSQPTYNNPFSFIR	7.89543e-05	-4.09716
	MMCGM12_00044	hypothetical protein	427	RKEDGIIVIPINALKD+SIINDISQNEVDSISRPTLSK	7.83521e-05	-4.10044
	MMCGM12_00810	hypothetical protein	391	STLANLIANQVLQTTSTSVVK+TPLPYSLK+VLINEENLEMLISILLVGLEYDLDLK	7.8158e-05	-4.1015
	MMCGM12_00907	hypothetical protein	159	KGEVTLLR	7.75499e-05	-4.10485
	MMCGM12_00858	hypothetical protein	239	NIIAIGNDTDEEMRKPK+YSEYIPNLNTINEIEFLKK	7.53881e-05	-4.11697
	MMCGM12_00263	hypothetical protein	353	IITNNQTNDQNLVIFENKLDDDLKQPVYK+LEQTNFNKDEIFENK	7.50557e-05	-4.11887
	MMCGM12_00084	2-succinyl-6-hydroxy-2,4-cyclohexadiene-1-carboxylate synthase	376	IPILFIHSIEDK	7.35724e-05	-4.12742
	MMCGM12_00183	Beta-phosphoglucomutase	209	ALQNIDKTWILPGIIDFIK+GVIFDLDGVITDTAPLHYLAWSQAVK+LDQSQFNNLLEQK	7.18383e-05	-4.13764
	MMCGM12_00801	ATP synthase subunit a	287	ADLVDQVKEEITNK	7.1758e-05	-4.13812
	MMCGM12_00271	Small ribosomal subunit biogenesis GTPase RsgA	300	DSNESYVFYK+IANVDQVLIVTALYEPLFSSFLLNK+ISVFTGQTGAGK+STTLNNFLDMNNQIK	6.97144e-05	-4.15049
	MMCGM12_00328	hypothetical protein	485	EEIFSLGLSGK+EILNQLVK+IDIDKLLNVSPTR+IDYPDYPK+IPIESSTHENKELFDENKPK+NPILANIFSMLK	6.96391e-05	-4.15095
	MMCGM12_00593	hypothetical protein	749	KDDKVTEAAKPEFKPEIR+KPDSSNIKPTVTR+NNEPFFQGGFGPGLSPDK+SAFINEKGEIDSNGWGPPNEFNTVTSR+TFSYDTPYNRPSDSIESGNYPGWTK+TLEELEAVANQNASVYENTLER	6.93314e-05	-4.15285
	MMCGM12_00792	Magnesium-transporting ATPase, P-type 1	942	FSPKDEESLIFMGFASFLDTPKPSTK+GSVEEILNSCTR+HNHNFSIQDITK+IIQSTDLFINQSSLTGESIPVEK+QNNHVVGYMGDGINDAPVLR+QVSNLEQNEVLEIMQLQHFGLTNEQYESR+RNQLDLIRLGEEIDVK+RPDSSFTK+TGTLTNDKIELVDYLR+VDSTFLTSPQR+VIQDDKVVNLTDTFKR	6.66036e-05	-4.17003
	MMCGM12_00763	hypothetical protein	361	ELEQLSLLNKDHLTLK+GDIVILNNNANR+INNVIIANMFASK+LSGSHNFYLLK+QVFNKGDIVILNNNANR	6.62512e-05	-4.1723
	MMCGM12_00899	Chromosome partition protein Smc	754	IEQLNLEK+QDQLTQIK	6.52715e-05	-4.17867
	MMCGM12_00020	hypothetical protein	234	ALNALSLR	6.41633e-05	-4.186
	MMCGM12_00054	tRNA-specific adenosine deaminase	137	HNDIPVCCCIIDSNNNILSMSINTR	6.34284e-05	-4.19092
	MMCGM12_00403	hypothetical protein	763	EIILNSQLPTNFYSHPK+LNLITNGK+NNLVIPTIPTTNKKPNKPNNNLSPNSK+NNQNYNNNSTFK	6.11182e-05	-4.20678
	MMCGM12_00497	hypothetical protein	145	MKKYLFNLLTIIYMFMIVIIANESFGYGHNAQLHLLGR+VNPAYGLAVSGIVLSSLLLVIPFLLTFIKQTR	5.99289e-05	-4.21518
	MMCGM12_00862	hypothetical protein	462	TNLIQTNLISDQTINDNLKPIITSK	5.98771e-05	-4.21555
	MMCGM12_00105	Modification methylase FokI	305	LSCSYLSITVPDELKK	5.90746e-05	-4.22131
	MMCGM12_00821	Putative sporulation transcription regulator WhiA	309	SGISNLFK	5.86523e-05	-4.22437
	MMCGM12_00505	hypothetical protein	104	QENNNNLQLMLDMLK	5.77492e-05	-4.231
	MMCGM12_00008	hypothetical protein	325	APAAVGVPFDK	5.64159e-05	-4.24097
	MMCGM12_00220	putative HTH-type transcriptional regulator YbbH	277	NNVQIAVVCK	5.57393e-05	-4.24612
	MMCGM12_00875	hypothetical protein	588	SVTFSTLEGDKEFFLAHVSK+VENTEMNNFNSNIK	5.07089e-05	-4.28644
	MMCGM12_00201	hypothetical protein	319	TFEEQIEILK	5.00627e-05	-4.2919
	MMCGM12_00900	Chromosome partition protein Smc	753	ENELKEQQLENQQLEYEK+EQQQYLTNIEK+ERIKSYESELIK+ISNLNNQINQVK+NLNISISESK+TLQNEILNSEAK	4.98278e-05	-4.2939
	MMCGM12_00410	DNA repair protein RecO	249	GIVLNSFDFQDYDKIITIYSNLYGK	4.86652e-05	-4.30395
	MMCGM12_00596	Membrane-associated lipoprotein	853	DIATTRPDLTGVIAEHNK+DYELDKGNFLSYQIGYR+GLETNQDNINNFDKQAESSNFDTYYNAALK+IGNDLYTLYDK+INSDINVGQTFNINSFDKNFTTFTFEAEHNNK+SPTNQDELIK+TSKPLSDNEFISLVQSINSEDDLLK+YKDPSGDQITK	4.85382e-05	-4.30506
	MMCGM12_00762	hypothetical protein	679	LPLIHRPANNGDIEIINK+LVSQNATIPTIYEYIITIAWFYISK+NNPTTLKLEQLIK+SFGVSLDANKLPLIHRPANNGDIEIINK+SPNSIFNMGDTSIR	4.83346e-05	-4.30685
	MMCGM12_00767	Mannosylglycerate hydrolase	888	ENWVEKPVGIETNESYVYLK+NLSLNINLK	4.81793e-05	-4.30822
	MMCGM12_00050	hypothetical protein	246	LNRFEELLISK+NKDEILLFNK	4.79636e-05	-4.31013
	MMCGM12_00262	UvrABC system protein C	584	KITNLIISNLNK+LGQLTYKDEYIQNYEGQNLSELFNSYLQQIYQK+MCQGNLNKPCLYYHLNQCSGACFK+NIYPDVLLIPNEIELLDLDQNLLEFSSYSLNK+NYGPLPIGSNAR+YLIDIFEQTIDIK	4.6823e-05	-4.32036
	MMCGM12_00460	ATP-dependent RecD-like DNA helicase	727	DISKDKLELIYNK+GEISDLKPK+SDVFPGIGNLTASK	4.6458e-05	-4.32369
	MMCGM12_00299	hypothetical protein	656	DEDLLVK+VNHNSMNNNNSTLEVENK	4.62607e-05	-4.3255
	MMCGM12_00793	hypothetical protein	395	GSIFSLFK+KPEEGIPPLLIK	4.56146e-05	-4.33148
	MMCGM12_00553	HMP-PP phosphatase	213	ECIKDKFDLVQSLPK+VSLPIISCNGALISNLK	4.42904e-05	-4.34399
	MMCGM12_00913	hypothetical protein	264	DLEFVKEFQK+HLLDEYNLLPDYFIANTGALVCNNQGEVFYK+HLLDEYNLLPDYFIANTGALVCNNQGEVFYKK+KHLLDEYNLLPDYFIANTGALVCNNQGEVFYK+KHLLDEYNLLPDYFIANTGALVCNNQGEVFYKK+TLDYLYDKDLLCLK	4.38874e-05	-4.34788
	MMCGM12_00555	dITP/XTP pyrophosphatase	200	AYMTTAIALYDAINKK	4.34485e-05	-4.35214
	MMCGM12_00768	PTS system mannose-specific EIIBCA component	613	IYITGVNDAIK+IYITGVNDAIKKPELLIK+NIVAITACAAGVAHTYMAADSISK+TAWQQAVEQGKK+TIVSSNKDQLEGLK+VGVFTIGATK	4.04024e-05	-4.38297
	MMCGM12_00616	Primosomal protein DnaI	312	VLLENQNILDEFLLNYK+VLLENQNILDEFLLNYKECNLDTK	4.01988e-05	-4.38511
	MMCGM12_00710	hypothetical protein	300	NTPGEALR+TSIAPFLNPLIVFFK	4.00395e-05	-4.3868
	MMCGM12_00349	hypothetical protein	231	DALIDKNNQIINLNK+DALIDKNNQIINLNKK+EANLNTSELSEDQNGEIQPIDTPNIEYLDEYK+EANLNTSELSEDQNGEIQPIDTPNIEYLDEYKNVINLQSGLK+FKEANLNTSELSEDQNGEIQPIDTPNIEYLDEYK+FKEANLNTSELSEDQNGEIQPIDTPNIEYLDEYKNVINLQSGLK+INELDNINIMIDK+INELDNINIMIDKQIDSIDDQIKK+INHIKDALIDK+INHIKDALIDKNNQIINLNK+INHIKDALIDKNNQIINLNKK+INNEEFVNLLAR+ISEILNAIYNGVESYLK+ISEILNAIYNGVESYLKDNLEK+KINELDNINIMIDKQIDSIDDQIKK+LVDWNSQSLEEK+NNQIINLNKK+NVINLQSGLK+Q…	3.99181e-05	-4.38808
	MMCGM12_00094	hypothetical protein	616	DLTPNTDAENKEWAEPSAVKK+KVEEEIIKPTDPNNFTINK+TNASSSEIKK	3.89995e-05	-4.39795
	MMCGM12_00700	Ribosomal large subunit pseudouridine synthase C	302	INDVIEVYDSNKPIIR+ISSTILTNAFK+NLEKPLDYLNNK	3.83651e-05	-4.40489
	MMCGM12_00395	hypothetical protein	714	APNFWHFGGAK+VNPYYQIPFQYSIDIIHDK	3.79998e-05	-4.40894
	MMCGM12_00876	hypothetical protein	235	HIASYLPNYQELQQILNSK	3.78829e-05	-4.41024
	MMCGM12_00850	Oligopeptide transport ATP-binding protein OppD	481	INNPEVIMK+VAIACIISLKPK	3.76789e-05	-4.41253
	MMCGM12_00143	hypothetical protein	632	DINNNWEQTK+DINNNWEQTKK+DNCSCEYNAK+KDINNNWEQTKK+KYEYLSLVASK+NANKNTLNDLEK+SIQQHHPLMTFIFLNDSINDVYDLNK+SIYYTNNKLELK+SKNPSLNKVDFIADDGQIVDIVIDNKK+SLLSSTTNKTEK+TTQQLGETINFLIHQYHER	3.73388e-05	-4.41636
	MMCGM12_00704	hypothetical protein	251	HISLNEQPGNFDLEFIDELKQELNNQNQDNK	3.58896e-05	-4.4331
	MMCGM12_00023	hypothetical protein	180	INNEQQIK	3.45484e-05	-4.44918
	MMCGM12_00846	hypothetical protein	1973	DLESFLTNISNYNSLANLSQQTIDK+DQQSSLIYANPK+ELGWIFDSVHGYGDFK+GVEMNGNSITLGAHSNK+IELVDILTK+ITDLENK+NAFIDPNALPVTQFSEIHNNK+QDQVQPNGNNK	3.43456e-05	-4.45166
	MMCGM12_00765	Beta-glucoside kinase	292	EFNIPIFIENDANCAAICESEIGVVK+GSNLFAGEFGCSLVK+KYMAMSNINLNIK	3.1579e-05	-4.48706
	MMCGM12_00779	putative protein-export membrane protein SecG	94	QSQTGLSALNGGNEELFSNSK	3.08145e-05	-4.49737
	MMCGM12_00329	hypothetical protein	497	EYHEIIQPLISK	2.95686e-05	-4.51472
	MMCGM12_00152	putative cardiolipin synthase YwiE	509	HSENELEQIDQILTNQIPQFK+ITGNAVSEIQR+LLEYGCQIVCYAPIRFPFIK	2.92896e-05	-4.51871
	MMCGM12_00373	Ribonuclease HII	207	GCLAGPLVVASVILK+ITPDLGLIDGNQNINLENIK	2.90141e-05	-4.52267
	MMCGM12_00860	PTS system glucose-specific EIICBA component	571	EIEKLEAESNKKDEINDEFINNIIK	2.85886e-05	-4.52888
	MMCGM12_00576	hypothetical protein	221	KMDVLLNNLINK+VEDVLLNK	2.71761e-05	-4.55012
	MMCGM12_00887	hypothetical protein	214	TLFNLMLIK+YKDYVIEQFINMLEK	2.70707e-05	-4.55175
	MMCGM12_00699	hypothetical protein	673	KVIDQDEFEK+MQVNVESTTANMPINDSKK	2.66133e-05	-4.55888
	MMCGM12_00599	hypothetical protein	564	EQGAANFDVIYIDPPYNTESSLTDGNNLSEKDDVSNKK+NNNNILIIGENYDALK	2.60561e-05	-4.56774
	MMCGM12_00620	DNA polymerase III subunit alpha	987	AGALDIFNYNKK+IGFNGINQTQFDMNYLDALGLIK+IKVNKPSVINSNFNYQIINK+INVNVLQTLIK+SIGYEVVK+VNKPSVINSNFNYQIINK	2.39089e-05	-4.60365
	MMCGM12_00902	Chromosome partition protein Smc	753	DKQTENQELDEQLKEK+DQLNSSNVDYDNLKK+ELSIIESNLELSSEKINQIIK+EVDKLSGEYNIIKK+EVIDGLNQK+IDELKQSIEQIKK+IDQNSQISSLTEDITVK+IDQNSQISSLTEDITVKK+KNLEINISNLEK+LIITNLEK+NLSTNNTINKQDNELR+NQLEVLQNQLDQINKK+QAILNNNKDQLK+QLIESSTNNKNQLDNK+SKYLLSVLQAK+SNDLEQTFKDITNSNK	2.36454e-05	-4.60826
	MMCGM12_00883	hypothetical protein	512	AVQIFGTGFKFFPLIIALFAGFILADHFGALQNNGVDVR	2.34606e-05	-4.61153
	MMCGM12_00529	hypothetical protein	386	EQNINNYQIYNFGLISK+NSYVSEESEILDKDQIKDSLNVYK	2.30634e-05	-4.61864
	MMCGM12_00332	hypothetical protein	253	NLKDDLINQNDQFYYLLYLLKTLLAILFTR	2.28977e-05	-4.62164
	MMCGM12_00338	hypothetical protein	275	SYLNHQVPFINSSNLVINSTDINK	2.18397e-05	-4.64131
	MMCGM12_00361	hypothetical protein	407	ENNSLESQLQELK+ENQILNQEK	2.13506e-05	-4.65071
	MMCGM12_00556	hypothetical protein	421	LLVILFLSENK+NGYELQK+TLKDITK	2.1146e-05	-4.6547
	MMCGM12_00637	putative ABC transporter ATP-binding protein YadG	295	NHNIYKNEFLTNVNDLIATYK+NHNIYKNEFLTNVNDLIATYKVPINK	2.10804e-05	-4.65599
	MMCGM12_00452	hypothetical protein	154	DKMNNKDNITSK	2.08777e-05	-4.66
	MMCGM12_00904	Chromosome partition protein Smc	746	DLQTQLDQTNSQISSLNQQINDLEK+KNNEINTTITEIESLKK+LEKELLELNK+NNEINTTITEIESLKK	2.02697e-05	-4.67224
	MMCGM12_00448	Zinc-dependent sulfurtransferase SufU	145	IDINNDSLLR	1.99763e-05	-4.67827
	MMCGM12_00841	Cysteine--tRNA ligase	441	ELAHIWLHNGHLQINDEK+IQSINSSEYINK+TIQFIIKNDLK	1.97045e-05	-4.68393
	MMCGM12_00752	hypothetical protein	326	DQLNIDNKPIFIDLMNKK	1.90758e-05	-4.69733
	MMCGM12_00203	Spermidine/putrescine transport system permease protein PotB	330	DINHYLSK	1.75549e-05	-4.73154
	MMCGM12_00364	Protein RecA	345	TSVIQWLNADENKINELTEQVKK	1.74085e-05	-4.73498
	MMCGM12_00278	hypothetical protein	1773	AKPENGDPLFIPIFDFVNK+LDFLNITTQPLTQFVSK+SAPTTSLDNLILNGSALFYR	1.54825e-05	-4.78298
	MMCGM12_00880	CDP-diacylglycerol--glycerol-3-phosphate 3-phosphatidyltransferase	206	KYNLVTNFGK	1.4061e-05	-4.82215
	MMCGM12_00432	Phosphate transport system permease protein PstA	696	GFLSSGSTLTTGIYK+ITNNVQFR+IVLPNALQAIITGTILAMAR	1.27909e-05	-4.86041
	MMCGM12_00049	tRNA1(Val) (adenine(37)-N6)-methyltransferase	240	ICDFGTNNAVIPLILSK	1.2069e-05	-4.88376
	MMCGM12_00279	hypothetical protein	1046	ALSASVDITYIDNKK+ITSVEQIKK	1.13813e-05	-4.90723
	MMCGM12_00866	hypothetical protein	294	SNEMQQVVLEQK	1.0576e-05	-4.93644
	MMCGM12_00871	hypothetical protein	305	QYKEEQFSINDKEMLATLNK	9.49694e-06	-4.97894
	MMCGM12_00120	putative glycosyltransferase EpsJ	306	TFLPMIIPCSTIFK	9.4659e-06	-4.98022
	MMCGM12_00038	hypothetical protein	1053	NINQIAAVISNKK	9.21505e-06	-4.99076
	MMCGM12_00591	hypothetical protein	750	ISNPTKPYQNHTVNK+NNEPFFQGGHGPGLEPDKK	8.90213e-06	-5.00427
	MMCGM12_00252	Chromosome partition protein Smc	755	LDNDINTYHQKK+QKEKLDNDINTYHQKK+YDQELEK	8.37684e-06	-5.02794
	MMCGM12_00118	putative CtpA-like serine protease	759	TNIELLNIK	8.33269e-06	-5.02999
	MMCGM12_00251	Chromosome partition protein Smc	763	VQDEELQK	7.87145e-06	-5.05201
	MMCGM12_00567	hypothetical protein	396	ADKEIEEIFHKPEELK	7.31456e-06	-5.08016
	MMCGM12_00107	hypothetical protein	431	ISSNTISK	6.72057e-06	-5.11235
	MMCGM12_00347	Chromosome partition protein Smc	466	DIKDVNIVIDNK+DVNIVIDNK+EFENLKLDLDQFDIKK+ITPANDNLVK+ITPANDNLVKFELDLK+KEFENLK+KELEELKK+LDLDQFDIKK+LKNELITIDNNIK+LLTINNSLLDSQNQLK+LNENLQTIK+QTLDQSNDKQLNKK+TNSFLQSINK+VELDKFNNSLNKFEQDIK	6.67243e-06	-5.11507
	MMCGM12_00022	Beta-galactosidase	1027	TDRPSQQLR	5.84802e-06	-5.16443
	MMCGM12_00577	hypothetical protein	1670	ILNGDIANDKEKPQTLDSSNSHAK+ISNLDSVVSK+RDENKPGSNTNSGDTSSKPDNSTPSSSNPTSGSNSNTNGNSHR	5.5216e-06	-5.18565
	MMCGM12_00343	Ascorbate-specific PTS system EIIC component	602	EQIEIINNNK+TNKEQIEIINNNK+YTEDVNFPK	4.81157e-06	-5.23571
	MMCGM12_00097	hypothetical protein	696	ETAKEETDKNSTNKTDK	4.61948e-06	-5.2503
	MMCGM12_00466	Levansucrase	1318	KPESKPDQPKAPENK+SNEGYLK	4.55684e-06	-5.25517
	MMCGM12_00240	hypothetical protein	651	DNNSNNLYNAK	4.44941e-06	-5.26365
	MMCGM12_00595	hypothetical protein	750	NIANPTKPYQNHIVEK	4.06535e-06	-5.29539
	MMCGM12_00495	hypothetical protein	912	LEIPFNK+TYNLDFNINPVK	3.52539e-06	-5.34434
	MMCGM12_00249	putative CtpA-like serine protease	651	DTNTLNSIPATHSSVVEPNYVHK+FFDSAYIQQAINKDTNTLNSIPATHSSVVEPNYVHK+HSYLNNQNHIPAGLKDFQYK+SHQSLEYGVNPDITLGFDPFK+SHQSLEYGVNPDITLGFDPFKQTEK+TAGGASAISQAILPTGDIIQLSSNNVLTNK	0	-6
	MMCGM12_00345	Energy-coupling factor transporter ATP-binding protein EcfA3	606	IEQTLFIQSK+KVDQLNQQNNTFNNSETNLK+SEISAYHQDLEQFKK+TQINHNYSNQSDLVNNYELNQLK	0	-6
	MMCGM12_00501	putative protein	149	DGINVISDTLFYNK+FVTNTIDINNAVFESHKK	0	-6
	MMCGM12_00634	putative glutamate/gamma-aminobutyrate antiporter	472	AIQEAASDGEFPK+GVVFLPVIIYNLSGFELGSNTASEMK+IDDAEFGILPSFSK	0	-6
	MMCGM12_00718	Cystathionine beta-lyase PatB	396	DHNYEIDFIDFENK+MFILCSPHNPSGVVWK+NVIDNPLVYKDHNYEIDFIDFENK+QLDYIDLK+SELIQLIEK	0	-6
	MMCGM12_00738	hypothetical protein	337	IKPLISEVYPDVFK+LKEYNLEFSIDPEDPNSILCDYPK	0	-6
	MMCGM12_00872	hypothetical protein	276	EKPKDNYYFSNNNIDLIK+LVRPPGFDVYDNLNNDKEAK	0	-6
	MMCGM12_00518	Holo-[acyl-carrier-protein] synthase	110	ELQNILISISHEK+INNVGIDIVENKR	0	-6
	MMCGM12_00830	putative protein YqeN	316	LVDAFINNNIDK+NFNPNNVIIFTLNSNK+SEEQISTILK	0	-6
	MMCGM12_00568	hypothetical protein	510	TNVDSTFNNTFKNPELEK	0	-6
	MMCGM12_00046	hypothetical protein	281	FNNQTNIAMISSLK	0	-6
	MMCGM12_00346	hypothetical protein	596	DQFSNPNNIDLR	0	-6
	MMCGM12_00430	hypothetical protein	147	DENGSFLNYSK	0	-6
	MMCGM12_00486	hypothetical protein	145	LNAQKPEVEK	0	-6
	MMCGM12_00408	Endoribonuclease YbeY	164	NHSYIADVTSFPVEMTENEIK	0	-6
	MMCGM12_00066	hypothetical protein	274	LPFNVSR	0	-6
	MMCGM12_00292	hypothetical protein	268	KISEFSK	0	-6
	MMCGM12_00867	hypothetical protein	276	KENLLNK	0	-6
	MMCGM12_00574	hypothetical protein	640	KQDLLSK	0	-6
	MMCGM12_00598	hypothetical protein	809	KIIDFQAPTGSGK	0	-6

## Sheet: EarlyStationaryPhase_41.5C
TA_system	Protein_ID	Description	Protein_length	Pept_sequence_unique	mean_dNSAF_heatschok	log_mean_dNSAF_heatshock
	MMCGM12_00811	50S ribosomal protein L7/L12	122	AIEDHFGVVASVGVAAAAPAEATNAAPTEVSVVMTSVGQQK+ALEEMKLNELNELVK+EHVKPEEAEEMK+EHVKPEEAEEMKAK+ELTGVGLMDAK+ELTGVGLMDAKK+IVDGTMPVTIK+IVDGTMPVTIKEHVKPEEAEEMK+IVDGTMPVTIKEHVKPEEAEEMKAK+KIVDGTMPVTIK+KIVDGTMPVTIKEHVKPEEAEEMK+KIVDGTMPVTIKEHVKPEEAEEMKAK+LNELNELVK+MPITKDEIIK+PITKDEIIK	0.0298624	-1.52486
	MMCGM12_00480	L-lactate dehydrogenase 2	318	AGTYEDCKDADVVVITAGRPQKPGETR+AGTYEDCKDADVVVITAGRPQKPGETRLEMVAGNAEIMK+ATFYGIGACLTK+CGCLTLEDLDQIQK+CGCLTLEDLDQIQKDTVDMAYK+CGCLTLEDLDQIQKDTVDMAYKIINLKR+DADVVVITAGRPQKPGETR+DTVDMAYK+EEQEKFDK+EEQEKFDKSCETLHK+FDKSCETLHK+GLYTGVPAIIGSNGWER+IIEWDLTKEEQEK+IIEWDLTKEEQEKFDK+IIEWDLTKEEQEKFDKSCETLHK+IVNAVLRDEK+KSGFDGITVIASNPVDVITHVYQK+KSGFDGITVIASNPVDVITHVYQKVTGFDPHKVIGSGTTLDSAR+LEMVAGNAEIMK+LNVKPESVQAYVAGEHGDS…	0.0343581	-1.46396
	MMCGM12_00232	putative NADH oxidase	454	AIVTNDFMQTTNPDIYAIGDCAQVYNK+AMNKNVPIQLATTAVR+AMNKNVPIQLATTAVRTGVIAAFNVIKGNGLK+DLDRPEFMSTANEVLFK+DLTIDELPLVDIFFLPHFNKPFNFISLAGLEVLGLNYFK+DLTIDELPLVDIFFLPHFNKPFNFISLAGLEVLGLNYFKK+DPNMLFYATPEILR+DVTLIDVANR+GENGKVTQVVTDK+GENGKVTQVVTDKGNIDVDYVIFSVGVRPQSAILEGICDLDDR+GEVKDPNMLFYATPEILR+GNIDVDYVIFSVGVRPQSAILEGICDLDDR+GNIDVDYVIFSVGVRPQSAILEGICDLDDRK+IAVVGAGYIGVELVEAFNEYGK+IAVVGAGYIGVELVEAFNEYGKDVTLIDVANR+…	0.0171107	-1.76671
	MMCGM12_00615	Glyceraldehyde-3-phosphate dehydrogenase	338	AAAWNIVPSTTGAAK+ALDDAFTIKK+ALEADADLAK+AMKYETRPIVSSDIIGSK+AVSLVLPHLK+DASNLPWSELK+DASNLPWSELKVDLVIESTGFYTDK+DASNLPWSELKVDLVIESTGFYTDKEK+DIEIVAINDLTDTK+GFMTTVHAVTNDQR+GKLDGYALR+KGFMTTVHAVTNDQR+KVVISAPATGDLK+KVVISAPATGDLKTVVYGVNHK+LDGYALR+QLFEKDIEIVAINDLTDTK+SLTSDDVIISGASCTTNCLTPFTK+TLAYLLEFDTAQGIFCEGEISHTDNSIIVK+TTIYFMSL+TVVYGVNHK+VAINGFGR+VCSWYDNESSYVSQLVR+VDLVIESTGFYTDK+VDLVIESTGFYTDKEK+VPTITGSITD…	0.0139956	-1.85398
	MMCGM12_00667	50S ribosomal protein L24	108	DKQWVSVQGITVK+DKQWVSVQGITVKK+GQIGPITSITK+HVKPTNEDSEGGIK+HVKPTNEDSEGGIKDIPAK+KHVKPTNEDSEGGIK+KHVKPTNEDSEGGIKDIPAK+LHISNVALQDPK+VGFEIIDGK+VGFEIIDGKK	0.0112465	-1.94894
	MMCGM12_00065	Alanine dehydrogenase	372	AIQDNSALK+AIQDNSALKLGVQTVNGK+ALPLLRPMSEVAGR+ANITIIGGGVAGTSALR+AVKESDVVISTVLIPGK+DALGVLVSGTPGTPK+DLTEELIK+DLTEELIKNK+EPLKSEYK+ESDVVISTVLIPGK+HNVIHYSVPNIPGAVPR+KAIQDNSALK+LAIAMEANVTIIEFNENR+LGVQTVNGK+LVTTEMVQTMKPNSVIIDVAIDQGGSVETVDHISSHADPTFIR+MAVIIASNLLLK+NKVIAIAYETVQTPDK+NNHEVLVESGAGLGSGFSDLEYEK+NTDKDALGVLVSGTPGTPK+NVADSLNIQYTEIDNVI+NVEDVWKQEMIVK+QLYETYGHK+SNYANIAK+TSTIALTNATLTYVVEIASK+TSTIALTNAT…	0.0224211	-1.64932
	MMCGM12_00234	Pyruvate dehydrogenase E1 component subunit alpha	370	APEGVNCLPPNIVIGSQYSQATGIAFAEK+EFFEKYPESK+EVVEYVR+EVVEYVRK+FDPLKNEK+GEFEEMSK+GEFEEMSKFDPLIR+GIATGIPSIIVDGNDYLACIGVFK+GIATGIPSIIVDGNDYLACIGVFKEVVEYVR+GNGPVLVECDTYR+ISDQEVLEAYK+KGNGPVLVECDTYR+KTDHFVSGYR+KTGGVVVTTTGDGGSSEGETYEAMNFAK+LGAHSSSDNPDVYRPK+LGAHSSSDNPDVYRPKGEFEEMSK+LHEVPCVFVIENNK+LHEVPCVFVIENNKWAISTAR+LKQYLIDK+LKQYLIDKK+LLSFLSSTGQEACEVAYINALNK+LLSFLSSTGQEACEVAYINALNKK+LMPKISDQEVLEAYK+LVADEFA…	0.0148638	-1.82784
	MMCGM12_00669	30S ribosomal protein S17	85	AHDENQVAQMGDK+AHDENQVAQMGDKVEIMETRPLSK+MDKTITVLVETYK+TITVLVETYKNHPIYK+VEIMETRPLSK+YKAHDENQVAQMGDKVEIMETRPLSK	0.0105695	-1.97591
	MMCGM12_00235	Pyruvate dehydrogenase E1 component subunit beta	329	AFKQEVPDEHYIVPIGEAYK+AFKQEVPDEHYIVPIGEAYKIQEGNDLTVVTYGAQTVDCQK+AIALLKETHPNATIDLIDLR+ALEHHSEALEAVFAHIPGVQIVCPSTPYDTK+AVTDALDCAMQR+AVTDALDCAMQRDPNVIVFGEDVGTEGGVFR+CTGYDVITPFDR+CTGYDVITPFDRGEGYFQVNPK+DPNVIVFGEDVGTEGGVFR+ETHPNATIDLIDLR+GEGYFQVNPK+GKYTAPMVIR+GLILAAIDSPDPVIVVEPTK+GLILAAIDSPDPVIVVEPTKLYR+IQEGNDLTVVTYGAQTVDCQK+MQELLDFKF+MVVESVKK+MVVESVKKTGR+QEVPDEHYIVPIGEAYK+SFSVSAEIITTVNEECFEYIK+SIKPWDK…	0.0135163	-1.86911
	MMCGM12_00532	50S ribosomal protein L32	59	RSHLALSAASLVSCTNCGAMIKPHHVCK+SHLALSAASLVSCTNCGAMIKPHHVCK	0.00933434	-2.02987
	MMCGM12_00222	Enolase	451	AAASELDIPLYK+AAASELDIPLYKYLGGVQAK+AANSTLIK+AGWTAVVSHR+AGYKPGKDGIMIAMDCASSELYLEDK+AGYKPGKDGIMIAMDCASSELYLEDKK+AGYKPGKDGIMIAMDCASSELYLEDKKYHFK+AKTPAEIALDLLVEAIK+AKTPAEIALDLLVEAIKK+APSGASTGVNEALELR+APSGASTGVNEALELRDGDK+APSGASTGVNEALELRDGDKAR+DGIMIAMDCASSELYLEDK+DGIMIAMDCASSELYLEDKK+DGIMIAMDCASSELYLEDKKYHFK+DITAVGDEGGFAPNFEWAYEK+DITAVGDEGGFAPNFEWAYEKHDLK+GTPTVEVEVWTEFGGYGCAK+IGDKVQIVGDDLFTTNPK+IMLDLD…	0.014171	-1.84857
	MMCGM12_00156	Elongation factor Tu	395	ASVYALTQEEGGR+CDMVEDDEMIDLVEMEIR+DADKTFLMPVEDVFTITGR+DLLTEYDFDGEGAPVIR+DYANIDNAPEER+EHILLSR+ERGITINTAHVEYK+GITINTAHVEYK+GQVLAKPGTIKPHTVLK+GQVLAKPGTIKPHTVLKASVYALTQEEGGR+GSALGALNGDSK+HYAHVDCPGHADYVK+IVVFLNK+KLLDFAVAGDNVGALLR+LLDFAVAGDNVGALLR+NMITGAAQMDGAILVVAATDGPMPQTR+SLPHVNIGTIGHVDHGK+TFLMPVEDVFTITGR+TIGAGTVISIEK+TTDVTGEVTLPEGTDMVMPGDNVEMEIQLIKPVAVEEGTK+TTLTAAITK+TVVTGLEMFR+TVVTGLEMFRK+VLSEQGNAE…	0.0114156	-1.94246
	MMCGM12_00137	Fructose-bisphosphate aldolase	297	AILEAAEASK+AILEAAEASKTPVIIATSEGAIK+CILAGYSSVMFDGSHFPYAENLEMTK+INVNTELQLAFR+KCILAGYSSVMFDGSHFPYAENLEMTK+KLLKPGYDALK+KLLKPGYDALKTTFLELTNWFGCQGK+LLKPGYDALK+LLKPGYDALKTTFLELTNWFGCQGK+MPMVLHGGSGIPQEQVK+MPMVLHGGSGIPQEQVKK+TGITMLAAGIGNIHGK+TPVIIATSEGAIK+TTFLELTNWFGCQGK+YAIGHFNINNLEWTK+YMGGVNTVVGMVNGLLDYLNITVPVALHLDHGQSLEMAK+YMGGVNTVVGMVNGLLDYLNITVPVALHLDHGQSLEMAKK+YPSWWQSLSFDTLER	0.00751474	-2.12403
	MMCGM12_00237	Dihydrolipoyl dehydrogenase	629	AIVVNEYQETNLDGVYAIGDVVGK+AKELGIVLQNTEK+ANKDHAEDIVMDYDR+ANKDHAEDIVMDYDRIPSCIYTHPEVSMIGK+ATEMISEIAAVIECEGTITEIANTIHPHPTMSEAIGEAAEALETGK+DGIIIDSTR+DHAEDIVMDYDR+DHAEDIVMDYDRIPSCIYTHPEVSMIGK+DIIDAMTK+DQMIKGEYVLESVGR+DQMIKGEYVLESVGRK+EGQPLYFVETDKVNSEIPSPVAGK+ELGIVLQNTEK+EYYGGVCLNVGCIPTK+FPFSAIGK+GEAVALDK+GEAVALDKNTISVNNK+GEYVLESVGR+GEYVLESVGRK+IAVINISTGQEIK+IPETLVVIGGGVIGIEFSCLFASLGTK+IPSCIYTHPEVSMIGK+…	0.00627745	-2.20215
	MMCGM12_00236	Dihydrolipoyllysine-residue acetyltransferase component of pyruvate dehydrogenase complex	441	DMPNINVR+EGQSLYFVETDKVNSEIPAPVAGK+FIMPLSMTCDHR+FLIKVQDYLSKPVLLFM+GADHLSVFEIAIK+GADHLSVFEIAIKISELANK+GADHLSVFEIAIKISELANKAK+ILVADIKNYHSSSAQPASQPAPTPTLVASQPAPAPTPAITPAIK+IQFMHNINIGIAVDTPNGLMVPVIK+KVAADLNIDLSLVTPTGPNQR+LTYLAFIIK+MRTELKDHAAASGIK+NYHSSSAQPASQPAPTPTLVASQPAPAPTPAITPAIK+QEAKVEVVEENASVVGATPVSNDLIVR+QEAKVEVVEENASVVGATPVSNDLIVRK+SHTEIAAFTGMK+TELKDHAAASGIK+VAADLNIDLSLVTPTGPNQR+VEVVEENASVVGAT…	0.0085315	-2.06892
	MMCGM12_00142	50S ribosomal protein L31	92	FICTTCASEWVCGTSK+PKIDIQPK+SEEVRVDVCSNCHPFYTGAQTYTNVAGR+VDVCSNCHPFYTGAQTYTNVAGR	0.00660677	-2.17995
	MMCGM12_00741	Pyrimidine-nucleoside phosphorylase	437	ADKHSTGGVGDKTSLVYAPLVASYGIK+AMGNALEVK+ATNSGYIR+AYIESGDRYDLSK+CEVTNDEFVDVINK+DFVIAQGGDWSVLENYDK+DFVIAQGGDWSVLENYDKHFSCK+DVTGTIDSMPLIVASIMSK+EAAHYLKDFVIAQGGDWSVLENYDK+EAAHYLKDFVIAQGGDWSVLENYDKHFSCK+EAWETLNGNGPSDFNELIATLVGITLLQAK+EIHESYELLEQQPVK+EIHESYELLEQQPVKK+ETAYLTK+FTFADIIEK+FTFADIIEKK+GEITDYQMASFCMATYFTDMTAK+HNIELTEQEISWLINSYTK+HSTGGVGDKTSLVYAPLVASYGIK+IDHGAGIYFDK+IDHGAGIYFDKQYGDYVNAGDTIMTLYTN…	0.00878925	-2.056
	MMCGM12_00645	50S ribosomal protein L13	151	ESNKFYYHHSMHPGGLK+FYYHHSMHPGGLK+GSQHPFAAQKPEVLEISTK+GSQHPFAAQKPEVLEISTKK+HKVDFTPHINNGDHVIIINAEK+KQTTMISAK+LATQVALVLR+MKQTTMISAK+QTTMISAK+VDFTPHINNGDHVIIINAEK	0.00679888	-2.1675
	MMCGM12_00060	Peroxiredoxin Bcp	149	AKTSLCTLEVIEYQK+DLVNEFNLTSETIVLDDEPFVK+DLVNEFNLTSETIVLDDEPFVKYER+GLIIFFYPK+HLDEFKQLGFNVVGVSQDEPNKNDEFCCEQNLSFLLLSDLNK+MKNYQLQDHK+MKNYQLQDHKNNLVELNSLVGQK+NNLVELNSLVGQK+NVDHIEHVSDLLEYLK+NVDHIEHVSDLLEYLKK+NVDHIEHVSDLLEYLKKND+NYQLQDHK+NYQLQDHKNNLVELNSLVGQK+QLGFNVVGVSQDEPNKNDEFCCEQNLSFLLLSDLNK+STFVLDNQLNLLK+STFVLDNQLNLLKEFR+TSLCTLEVIEYQK+TSLCTLEVIEYQKHLDEFK	0.0119023	-1.92433
	MMCGM12_00545	Elongation factor Ts	295	AAKKTDRVAAEGIVLAK+ALEASDNNIDNAIVWLR+EITQAGMMDCK+EITQAGMMDCKK+FELVNKTEGSSVIYNHANK+FELVNKTEGSSVIYNHANKR+FLSLVDEIANALLNSNASSLEEGLQVK+IVILEVNSETDFVAK+KALEASDNNIDNAIVWLR+LAEVSLLDQLFVIDESFK+LDSTDAYNIAMHVAAMAPK+LQAKPANVLENILK+NAEMHIIK+NAEMHIIKEQAK+NAEMHIIKEQAKDDAK+RFELVNK+RFELVNKTEGSSVIYNHANK+RFELVNKTEGSSVIYNHANKR+RLAEVSLLDQLFVIDESFK+TEGSSVIYNHANK+TEGSSVIYNHANKR+TNSGLTIEQSLISATATIGEK+VAAEGIVLAK+VSTLLVFD…	0.00726341	-2.1388
	MMCGM12_00835	Ribose-phosphate pyrophosphokinase	344	AEVEFVLGDIEGR+DIYVFGLSASQQLAK+DNKDIYVFGLSASQQLAK+DVYIFACHGLFNGPAK+EIYVIQSTSMPVNENLMELLIAIDAFK+EIYVIQSTSMPVNENLMELLIAIDAFKR+EKFDPEKCILVSPDYGGLNR+ESQEHHSLTEVYNK+ESQEHHSLTEVYNKNKDEIQLK+EVCHFLGVEQK+FADGEILVESIDSVR+GKEIYVIQSTSMPVNENLMELLIAIDAFK+GKEIYVIQSTSMPVNENLMELLIAIDAFKR+INVVIPYYGYAR+IVSVAPLLANMIK+LVADLLTK+MDNKDIYVFGLSASQQLAK+NKDEIQLK+NVVVTNTVEIPQER+RPEPNKAEVEFVLGDIEGR+RRPEPNKAEVEFVLGDIEGR+TCFIIDD…	0.00584162	-2.23339
	MMCGM12_00679	30S ribosomal protein S10	102	GPIPLPTEK+GYDHAIVDQSIVK+IIQAAEGTGAK+LKGYDHAIVDQSIVK+LLEILNPTAATMDILK+LLEILNPTAATMDILKR+RLLEILNPTAATMDILK+RLLEILNPTAATMDILKR+VQLPSGVDIEIK+VQLPSGVDIEIKL+VRGPIPLPTEK	0.00617313	-2.20942
	MMCGM12_00542	Ribosome-recycling factor	182	ADLGLNPVSDATLIR+ADLGLNPVSDATLIRIPIAPLTEDVR+ADLGLNPVSDATLIRIPIAPLTEDVRK+ASGAILDKVMVNYYGSLMPLNQISQITTPEPNLIIIKPYDR+DAIDEIK+DAIDEIKK+DAIDEIKKIENISK+DLISDNEDQIQQITDK+DLISDNEDQIQQITDKFIK+ETIDAYVIHLR+IENISKDLISDNEDQIQQITDK+IENISKDLISDNEDQIQQITDKFIK+IPIAPLTEDVR+IPIAPLTEDVRK+KIENISK+KIENISKDLISDNEDQIQQITDK+KIENISKDLISDNEDQIQQITDKFIK+KVHKELEGYK+MTDLILK+NVITEAVGAIHK+NVITEAVGAIHKADLGLNPVSDATLIR+NVITEAVGAIHK…	0.00673424	-2.17165
	MMCGM12_00035	FMN-dependent NADH-azoreductase 2	199	AQILGVQGAPLGWYPWGQHTQYVEGAMR+DEVGTSILTSETFSTFYQQEVTKK+FLGIEFNK+FLGIEFNKTVLLAGVK+FNPDDEIIIVDLNKDEVGTSILTSETFSTFYQQEVTK+FNPDDEIIIVDLNKDEVGTSILTSETFSTFYQQEVTKK+GDAIGLITNLK+KFNPDDEIIIVDLNKDEVGTSILTSETFSTFYQQEVTK+KFNPDDEIIIVDLNKDEVGTSILTSETFSTFYQQEVTKK+KGDAIGLITNLK+LVIACPMYNFSTPVTLK+SFIDHVSVANETFSYK+SVDKLVIACPMYNFSTPVTLK+TTAQADEVSNSVALTNR+TVLLAGVK+VAPLLQLTPEQR+VETIIDEVIEAAR	0.00823695	-2.08418
	MMCGM12_00673	50S ribosomal protein L22	111	AVSVAVATLK+DAAEPILK+LLNSAVANAVNNNGMEADK+LLNSAVANAVNNNGMEADKLYVK+NLNKDAAEPILK+TIFVNEGPTLK+TIFVNEGPTLKR+TSHVVIVVSDEK	0.00623646	-2.20499
	MMCGM12_00665	30S ribosomal protein S14 type Z	61	CNHCGRPHAVLK+CNHCGRPHAVLKK+FAYEGQIPGIK+FAYEGQIPGIKK+KFAYEGQIPGIK+KFAYEGQIPGIKK	0.00561678	-2.25043
	MMCGM12_00071	Thioredoxin	102	EQFDKEIK+FLDVDVDLNR+HIGFATPDQLK+HIGFATPDQLKK+IMSIPTLITFENGNQVNK+MLAPILHDFAK+QVAEEFR+VLVDFNATWCGPCK	0.0081792	-2.08724
	MMCGM12_00465	hypothetical protein	622	AAEITGNVAK+ALIGQTNIDGK+ALIGQTNIDGKTDTSADALLSQFETIIK+ALIGQTNIDGKTDTSADALLSQFETIIKK+ALPNIVLGDQSGAYIINQDQR+AMVTDDKAAEITGNVAK+DADVFMDSQITPPK+DADVFMDSQITPPKENK+DPEIETHGITNQFQLIK+EPGYFTLNMLR+FADNPTKDPEIETHGITNQFQLIK+FADNPTKDPEIETHGITNQFQLIKK+FDTNNAKDADVFMDSQITPPK+FDTNNAKDADVFMDSQITPPKENK+FQSAISLAASVGANQNK+FTEGVEIDESK+FTEGVEIDESKVK+FTEGVEIDESKVKEDTISGEVLSIDYQEQEFYK+HPYFGDDIK+HPYFGDDIKNDPK+IAELHSILAGQHDT…	0.00593795	-2.22629
	MMCGM12_00678	50S ribosomal protein L3	223	GFAGGIKR+GIGSMGAIINR+GKGFAGGIKR+GPMAHGSGYHR+KVEMTQVFTSAGQLVPVTVVEVLPNTVLQVK+NMQGYELGQVINVSDIFVSGEYVDVTGISK+RTIQNLEIIAIDQPNNIMLIK+RVNLVNKPELGHFK+RVNLVNKPELGHFKK+TIDSDGYVAVQLGTTDKR+TIQNLEIIAIDQPNNIMLIK+VEMTQVFTSAGQLVPVTVVEVLPNTVLQVK+VNLVNKPELGHFK+VNLVNKPELGHFKK	0.00579205	-2.23709
	MMCGM12_00350	Inorganic pyrophosphatase	186	DEIENFFLQYK+DEILAEWK+GQKDEILAEWK+GQKDEILAEWKEK+GSSNKYEVDEK+HYRDEIENFFLQYK+INGWGTLEEALEELEECK+INGWGTLEEALEELEECKTR+KNNVISMVVEIPK+MKNNVISMVVEIPK+MVDAGEVDTK+NNVISMVVEIPK+TLNDVPKHYRDEIENFFLQYK	0.00612188	-2.21304
	MMCGM12_00239	Acetate kinase	393	DVLEQYDKNDK+DVLEQYDKNDKK+ENLNLIVCHLGNGASISCIK+ENLNLIVCHLGNGASISCIKDGK+FEDTLPDHEHAIQLILNK+IGIDGFLK+IGIDGFLKFEHNNQK+IISNIDEINGVGFR+ILVINSGSSSIK+IPVYAIR+KENLNLIVCHLGNGASISCIK+KKENLNLIVCHLGNGASISCIK+KKENLNLIVCHLGNGASISCIKDGK+KLMPNTNMVACFDTAFHQTMPEVNYLYTVPYK+KYGFHGISYEYIVNK+LAPLHNPAAIIAIK+LAPLHNPAAIIAIKAVKKLMPNTNMVACFDTAFHQTMPEVNYLYTVPYK+LISSEESKIPVYAIR+LLDLQIDQDK+LLDLQIDQDKNQAK+LMPNTNMVACFDTAFHQTMPEV…	0.00658669	-2.18127
	MMCGM12_00528	Cell division protein FtsZ	385	AAAIESEEELR+AAAIESEEELRK+AAAIESEEELRKVVEGADLIFIAAGMGGGTGTGAAPVIAK+DIIVNITGGR+EGLEELRK+GLGAGGNPEVGK+GNALFGIGVASGK+GNALFGIGVASGKDK+HVDSVIVVSNDK+HVDSVIVVSNDKLLEYIGSIPIAESFK+HVDSVIVVSNDKLLEYIGSIPIAESFKEADTILK+IAQESGALVIGIVTKPFIFEGR+IKVLGVGGAGNNAIR+IKVLGVGGAGNNAIRR+KGNALFGIGVASGK+KGNALFGIGVASGKDK+KHVDSVIVVSNDK+KHVDSVIVVSNDKLLEYIGSIPIAESFK+KVVEGADLIFIAAGMGGGTGTGAAPVIAK+LLEASIEGAK+LLEASIEGAKDIIVNITGGR+L…	0.00542446	-2.26556
	MMCGM12_00676	50S ribosomal protein L23	94	DNVYTFLVDK+DNVYTFLVDKK+EGQKLDVLSDL+HITEVLKKPVLTEK+KTFEEIFEVK+MHITEVLK+MHITEVLKKPVLTEK+SFAGHKDNVYTFLVDK+SFAGHKDNVYTFLVDKK+YVGKKPSYKK	0.00546785	-2.2621
	MMCGM12_00653	30S ribosomal protein S11	129	ALQMAGLEITSIK+ALQMAGLEITSIKDTTPIPHNGVRPR+GIAHIHSTFNNTIVTVSDEK+GIAHIHSTFNNTIVTVSDEKGNVLSWSSAGAIGFK+GNVLSWSSAGAIGFK+KSTPYAAQLISEAAAK+STPYAAQLISEAAAK	0.00404385	-2.3931
	MMCGM12_00815	50S ribosomal protein L11	142	AGDVVPVVITAYDDK+AGDVVPVVITAYDDKSFDFVLK+DRAGDVVPVVITAYDDK+LEFMAMQAKPGAELASLGINMPAFTR+MPDLNANTIEAAMK+SFDFVLK+TQTVATVTLDDIR+TTPTAYMLK+TTPTAYMLKK+VAKLEFMAMQAKPGAELASLGINMPAFTR	0.00535903	-2.27083
	MMCGM12_00654	30S ribosomal protein S13	121	DLTEEQIK+DLTEEQIKNISMEISK+EVSLNIK+EVSLNIKR+ISGVEIPNNKR+NISMEISKYKTEGELR+RVVVSLTYIYGIGLPTAQSVLK+VKDLTEEQIK+VKDLTEEQIKNISMEISK+VVVSLTYIYGIGLPTAQSVLK	0.00536167	-2.27062
	MMCGM12_00261	Transcription elongation factor GreA	157	AKVIDDSKTHSTGEVK+DISKPYK+EIILTQEGLEELKAELK+EVETLINR+IGSTVQFVSSLDNK+IKEVETLINR+IVGAIEADPFSNLISNESPIAK+KVNTTVEIK+KVNTTVEIKDISKPYK+NQGDLSENADYDAAR+SKEIILTQEGLEELKAELK+VIDDSKTHSTGEVK+VIDDSKTHSTGEVKIGSTVQFVSSLDNK+VNTTVEIKDISKPYK	0.00499625	-2.30127
	MMCGM12_00033	30S ribosomal protein S6	137	ELVTKLDAILAENGK+GFYHVVIVEATTQAIK+GFYHVVIVEATTQAIKEFER+IDKNVVR+ILESNDLGLLDFTYEINHK+ILESNDLGLLDFTYEINHKK+KGFYHVVIVEATTQAIK+KGFYHVVIVEATTQAIKEFER+KKGFYHVVIVEATTQAIK+KKGFYHVVIVEATTQAIKEFER+KYEVMYILDQDVK+KYEVMYILDQDVKDTK+LDAILAENGK+TDMTKYEEEQREK+TLVLNTENIQNYEQSVVLSK+YEVMYILDQDVKDTK	0.00483148	-2.31583
	MMCGM12_00675	50S ribosomal protein L2	282	DDDGKYVTLR+DIFGTISTIEYDPNR+DIFGTISTIEYDPNRNAFICLINYVDGEKR+GIRPTVR+GSVMNPNDHPHGGGEGR+KSPVTPWGK+KSPVTPWGKK+KVLAECYATIGEVGNEEYNLVNWGK+NAFICLINYVDGEK+NAFICLINYVDGEKR+NIPEGTLLHNVELKPGK+NIPEGTLLHNVELKPGKGGQIAR+QKYRIIDFK+SAGSSVQLLGK+SAGSSVQLLGKDDDGK+SAGSSVQLLGKDDDGKYVTLR+SPVTPWGK+SPVTPWGKK+VLAECYATIGEVGNEEYNLVNWGK+VVASENADIK	0.00531054	-2.27478
	MMCGM12_00371	50S ribosomal protein L19	127	FDIINNQLR+IKEGDKFR+IKEIMPTK+IQSFEGLVIK+SGDTIRVDVK+SKFDIINNQLR+TFPLHSPIIDSVTLIK+TFPLHSPIIDSVTLIKR+TQGSGITYSVVVR+TQGSGITYSVVVRK	0.00555731	-2.25506
	MMCGM12_00777	Protein NrdI	157	DVIKPVGIPFVVYFSSISNNTHR+DYVLVTPTYSGGGEYVEGAVPK+GVISSGNTNFGDTFGIAGPIISK+GVISSGNTNFGDTFGIAGPIISKK+IPYELDQSISVNR+KLNVPFLYQFELLGTQYDVSQIK+KVTDKDVIKPVGIPFVVYFSSISNNTHR+LNVPFLYQFELLGTQYDVSQIK+VTDKDVIKPVGIPFVVYFSSISNNTHR	0.00407188	-2.3901
	MMCGM12_00674	30S ribosomal protein S19	88	EFIPVYITEDMVGNK+GPFVDESLFK+GPFVDESLFKK+KGPFVDESLFK+KGPFVDESLFKK+LGEFAPTRK+STIFPEFIGK+TFGVYNGKEFIPVYITEDMVGNK	0.00534426	-2.27203
	MMCGM12_00614	Phosphoglycerate kinase	404	AHASNVGIASNIK+AHASNVGIASNIKVSAIGFLVEKELK+DIDVKNK+DKFSWISTGGGASLEFMEGK+DKFSWISTGGGASLEFMEGKELLGISAIQDK+DKIVVPVDTACAK+EFADVSPTIFEGNIPDEWDGLDAGPK+EIILVENTR+EIILVENTRFEDVLDDQVVK+EIILVENTRFEDVLDDQVVKYESK+FEDVLDDQVVK+FEDVLDDQVVKYESK+FSWISTGGGASLEFMEGKELLGISAIQDK+GQELEQAISSLQSK+IGVIENLLPK+IIAALPTINYLLENDAK+IIAALPTINYLLENDAKIVLFSHLSR+IVLFSHLSR+IVVPVDTACAK+KPFIAILGGAK+MLSQAVNEPK+MLSQAVNEPKKPFIAILGGAK+NNYE…	0.00528885	-2.27656
	MMCGM12_00238	Phosphate acetyltransferase	322	ATIEVAHQVMQLPNYVGAMLVK+EFSEEFVK+EVPSEIK+EVPSEIKNNSSIK+FKNCLLTK+GATFIDVLNTAIMTLHLSY+GDENYIFTDCALNIKPTSEQLVEITQMAVDFAK+GKATIEVAHQVMQLPNYVGAMLVK+KSIVFPEGESEIIQSVAK+LGLPILLFK+LNQADCMLSGLNNTTADTIRPALQIIGTKPGYNIASSIFIMSK+MGGFEAIGPFVLGLNQPVNDLSR+MYTLEEIKNQLVLK+NVEAALLSYSTNGSGK+NVEAALLSYSTNGSGKGEDVDR+NVEAALLSYSTNGSGKGEDVDRVHK+QTPDIFVFPDINAGNIGYK+SIVFPEGESEIIQSVAK+SSQNDYVCEGEIQFDAAFDKK+TICLDEFDTKEFSEEFVK+…	0.00599902	-2.22185
	MMCGM12_00153	30S ribosomal protein S12	139	GINTLIKK+GTLDTQGVAK+GTLDTQGVAKR+LTNGMEVNAYIPGEGHNLQEHSVVLIR+PTINQLVK+TKAPALNR+VKDLPGVR	0.00474899	-2.32331
	MMCGM12_00154	30S ribosomal protein S7	155	AIENIKPHLELK+DVLADPIYNSK+EKTNKEPIEVFNK+GIAQSIIYDAFNIIK+GIAQSIIYDAFNIIKEK+IGGANYQVPVEVSAER+LANEIIDASNNIGGSVK+LANEIIDASNNIGGSVKK+RGIAQSIIYDAFNIIK+RIGGANYQVPVEVSAER+TNKEPIEVFNK	0.00515124	-2.288
	MMCGM12_00651	50S ribosomal protein L17	119	DIDADKKETALQK+GDNAPMVIIK+GQNTAWR+KGDNAPMVIIK+NGGYTSILK	0.00507868	-2.29416
	MMCGM12_00772	Adenylosuccinate synthetase	432	AHLIFDWHTLIDQLQEENR+AHLIFDWHTLIDQLQEENRK+AHLIFDWHTLIDQLQEENRKENK+DILKENLDYHNQIITK+ENLDYHNQIITK+FAGGDNAGHMIEFNNK+FAGGDNAGHMIEFNNKR+FVLFEGAQGVLLDIDHGTYPFVTSSNCSANNASIGTGIHNK+GIGPTYADK+GREYGSNTGKPR+HKVTIIPSGVFNPK+ICDFQNPNFK+ICDFQNPNFKDILK+ICDFQNPNFKDILKENLDYHNQIITK+ICTHYKLDGK+IEEIVKVPFLGFSVGPDR+IEEIVKVPFLGFSVGPDRK+IGWLDLVALK+IIDWFPASDYELKK+ITDYFSQK+KCEPLYEELDGWNQDITK+LNESNISTDNVFISDR+NIIGNGTVINLK+NN…	0.00368837	-2.43305
	MMCGM12_00784	PTS system glucose-specific EIICBA component	745	AFGANIMPTLSK+AFLLPIALLPIAGVFLGVGAAIAANTPEQSALWFIGK+DCMCEEPNKDEEQPVSEMK+DCMCEEPNKDEEQPVSEMKVEEK+DEACGCEKDCMCEEPNKDEEQPVSEMK+DEACGCEKDCMCEEPNKDEEQPVSEMKVEEK+DSGVAAITAVVGFLVFNGVQAPLFTQGQVQSDK+ELWGAVGDQIISQR+FGFMLLGLPAAALAMWLAAPK+FGFMLLGLPAAALAMWLAAPKENR+FGQVSGTLPYGTDSLIFEIVER+FHQTQLPTAISFFSGTK+FQSGKFGFMLLGLPAAALAMWLAAPK+FQSGKFGFMLLGLPAAALAMWLAAPKENR+GNNIQIVYGGEQEAIKPR+HVSNSLTGSNMGILSLNTGVLGGIFVGAIAA…	0.0031334	-2.50384
	MMCGM12_00509	50S ribosomal protein L33 2	47	CTVCKNENYIGK+CTVCKNENYIGKNDK+CTVCKNENYIGKNDKK+NENYIGKNDK+YCSNCNKHETHK	0.0044327	-2.35323
	MMCGM12_00042	Phenyllactate dehydrogenase	328	AFGCEVLGYDIKPNNNFEDVIK+DGAILINTSR+DHNCVIVR+DQGVEYVFTR+DSEVQFFEK+ELISKMKDGAILINTSR+GQIQDEQAILDAIK+IDLIKDHNCVIVR+KSSYWAYQSVNK+MDQYGFSK+MKDGAILINTSR+NKYNYELTLAQGVLTLDR+NKYNYELTLAQGVLTLDRIDLIK+NKYNYELTLAQGVLTLDRIDLIKDHNCVIVR+NSVVGIIGTGR+SSYWAYQSVNK+TLLQAIKDQGVEYVFTR+TVGFDHIDIPTGHELGFK+VASYSPTAIAELAFSLAHSLSR+VASYSPTAIAELAFSLAHSLSRK+VASYSPTAIAELAFSLAHSLSRKSSYWAYQSVNKNFK+VIFFGVR+VLLTPHIGSYTDEAASNMIEYSLD…	0.00319319	-2.49564
	MMCGM12_00803	Uracil phosphoribosyltransferase	207	AFTEIKHPLIIDK+AGIGMLDGIQK+DEETLEIHQYFAK+DFRENLNEIAQLMVYEIFR+DIDKSYVIVVDPMLATGGSACK+DLKLEPVEITTPVAK+ENLNEIAQLMVYEIFR+FVCLVAVEPGIK+FVCLVAVEPGIKR+GYIVPGLGDAGDRIFGTK+HPLIIDK+IAHVGLYRDEETLEIHQYFAK+LQEQHPDVEIYAASK+LQEQHPDVEIYAASKDEK+LQEQHPDVEIYAASKDEKLNEK+RLQEQHPDVEIYAASKDEK+SYVIVVDPMLATGGSACK+TTGYTINQPVVLVPILR+TTKDIDKSYVIVVDPMLATGGSACK	0.00261044	-2.58312
	MMCGM12_00399	Trigger factor	428	ANLVVPGFR+ANLVVPGFRK+DDELVKDLNLPDITTYEQLEQK+DFVLEIGSNQFVPGFEDSMIGLK+DLNLPDITTYEQLEQK+DVKKEFEDQLAQQK+EFEDQLAQQK+EKILPAKDDELVKDLNLPDITTYEQLEQK+EKQADDQIQKGDIVTFDFK+ENIVASEEAINAK+FPEEYIPSLAGK+GDIVTFDFK+GYVDDQAFEGGEAK+GYVDDQAFEGGEAKDFVLEIGSNQFVPGFEDSMIGLK+IKSFLVASEIK+ILPAKDDELVK+ILPAKDDELVKDLNLPDITTYEQLEQK+IQNDNSPTPVIVK+ITQEEIDEELKSDATHR+IVVKPAFDFALSQENK+IVVKPAFDFALSQENKIQNDNSPTPVIVK+KEFEDQLAQQK+KPVVE…	0.00483674	-2.31536
	MMCGM12_00656	Translation initiation factor IF-1	74	AKETEMEFEGTVVEVLPNAQFK+ILPGDKVTIVISPYDMTR+LENGVVINAHVSGK+VKLENGVVINAHVSGK	0.00546514	-2.26232
	MMCGM12_00527	Cell division protein SepF	138	DFLSGVLYIK+DFLSGVLYIKK+DSYTQTSNQFNQNHQTNTSNMNQTDMNK+DSYTQTSNQFNQNHQTNTSNMNQTDMNKSPINTYVFSPMK+FKDFLSGVLYIK+FSEVQSIVDTLLDQK+FSEVQSIVDTLLDQKVVVVDFK+LNENIYK+QNEQDQDQIELELTDSDIFEQESPVLK+SPINTYVFSPMK	0.0044251	-2.35398
	MMCGM12_00311	Aminopeptidase YpdF	358	ACDITDQVFQAALDFIKPGITEK+DDWEIANIK+DDWEIANIKK+DFDLIGINCSK+DIELHHFSK+EGVIAGDIHK+EGVIAGDIHKQVYDFIDKK+ENMTITIEPGIYIPDLGGVR+FIDDKFLEFGADK+FIDDKFLEFGADKISFDTIIASGVNGSMPHAVPSDK+FLEFGADKISFDTIIASGVNGSMPHAVPSDK+HEIINELLEK+HEIINELLEKNNADAILLYSPENR+IEDDVLVTK+ISFDTIIASGVNGSMPHAVPSDK+ISFDTIIASGVNGSMPHAVPSDKVINNNELITIDMGCFYNGYCSDQTR+KACDITDQVFQAALDFIKPGITEK+LVEIYNIVYEAQSLGISLVK+MIKDDWEIANIKK+MTKHEIINELLEK+MTKH…	0.00438714	-2.35772
	MMCGM12_00088	30S ribosomal protein S20	81	AELVNHAVSLVDK+GIFKDNK+SNDDANKAELVNHAVSLVDK+SNDDANKAELVNHAVSLVDKGLKK	0.00411103	-2.38594
	MMCGM12_00230	Pyruvate kinase	478	AEIADLLATK+AEVTDVYFATELGADATMLSGESAAGDYPFLTVHTMSTINKR+ALNKPISIILDTK+ALNKPISIILDTKGPEIR+ANANHIQIISK+ATAFNHHIVK+DEKDILFGCEQGVDYIAASFVNTAENVR+DILFGCEQGVDYIAASFVNTAENVR+ELFNNGMTTIR+FKDNKQEVVK+FRPNVTILGVSPDK+FRPNVTILGVSPDKK+GDLGLEIPYYDVPYWEK+GKIVIVATQMLETMTENPSPTR+GQSITIYTDTYSYLNK+IESQVGLDNIDEIIEESDGIMIAR+IVIVATQMLETMTENPSPTR+LELTVDSVEPQIIK+LWTSFGVWHSIFMNK+LWTSFGVWHSIFMNKVDTLDNLDNNIEK+RVNLPGIDFSLPFLSE…	0.00380096	-2.41999
	MMCGM12_00473	Sigma factor SigB regulation protein RsbQ	264	DRTFELIEQGLDAIK+DRTFELIEQGLDAIKIPSLLILGEK+GVEMHWMK+IPSLLILGEK+IPSLLILGEKDGVILR+IPSLLILGEKDGVILRDECLDYFK+IVENFLNK+KLIFITPMNKPQR+KTGHMVFQENFEEFIK+LIFITPMNKPQR+MNLIYDYNYVFK+NNNNDNESIIFVHGYNSSPR+NVVAIGHSMGGGVISIAYK+QEFDPYVYNNDVIVELGEPK+QEFDPYVYNNDVIVELGEPKDR+SNYYALQFPGSNLVK+TFDEYINNTLSSLYYDPSILTSNQEWMK+TFELIEQGLDAIK+TFELIEQGLDAIKIPSLLILGEK+TGHMVFQENFEEFIK	0.0038651	-2.41273
	MMCGM12_00663	50S ribosomal protein L6	180	GVEIQAVKPTELVITGIDK+GVEIQAVKPTELVITGIDKQLVGQVAANIR+IAENNLITITGSK+IEVEENK+IEVEENKLITK+IEVEENKLITKR+LLQIPNGVEVK+LNLSLGYSHPVEFEIPK+LNLSLGYSHPVEFEIPKGVEIQAVKPTELVITGIDK+NETIIRK+QFSPLIK+QLHGTTNSLLQGMLTGVSEGFK+QLHGTTNSLLQGMLTGVSEGFKK+YKNETIIRK	0.00396331	-2.40183
	MMCGM12_00776	Ribonucleoside-diphosphate reductase subunit alpha 1	720	CEFDKWTPQTNR+DMALFSPYDVQK+DNKDMALFSPYDVQK+DQDNFQLDVK+DYDVQIPSQTDWIQLVEEIKK+EFSDSIYNAISALDIVSR+ELFKDYDVQIPSQTDWIQLVEEIKK+ERLDYLLENK+ETGSPIKNISGLSSGPIPVMK+FADGSWFDKYTK+FASFDESR+FQPATPTFLNAAK+FQPATPTFLNAAKK+GGGVAICLTNLR+GNAQNHAVGLGAMNLHGFLATNK+IFSKDQDNFQLDVK+IIMSNLCSEIVQVSTASEYSSDLSFVK+ILEDSFTYADQLGQR+IMYDSPEAVDFTNMFFYTVAYNAFK+IRQDVLENSENYECDACK+IRQDVLENSENYECDACKI+KFFLTVAELHFESGYPYILFEDTVNRR+KTGLAN…	0.00375639	-2.42511
	MMCGM12_00546	30S ribosomal protein S2	292	ALWEIEEEEKK+ALWEIEEEEKKGR+EAALRSGNFYINNR+EELSAAGVQYGHQTK+EELSAAGVQYGHQTKR+EITREELSAAGVQYGHQTK+EITREELSAAGVQYGHQTKR+LNIPVIAICDTNADPDMIDYVIPGNDDLQESVNLIINILVEAYAEGAQIK+LPAAIVVVDPK+LPAAIVVVDPKGDEIAVK+NKNHIIDLEK+QMHKLPAAIVVVDPK+SGNFYINNR+SREITREELSAAGVQYGHQTK+SREITREELSAAGVQYGHQTKR+SYIYGVK+TITHLNTAQK+VMTPVVENQSTEQQASENVSNTQVSNEPVTPVVEVEK+WLGGTLTNLK	0.00369935	-2.43176
	MMCGM12_00506	50S ribosomal protein L21	100	IKGEVNDKVTFDEILMIDGQIGTPTVVGAK+VEPGQEIFIEK+VTFDEILMIDGQIGTPTVVGAK	0.0037544	-2.42534
	MMCGM12_00227	Glycerol kinase	505	ALITDKQGNIIAVEQSEFTQYFPK+ATLEAIAYQANDVVDAMGK+ATLEAIAYQANDVVDAMGKDMK+EGWVEHDAIEIWNTQR+ETAVIWNK+ETAVIWNKETGLPIYNAIVWQDQR+ETGLPIYNAIVWQDQR+GAIFGLDR+IASSIGDQQSALFGQLCLEK+IKIASSIGDQQSALFGQLCLEK+IVYNAIETEWYAGQVKDDR+KPIEIFK+KPIEIFKVDGGAANNK+KYILTLDEGTTSAR+LTGGEVFVTDHTNAQR+NILPEIK+QGNIIAVEQSEFTQYFPK+RVYVVPSFTGLGSPYWDSFSR+SALVQVLNK+SCSEVYGYTFK+SGIDPSQIEAIGITNQR+SGLIINPYFSGTK+SNHGLLTTVAYSFK+SNHGLLTTVAYSFKD…	0.00380977	-2.41899
	MMCGM12_00356	DNA-binding protein HU	90	EGVNPSTGEK+ELIEEIIINENISK+ELIEEIIINENISKVDAEK+EVSVAGFGK+HLIDGKEVSVAGFGK+IFQTISK+KELIEEIIINENISK	0.00355686	-2.44881
	MMCGM12_00419	Adenine phosphoribosyltransferase	170	AEVIGMSFLIDLTFLHDVNLFDQYK+DAFKYTIDQMADFVK+DITPLLNNK+DITPLLNNKDAFK+EFVVDVK+EFVVDVKDFPK+EVYDVEYSLEYGTNHQQIHVGDLKPNDK+GFLLASAVAYAANK+GFLLASAVAYAANKR+KLDVDVVVAPEAR+KPNKLPR+LDVDVVVAPEAR+QGIVFKDITPLLNNK+QGIVFKDITPLLNNKDAFK+VVVIDDVLATGGTMQAIIDLVK+YTIDQMADFVK	0.00337094	-2.47212
	MMCGM12_00814	50S ribosomal protein L1	226	ADIVGGEELINR+ADKEGNIHLIIGK+EAEQAKADIVGGEELINR+EGNIHLIIGK+FKEALSK+GAVVLPAGTGK+IKNENWFDFDIIVATPEMMAK+NKVYPLTQALDLAK+NVTLSTTMGPGIK+TGTVTLDVAK+TKEAEQAKADIVGGEELINR+VKPQTVKGDYIK+VSFEIEKLEENFK+VYPLTQALDLAK	0.00337491	-2.47161
	MMCGM12_00837	50S ribosomal protein L9	147	ADQEEKELAK+DHLKADQEEKELAK+IATNNSIQTLK+IATNNSIQTLKDHLK+IATNNSIQTLKDHLKADQEEKELAK+IGINYVK+KTLEELTLHFK+LQTNDDKVFGSISSQDIVNQLK+LQTNDDKVFGSISSQDIVNQLKDVHR+NEIKEVSDGYAR+TLEELTLHFK+VFGSISSQDIVNQLKDVHR+VKLDFGIEAIIK	0.00390075	-2.40874
	MMCGM12_00233	Lipoate--protein ligase 1	334	AKEPIVFFWQNANTIVVGR+ALQPIITYLNQK+DVENILNQFDLEAIFAK+EFFKDINIDIDLNTFINDVVSSYVQNEK+EPIVFFWQNANTIVVGR+FNKKDVENILNQFDLEAIFAK+GFITLNLDVDNGVITNIK+IKWIELTDQEK+INLLISK+IYGDFLGTQGTEK+IYGDFLGTQGTEKLEAK+KDVENILNQFDLEAIFAK+MINLLISK+NFTSDDITNLLFKD+NQNAFAEINLEAAQK+NQNAFAEINLEAAQKDNVK+NTGGGTVYQDLGNVCYSLIVDNSTDDVDYQK+NTVFSLVK+NTVFSLVKK+RNTGGGTVYQDLGNVCYSLIVDNSTDDVDYQK+WIELTDQEK	0.00223817	-2.64991
	MMCGM12_00036	Bacitracin export ATP-binding protein BceA	344	ASQGDVFVLGSNLSLLK+DPDFEEMK+DQMHKYPHQMSGGQQQR+ENAEVGENLSSK+ENAEVGENLSSKK+EYIVIPNDQK+EYIVIPNDQKFEPGIK+GHIITTQNYKPNLDK+GHIITTQNYKPNLDKHIIELK+KDPDFEEMK+KNGMSIDEIFETIGMK+KNTEVSINIEQIQPISK+LDKSDFIVILGPSGSGK+NGMSIDEIFETIGMK+NPDILFADEPTGALDEEMGR+NPDILFADEPTGALDEEMGRK+NTEVSINIEQIQPISK+RTVGFVFQQYNLLTNLTAK+TTFLNIISGLDK+TTFLNIISGLDKASQGDVFVLGSNLSLLK+TTVIVVTHNPNIAK+TVGFVFQQYNLLTNLTAK+YPHQMSGGQQQR	0.0038313	-2.41654
	MMCGM12_00664	30S ribosomal protein S8	129	ILKEEGFISNFTVEGDVK+ILKEEGFISNFTVEGDVKK+KTINIELK+VYAQANEIPQVLNGLGISIVSTSQGIMTGK+VYAQANEIPQVLNGLGISIVSTSQGIMTGKK	0.00302627	-2.51895
	MMCGM12_00677	50S ribosomal protein L4	208	EIALNDYVWGIEPHQQAIYDTVISQQAALR+EKEELVVK+ENNLVIVDKFEFAKPSTK+GGGVTFGPTPDINYK+GGGVTFGPTPDINYKK+LQVLDIK+LQVLDIKGNEVK+SSNNITGVK+TISANQLNVFDLLNATK+VKENNLVIVDK+VKENNLVIVDKFEFAKPSTK	0.00317714	-2.49783
	MMCGM12_00206	50S ribosomal protein L20	119	INAAVRPEGLSYSTFMHGLK+KMLSELAINNSEEFK+KMLSELAINNSEEFKQIVQQAK+LANININR+MLSELAINNSEEFK+MLSELAINNSEEFKQIVQQAK	0.00379787	-2.42035
	MMCGM12_00661	30S ribosomal protein S5	254	AENQENTVEVITNAETESK+AENQENTVEVITNAETESKAE+ANEVPEAIKK+ATFEGLSSMQTLK+ATFEGLSSMQTLKR+FAAVVVVGNKK+GLVGMGTGK+KAENQENTVEVITNAETESK+KAENQENTVEVITNAETESKAE+KGLVGMGTGK+KNLVSVTLR+NLVSVTLR+NTTVPHEVLGTFGAGK+SKQVKDEFEEK+SLGSNNAINMIR+TEEMNVVETSSEMNSNVEK+VGTGIIAGGPAR	0.00363987	-2.43879
	MMCGM12_00668	50S ribosomal protein L14	122	EDGTYIK+FSENAAVLIK+FSENAAVLIKEDK+FSENAAVLIKEDKTPR+FSGIGDIIICSVISATPGAVIK+FSGIGDIIICSVISATPGAVIKK+KFSGIGDIIICSVISATPGAVIK+KFSGIGDIIICSVISATPGAVIKK	0.00314085	-2.50282
	MMCGM12_00734	Triosephosphate isomerase	248	AIIAYEPIWAIGTGK+DKGAYTGEISTTMLK+EMFNETDLDVNKK+GAYTGEISTTMLK+IAAQNVHYKDK+IIAGLAVPYVMLQTGLK+IYDKNTAEQIIIQYGGSVKPSNIQEYLK+MNGTNESLTDFLNQVDNK+MNGTNESLTDFLNQVDNKIDSSK+MPNIDGALVGGASLLASDYLGLVNYNE+NTAEQIIIQYGGSVKPSNIQEYLK+TATSSDAEEVCK+TIEFVNNQINIMFEGIK+TIEFVNNQINIMFEGIKK+TIEFVNNQINIMFEGIKKEDAIK+VIFGNWK+VLLENNITPIICCGETLQTK	0.00360114	-2.44344
	MMCGM12_00243	PTS system glucose-specific EIIA component	154	GDVVAILK+HAFGIQTK+IITLDEVEDDVFR+KGDVVAILK+LVTAFPTK+LVTAFPTKHAFGIQTK+MLGDGFAIYPTSNDFHAPVSGK+SPIIFTNNGGK	0.00465855	-2.33166
	MMCGM12_00081	hypothetical protein	456	AKPSADKDGYSK+ALSFTDSATTIGSK+ATTQINDETSFNLIK+DFKNGDKFDNEK+DFVGLSETEITK+DKQLLDDVR+EKELFENSLVIGASQSIYNDGISYSK+ELFENSLVIGASQSIYNDGISYSK+GIYDAANPANYYR+GKNFYDAIESLLK+GKNFYDAIESLLKDGNK+IDEEISK+IDEEISKSNTNIEAIKK+LGVLLTAGR+LISLMGISLLAASATVVTVACGK+NFYDAIESLLK+NFYDAIESLLKDGNK+NGDKFDNEKATTQINDETSFNLIK+QLLDDVRQSFVDLIEKNDEAKK+QSFVDLIEKNDEAK+QSFVDLIEKNDEAKK+SGVTPETTLK+SGVTPETTLKDFK+SINIDNNSNNEWK+SKTSSSGFLYPVLWL…	0.0030056	-2.52192
	MMCGM12_00155	Elongation factor G	689	AAPIQLPIGAEENFTGIIDLVEMK+AHLVEVAVEYDEELLMK+AREYSLLNTR+ATIVDGSMHEVDSNEMAYK+AYEFDGKPEENYK+AYEFDGKPEENYKEIEIPTNLLEQAK+EFNVATNVGAPQVSYR+EIEIPTNLLEQAK+ETIKLPGK+ETIKLPGKAEGK+EYINSAR+EYSLLNTR+GEIILESMVFPEPVIQLALEPK+GFEWVDK+GFEWVDKITGGR+GILPTGEEVER+GITITSAATTAFWK+GNYTMIFSHYAEAPK+GSYGHVVIEFEPNK+GSYGHVVIEFEPNKDK+GSYGHVVIEFEPNKDKGFEWVDK+GSYGHVVIEFEPNKDKGFEWVDKITGGR+GSYVLNSTK+GVINADFFPVLAGSAFK+HADDTEPFSALAFK…	0.00365496	-2.437
	MMCGM12_00368	30S ribosomal protein S16	92	IDKELTLK+INRNGQYIELVGTFNPLKDEVK+NGQYIELVGTFNPLK+NGQYIELVGTFNPLKDEVK+NGQYIELVGTFNPLKDEVKIDK+NGQYIELVGTFNPLKDEVKIDKELTLK+WLNNGAQPTDTVR	0.00301969	-2.51989
	MMCGM12_00670	50S ribosomal protein L29	138	AMQAAEQETVEPDTK+AMQAAEQETVEPDTKGETK+FLEEQYGQQSQTELNEADIQK+IELALSEK+IELALSEKR+KFLEEQYGQQSQTELNEADIQK+NLSVDELIK	0.00224651	-2.6483
	MMCGM12_00451	Glucose-6-phosphate isomerase	427	AKDLIVAITDK+AKDLIVAITDKNK+AKNELINDDLSNQAYK+DLIVAITDK+DLIVAITDKNK+FSVLTPVGIFPLLVSGINTDNIFNGALK+GLLPSSMIFSTDLHSLGQWVQEGPR+GLYHQDKVELIYAGNTMSSTYIYQLVEYLK+GNDYLGWLNWPNDYNK+GNDYLGWLNWPNDYNKTEYEQMK+GVIQAHSITGNMPNIVLEFDK+GYQTFVIPNDIGGR+ITKPNYDLNVPIDNDNYDGLNYLTNK+KGYQTFVIPNDIGGR+LLEKPGIK+MDDEQFGYLVYFFELALAMSAYLLDVNPFNQPGVEVYK+NELINDDLSNQAYK+NFGICVISK+NKNFGICVISK+NYLYNQGYK+QIHQIIINK+SFHQINQTALK+SGTTTEPGIS…	0.00318357	-2.49695
	MMCGM12_00845	Transcription termination/antitermination protein NusG	213	FPGYIFINMIMSEK+GAKPSPLTTEETLNMLVPNLEEIEQAHEQEQQEENLK+GAKPSPLTTEETLNMLVPNLEEIEQAHEQEQQEENLKNEAVNK+GAKPSPLTTEETLNMLVPNLEEIEQAHEQEQQEENLKNEAVNKK+GQWFVISCQTGHEEK+MTYEEIKQLEDEILEAK+NKFPGYIFINMIMSEK+NTPGVTGFIGSSGR+SASIEDEVFSIK+SGIHENEEGTVK+SGIHENEEGTVKDMDFSK+VKSGIHENEEGTVK+VKSGIHENEEGTVKDMDFSK	0.00309843	-2.50872
	MMCGM12_00905	hypothetical protein	211	FEIDENK+FNFTTFYQLGK+FSDVENKNLGNFEPSNKNTISQLDIKK+KLNVNESDLQELK+KLNVNESDLQELKTDSSSNGIGFGSVR+LNVNESDLQELK+LNVNESDLQELKTDSSSNGIGFGSVR+NLGNFEPSNKNTISQLDIK+NLGNFEPSNKNTISQLDIKK+NTISQLDIK+NTISQLDIKK+TDSSSNGIGFGSVR+TGDIWFLSQLDIKK	0.00109085	-2.96184
	MMCGM12_00671	50S ribosomal protein L16	137	EINFGEFGLMALDGAWIDNHQIEAAR+GNPEKWVAVVKK+GTIMFEVAQVNEQVAR+IFPHMAMTK+KGTIMFEVAQVNEQVAR	0.00269994	-2.56849
	MMCGM12_00228	putative protein MG039	387	EEAILPWK+EETLLVTQQQYDNIGK+GLINGLDPK+GVIVAPMLDGR+HLIPNINMDKTCTVYAGSRPIDVETNDFVIRPAK+IDSTIVAFNDEEMK+IDSTIVAFNDEEMKHVHMLYDR+ILDKSEAGIVNSVVFMVPTIHGK+LALETSSHNSGLVHGGFDPRPETLNAK+QAVGALVCNSSIAIDPVVLTTTLMR+SAFDKLDKK+SEAGIVNSVVFMVPTIHGK+SPAIASAPAIADMVCDLVK+TAKDEIIQAEVIVNVAGHYADIIANMVGYGDFK+TCTVYAGSRPIDVETNDFVIRPAK+VDNIFEIK+VMVGPTALDGVPK+VMVGPTALDGVPKEETLLVTQQQYDNIGK	0.00291528	-2.53517
	MMCGM12_00666	50S ribosomal protein L5	180	EAFALLQK+EQIIFPEVDYDK+EQIIFPEVDYDKVIR+GMDITIVTSAK+IGMPFEK+IVINMGIGDATTDPK+KLDAAISELEK+KMYDFLDKLINVALPR+LDAAISELEK+LINVALPR+LREGMAIGAK+LSGQKPIVTK+MYDFLDKLINVALPR+NQIVPELFK+SIMQVPK+TNKEAFALLQK+TSFDGFGNFTTGIK+YKNQIVPELFK	0.00283936	-2.54663
	MMCGM12_00229	ATP-dependent 6-phosphofructokinase isozyme 1	326	AGIEALVVIGGDGSYMGAQK+DIDSTLNMK+DIDSTLNMKK+EDKKPFINYLR+EINGYFSK+GGLFIGLENNK+GGTYLGSAR+GIEVYGINDGYK+GLVNGWFEK+IGILTSGGDAPGMNNAIAGVVK+IRDTMQSHNR+KAGIEALVVIGGDGSYMGAQK+KEDKKPFINYLR+KIGILTSGGDAPGMNNAIAGVVK+KPFINYLR+LPEFKELEVR+LTEMGINCIGLPGTIDNDISSTDYTIGFHTALNTIVEAVDR+SYGISAEEIAEK	0.00189123	-2.72303
	MMCGM12_00306	Transcription termination/antitermination protein NusA	584	ATKKEEKPVITTTK+DQEELLKQESMYK+DQEELLKQESMYKEYENNFNDFENEKEILLAEK+EEKPVITTTK+EILLAEK+ENMDILWNGDTTIQEVETNTYTPK+ENNYVLDINGTTAYLWK+EPVVEVQEFEIEK+ESIINGLK+ESIINGLKEGLQK+EYENNFNDFENEKEILLAEK+IDIIRWDEDQITYLINAMTPVK+IDINENTGLITMHQELK+IEDQITENK+IEDQITENKQPEIK+IEDQITENKQPEIKTEVETKPNIVEQVNK+IGDEYDIVVPDTQLSLAIGK+INIFSYSTALK+INIFSYSTALKENMDILWNGDTTIQEVETNTYTPK+ISDILKGEK+ISDILKGEKIDIIR+IYEQFVSLEGEVVQAK+KEEKPVITT…	0.00261406	-2.58252
	MMCGM12_00115	putative endonuclease 4	289	ANTFMIFTGPPQSTLR+CEEIKIPTLVLHPGSHTTGNYK+CEEIKIPTLVLHPGSHTTGNYKDSLNQIIK+DKVGVCLDTCHLHDAGYDLSK+DLVVHAPYIINIANSVDQNK+DLVVHAPYIINIANSVDQNKWK+DSLNQIIK+HANIGYGYVGFDTLVNVVFDKDFSNISK+IEIEDLLNK+ILETPYIDKKPPYK+ILETPYIDKKPPYKIEIEDLLNK+IPTLVLHPGSHTTGNYK+IPTLVLHPGSHTTGNYKDSLNQIIK+KPPYKIEIEDLLNK+QNNYLVGSVNEAISYK+RCEEIKIPTLVLHPGSHTTGNYK+RCEEIKIPTLVLHPGSHTTGNYKDSLNQIIK+TNTNHLYINQMHELMNSYK+VGVCLDTCHLHDAGYDLSK+VGV…	0.00223659	-2.65022
	MMCGM12_00056	GMP reductase	320	DKNLITSISLGVKPDEYK+DLQAIKR+ECDTTATLGK+EKMKDQVFIIAGNVATPK+EMTEDLQSSISYAGGK+EMTEDLQSSISYAGGKDLQAIK+EVEIDNCIYK+EVEIDNCIYKEYYGSASEYNK+EYYGSASEYNK+GSIFDTLK+GSIFDTLKEMTEDLQSSISYAGGK+HTFKLPVVPANMATIINEELAEK+IFDYDDVQLIPEMCIVNSR+KECDTTATLGK+KIFDYDDVQLIPEMCIVNSR+LKTGFGTGGWQLSALK+LPVVPANMATIINEELAEK+LVDQMVEQNLIPDYITIDIAHGHALSVK+MGASFCMIGSLFAAHLESPGK+MGASFCMIGSLFAAHLESPGKEVEIDNCIYK+MGASFCMIGSLFAAHLESPGKEVEID…	0.00267088	-2.57318
	MMCGM12_00635	Putrescine carbamoyltransferase	365	AFKPTYQVTPELMK+AFKPTYQVTPELMKK+AGDQALFMHCLPASR+ALKHETVLNLAK+ESLYDTTK+HETVLNLAK+HFIDTQELSK+KAGDQALFMHCLPASR+LGMNFVHISPQK+LTAQMGLLVYYLYPQIDK+LTAQMGLLVYYLYPQIDKSSNAVK+NLEYEDIK+NLEYEDIKFEDIK+NVEVYDEVIDSDNSIAFQQAENR+QANSGSVLVTDDLEQVK+SSNAVKDYYR+TNVCSSTMHITTK+TRVSFEAAMTLLGGHAQYLKPGELHLGVR+VKAFKPTYQVTPELMK+VSFEAAMTLLGGHAQYLKPGELHLGVR+YADVPVLNGLTDYNHPTQAICDVFTMLEYMPATK+YCGAVPELLK+YQSPQAWVDIAKENIK+YTYNNDY…	0.0126886	-1.89655
	MMCGM12_00812	50S ribosomal protein L10	165	AAEELGLVDLIPFLTQQNVFIFSNEDSISAAK+AEIVAEIVSK+EELYSMFASSLLYPLRK+KAEIVAEIVSK+KVMAAINAVAETRN+RAAEELGLVDLIPFLTQQNVFIFSNEDSISAAK+SAQGVAIAEYK+VMAAINAVAETR+VQALKQNIDIK+VVDTAGINEVASLPSK+VVDTAGINEVASLPSKEELYSMFASSLLYPLR+VVDTAGINEVASLPSKEELYSMFASSLLYPLRK+VYKDSLVR	0.00271368	-2.56628
	MMCGM12_00344	hypothetical protein	239	DLGFVSKNEK+LKDKIEVEVK+SIQEEKIDLNK+SLPDNKDETILAAVAK+SSDGQTYKDEAELQIESK+TNGSGTSGAGTTASTNGNSSDSAVIEVK+VGVYVGLSLLSVALLASSGFIIYR+VRDLGFVSK	0.00224323	-2.64893
	MMCGM12_00662	50S ribosomal protein L18	116	ALAANITQVVFDR+ALAANITQVVFDRNGYLYHGK+GVTLVSASTLK+KALAANITQVVFDR+QKVVGTAERPR+SNTNFYAQIIDDTK+SNTNFYAQIIDDTKGVTLVSASTLK+VVGTAERPR	0.00264372	-2.57762
	MMCGM12_00660	50S ribosomal protein L15	145	IDHESLINSK+ILANGTLTK+LGGKVEVI+QYTILNLSDLETLGLEK+QYTILNLSDLETLGLEKIDHESLINSK+SGGGVRPGFEGGQTPLFR+VGFTSLNQK	0.00277526	-2.55654
	MMCGM12_00548	Chaperone protein DnaK	591	AENYINIIETSLLQAGDK+AENYINIIETSLLQAGDKISAEQK+AENYINIIETSLLQAGDKISAEQKEQSQK+AEYNIDLSK+AEYNIDLSKEK+AVITVPAYFNDAQR+DAGTIAGLQVER+DYSPEQISAEILR+EAQENAANDEVK+EAQENAANDEVKK+EAQENAANDEVKKK+ELVKNENYEALEQK+HLVDLTIQPVK+HLVDLTIQPVKDALSAAK+HLVDLTIQPVKDALSAAKK+IIGIDLGTTNSVVSVIEGGQPIILENPEGQR+IINEPTAAALAYGLDK+IINEPTAAALAYGLDKQDK+IKAEYNIDLSK+IKAEYNIDLSKEK+IPAVQELVK+KTPSEINEVLLVGGSTR+LGGDNFDEEIIK+LGGDNFDEEIIKWLLGK…	0.00569458	-2.24446
	MMCGM12_00549	Protein GrpE	200	DLIQPLEILK+DLIQPLEILKK+GFEMIINQINNVLESHHIK+KNQYLNLK+KVVNAPNNNEVVQAYVK+LNTVLLEVQNLK+LNTVLLEVQNLKDLNETLK+QLNLAEISNLTK+TKLNTVLLEVQNLK+TKLNTVLLEVQNLKDLNETLK+VGDMFNPHLHDANEAVESDMYQTNQIVGVLSDGYMIHDK+VVNAPNNNEVVQAYVK+YGASNLAK	0.00457322	-2.33968
	MMCGM12_00778	Ribonucleoside-diphosphate reductase 2 subunit beta	339	ALIPYYTGTDPLK+DKVIHNYYSGYK+DLEVWNR+ELYAGFDIVDDAIR+FLQNLGYDSPFSEEETR+FLQNLGYDSPFSEEETRIEPEIFNQLSAR+GKLPNTSDIIR+IEPEIFNQLSAR+IPVSNDLSSWR+ITQNFWLPEK+ITQNFWLPEKIPVSNDLSSWR+LLYELIDLETAYLK+SLSSEWQQLVTR+SVNWNVINDEK+SVNWNVINDEKDLEVWNR+SYGTIFSTLCSSEQIEEAHEWVVK+SYGTIFSTLCSSEQIEEAHEWVVKTETLQK+VAAALMPGFLLYGGFYLPFYLSAR+VIHNYYSGYK+YYHESVSPIEFVK	0.00235425	-2.62796
	MMCGM12_00457	NADP-dependent glyceraldehyde-3-phosphate dehydrogenase	471	DCLTEVIR+DNCDITPLIDQK+DSGFGVQGIVDTLLFSTR+DVVLELGGKDPAIVLDDLDLEK+EIGDDIITNK+EIISGAFSYSGQR+GIFNVVTGR+GPDVFPFLGVK+GREIGDDIITNK+GVGVAISPFNYPINLAVSK+IADQLVPLLK+IFPCLVTGNTIVFKPATQGSLIGAK+IIIGDKQEK+ILEIINPVDFSVAGQVVSLTK+INKLTIGLPK+INKLTIGLPKDNCDITPLIDQK+LADFISFTGSVEVGKR+LAWEEPFGPVLPIIR+LEVGTVNINGK+LGELAYQANLPK+LLEISSTKDVVLELGGKDPAIVLDDLDLEK+LTIGLPKDNCDITPLIDQK+NLDQALTVAQK+NLDQALTVAQKLEVGTVNINGK+QDINDAFI…	0.00399097	-2.39881
	MMCGM12_00246	30S ribosomal protein S4	208	FGFSILETGK+FGFSILETGKEFSK+KMQGILGTNFLVLLESR+KVDIPSYLLSVGDLVEVK+LPERTELSSEISESLIVEWYNR+MQGILGTNFLVLLESR+QLVNHGHILVNGK+RFGFSILETGKEFSK+VDIPSYLLSVGDLVEVK+VKVSEYGQQLQEK+VLEALQNNEATLEFVK+VSEYGQQLQEK	0.00309381	-2.50937
	MMCGM12_00658	Adenylate kinase	213	ADDLSAEQVFNQIK+ADDLSAEQVFNQIKGELKI+CQEYMNAGK+EQTLPLIDYFK+GTQAEQLVNK+KEISLNTSLGLK+LNFIQVSTGDLMR+MNIMLLGAPGCGK+NIMLLGAPGCGK+NTNDKLIFDGYPR+QEGLCDFDNTK+SDDSLDKVQIR+SLEQMLDLYNKK+YVPDQIVNQIVSQFLK	0.00211768	-2.67393
	MMCGM12_00808	DNA-directed RNA polymerase subunit beta'	1255	AIVTPGQDIILGNYYLTTEEK+AKELEEVVYFVSHIVLEQGNQK+ALMLGSSAILGPK+APLESSSWLSSASFQDTAR+CYGLNLATASVVNIGEPVGVIAAQSIGEPGTQLTMR+DGLFDER+DKIQNELATVLR+DKIQNELATVLRK+DRPVLLNR+DVKNPIFVMVDSGAR+EAVKEFIYDFSQDIDK+EAVKEFIYDFSQDIDKVIENVQVQQPIK+EAVKEFIYDFSQDIDKVIENVQVQQPIKK+EDKLEGLK+EFIYDFSQDIDKVIENVQVQQPIK+EGLTVSEYFVSTHGAR+EKLQLTILDVIDLINDPNHR+EKLQLTILDVIDLINDPNHRDTK+ELEEVVYFVSHIVLEQGNQK+ELLDVTTPK+EMAITLFKPFVIQWLQDHEY…	0.00199231	-2.70043
	MMCGM12_00196	hypothetical protein	227	DLAVLVLRPDINK+DLAVLVLRPDINKEK+DYQDLETIQNQEDVFTNVDFENIPLPALLQTLNVGMENYK+ENIGFVSTEEISEIDAK+GLNLSTPIHPDNIK+IYNLFLNVEPIEFDTK+KLELVNIQSNLIAFFDQALR+KLELVNIQSNLIAFFDQALRK+KVVNSLIIDLQNK+LNESNEILK+LNESNEILKDLAVLVLRPDINK+LNESNEILKDLAVLVLRPDINKEK+LSEQNAELIKK+QRVEEIFELDGK+QRVEEIFELDGKESINK+QRVEEIFELDGKESINKK+VVNSLIIDLQNK	0.0010694	-2.97045
	MMCGM12_00270	Ribulose-phosphate 3-epimerase	225	AKPEMMTMHIESLKDDNTINK+KNNINWIHYDVMDFDFVPNLTFGSK+LDNVLVMSVEPGFGGQK+NELELCK+NELELCKK+NNINWIHYDVMDFDFVPNLTFGSK+QAGVDMIVAGSYLFGSDDFTKR+QNNILASLAISPK+TDVSLVYPYLDKLDNVLVMSVEPGFGGQK+YIIAPSVLSANFMELK+YIIAPSVLSANFMELKNELELCK+YIIAPSVLSANFMELKNELELCKK	0.00262989	-2.5799
	MMCGM12_00086	hypothetical protein	73	EAIAYANELTK+EAIAYANELTKK+LFDTQKEAIAYANELTK+QATVYHVTPYDGK	0.00190022	-2.72097
	MMCGM12_00470	Lipoate--protein ligase 2	345	AFNDADLQSYFFNEIKPEEVVK+ATGGGTIYIDSNSVNICYLIPYK+ATGGGTIYIDSNSVNICYLIPYKK+DGAYWLAIQIWAASNLK+DLLELEK+ELGAKNITQSGKNDLTIDGK+GTEILGNYAK+IDDTIVFPSIADPHIQMGYFQNPEVEVNFK+ISGDFFAK+KGTEILGNYAK+KIFNVDDLKDVNR+KVSGAAMMLLDDVIYGGNSLLYNVDYDAMSQVLNPNR+KVSGAAMMLLDDVIYGGNSLLYNVDYDAMSQVLNPNRK+LAIGTINFSLAIENQR+MTHEDLLKAFNDADLQSYFFNEIKPEEVVK+NDLTIDGKK+NITQSGKNDLTIDGK+NITQSGKNDLTIDGKK+NLDIFEFKDLMIK+NLDIFEFKDLMIKK+RATGGG…	0.00260389	-2.58421
	MMCGM12_00499	Putative N-acetylmannosamine-6-phosphate 2-epimerase	226	DTLNHNNIENDYQFLK+EILNLGIHSVVVGSAITR+EVDQLVDLK+EVDQLVDLKVDIIALDATLR+EVVNVPIIGLIK+EVVNVPIIGLIKK+HYDNSEVFITPTIK+IKEVVNVPIIGLIK+IKEVVNVPIIGLIKK+KHYDNSEVFITPTIK+KRPDQDLTNLIK+KVITKPIIAEGGIWTPQQAK+LSQVEHIKK+NTLIVSCQAVDDEPLNDSYVLSK+RPDQDLTNLIK+TKYPNQLLMADCSNINDAINAQNLGFDLISTTLR+VDIIALDATLR+VITKPIIAEGGIWTPQQAK	0.00318434	-2.49684
	MMCGM12_00303	Translation initiation factor IF-2	620	ADTQGSVEALK+ADTQGSVEALKNSLSK+AEEDHIEIR+AEPSKPVVVYGLNQVPK+AGDKFVVINDEK+AKGPVASVLVQQGTLEIK+AKGPVASVLVQQGTLEIKDIMIAGTTFGSIK+ANPDKFASGVVLEAHLDK+ANPDKFASGVVLEAHLDKAK+ASVGAISLSDISLASTVR+DGLVIVYGFNVRPDAIVR+DIMIAGTTFGSIK+EEDIFEAYK+EEDIFEAYKIEQIK+EEVNTGLIDGIFVYTEPLSVIEFATK+EISEAQLKK+ENILQTLLETVDDEK+ENILQTLLETVDDEKHLK+ERPPIVTIMGHVDHGK+ETTVTKENILQTLLETVDDEK+ETTVTKENILQTLLETVDDEKHLK+EVVLGQAQVR+FASGVVLEAHLDK+…	0.00280153	-2.55245
	MMCGM12_00446	hypothetical protein	978	AEFKDWTEWDTKNDNHK+ALIPTDSSGQDLTTK+ALTDGGLSSDEATKVDSAIEQNINNDSAK+AQGNTTSNLGSGSGANGGER+DGWDPSVNSQIK+DLEYATSIK+DNSTSGSSGSSGGSSSSGSSSNTSTTSNGVNNNK+DQESYTAGLTR+EEGIIAFIDGDGLHITK+EIPLLENGDLK+EIPLLENGDLKTDPIKGEYGAISNSQK+FIPDQVIDLNSATTDQK+FIPDQVIDLNSATTDQKK+FQGIQSVLETYVGNDAK+FQGIQSVLETYVGNDAKK+FQGIQSVLETYVGNDAKKDQESYTAGLTR+FSIYDFLTSGNNDANSWTWQNK+FSIYDFLTSGNNDANSWTWQNKETLNGK+GEYGAISNSQK+GIQTTNLDWK+GKQPIDL…	0.00206578	-2.68471
	MMCGM12_00126	L-threonine dehydratase catabolic TdcB	408	ALNKPVMIDSKPSIADGIAVK+ALNKPVMIDSKPSIADGIAVKK+EKENLTLIHAFDDIEIIK+ELMNIISIINSCGAK+ENLTLIHAFDDIEIIK+FVTEGSGAVTAAALMFDK+FVTEGSGAVTAAALMFDKLNIK+GQATIAYEIDQQIK+HGIIAASAGNHAQGVAYAATNLGLK+IIHYTPLHYADK+IIHYTPLHYADKLSALTGNNIYLK+ITQANYNITSITD+KVSDLTFSILNQYVDDVVVVSEEEIAETMLFLMENCK+LSALTGNNIYLK+LSALTGNNIYLKLENLQK+LVLSVNIPSDNKELMNIISIINSCGAK+MIGVEAANVNSYQQAK+MSHPFTVDEIK+NIDYCLVPIGGGGLMSGIATYLK+QVNPNIK+RLVLSVNI…	0.007196	-2.14285
	MMCGM12_00702	Phosphocarrier protein HPr	89	FSAIITDK+FSSHITIMAGEK+SIMNVMAMAIK+TGTEVTIQADGTDEEQAIK+VGLHARPASVLAK	0.00357358	-2.44678
	MMCGM12_00612	hypothetical protein	222	AKNHLAQLEQK+ANQLDEMNDPILEQGR+AVVMQNLASLLSK+GLHLQIENYPDLK+IPFAASAETK+IPFAASAETKK+NHLAQLEQK+QALQQNLYLQK+SDVASQLDTTIR+SGINVNDENR+SGINVNDENRSDVASQLDTTIR+VQHNASQIDNYLDQR	0.00224672	-2.64826
	MMCGM12_00045	ATP-dependent zinc metalloprotease FtsH	648	AAEEIKFGKDNVTTGAHDDFDKATAIAR+AAPAIIFIDEIDAVGR+AMTMHDKEIVSYHESGHALIGLK+AVAGEANVSFFSIAGSEFEEMFVGVGASR+DETLFSSK+DNVTTGAHDDFDKATAIAR+FGKDNVTTGAHDDFDKATAIAR+FSDVAGIEEEKSELVELVDYLK+FSDVAGIEEEKSELVELVDYLKQPAK+FTVNTNPNAINGFSDAFK+FTVNTNPNAINGFSDAFKNFVWR+GGAAGAGANGLFGMGK+GNAGGYTIMTPK+GNAGGYTIMTPKDETLFSSK+GTTQNLTIEQLNSLFDQGKPFNNVVLQR+GVLMEGPPGTGK+IDAEVER+IIDLDINDVKEEEDKDK+KAAPAIIFIDEIDAVGR+LPEAVIYEK+LPEAVIY…	0.00203952	-2.69026
	MMCGM12_00360	hypothetical protein	471	AFNGNISSWNTTNVK+AKEFNQDLSSWQTSHVYNMEQMFDGAEK+AKNFNQDISNWDTK+AKNFNQDISNWDTKK+DANSMFADNAK+DEWEEMVWKDPVK+DEWEEMVWKDPVKK+EFNQDLSSWQTSHVYNMEQMFDGAEK+FNQNLGK+FNSNISK+FNSNLDKWDTSHVESMK+ISDTIDLNGSLYENTVSK+KISDTIDLNGSLYENTVSK+KVVDMSNMFSEAEK+KVVDMSNMFSEAEKFNSNISK+LTKDENNKLNQK+NFNQDISNWDTKK+NIHYVQAFEMPK+NTSLIVEMLK+NTSLIVEMLKEK+QAVIDLWNKEFK+QEISDIDEVIQMGYYDDEGENYLKPFNK+QKQEISDIDEVIQMGYYDDEGENYLKPFNK+SEVIINNK…	0.00292614	-2.53356
	MMCGM12_00804	Serine hydroxymethyltransferase	413	DPSEENLEK+DTEQLDYQEIEK+EEEFKQVGLIIVNALKDPSEENLEK+ELFNAEHANIQPHSGSQANDAAYK+FPIYQSIK+FPIYQSIKY+GFKEEEFK+GFKEEEFKQVGLIIVNALKDPSEENLEK+KVDSAVFPGSQGGPLENLIAGK+LGTPAMTTR+LVAGGSDNHLINVDVK+NMIPFDTEKPFYTSGIR+QQSHIELIASENYVSQAVLELNGSVLTNK+QVASLCEK+QVASLCEKFPIYQSIK+QVASLCEKFPIYQSIKY+QVGLIIVNALKDPSEENLEK+STLQITGK+TQALLEASTDEFKEYGK+VDSAVFPGSQGGPLENLIAGK+VGAYLMVDMAHIAGLVAAGVHPNPMEYADIVTTTTHK+VVAMSLDAGGHLTHGYHI…	0.0021608	-2.66519
	MMCGM12_00443	3'-5' exoribonuclease YhaM	326	DINIEDHLIDTILR+DKQLLKPNTIVLLK+DKQLLKPNTIVLLKDTIVHEYR+DTIVHEYR+EFGSPIEPVLIEAVILSALDDLDAK+EFLTFPAAMSIHHNVTSGLFWHSYTLVK+EITLLQHMILASHGK+EITLLQHMILASHGKK+IEIDNWTQK+INDELSKIEIDNWTQK+INKEITLLQHMILASHGK+INKEITLLQHMILASHGKK+KWVVSEKDK+LADKLNLYKDQNNK+LADKLNLYKDQNNKINK+LLGHISIGNAEINK+QLLKPNTIVLLK+QLLKPNTIVLLKDTIVHEYR+TDLYITAPLDIK+TSYLELISLLNSINNQTYK+VEDYQVIDEK+VEDYQVIDEKDLLK+VIEISDVNGSDYSLEGK+VIVSTGSSGNNYLI…	0.00128312	-2.89139
	MMCGM12_00082	Asparagine--tRNA ligase	454	APTFVTNYPK+ASLTVSGQLHAEAFAQAFK+ASLTVSGQLHAEAFAQAFKK+CKEVNIDIDQLEWYNNLR+DGHKFEVSDIEFGLDLGTEHER+DVIPFPR+EDADYEKDFFGK+EDADYEKDFFGKK+EHTTEYLR+ELEFCNEHLENGLIDK+ELEFCNEHLENGLIDKLNNVR+FELQADEIELIDQAIEDYPLQK+FELQADEIELIDQAIEDYPLQKK+GYEQALQAR+HAAEFWMIEPEVAFADLKDNIQLIQDMVK+ITTYTQAIEILK+LVMYITGASNIRDVIPFPR+NFVYIHSPIITSNDAEGAGEAFLVTTR+QIFEQHSELLDKEVEILGR+QNDDNKTVAAVDLLVPGIGELVGGSQR+QNDDNKTVAAVDLLVPGIGELVGGSQ…	0.00179141	-2.74656
	MMCGM12_00266	NADP-dependent 3-hydroxy acid dehydrogenase YdfG	239	AESIYGPVDLLINNAGIMPMDQYVDQSLEDKYNTLDVNIK+DFNQLNDAVK+DFNQLNDAVKK+EILDNLNLPNTITAK+FAVNAITEQVRR+FSLIEPAIVDTNLLSTTK+GYPLLILAR+KAESIYGPVDLLINNAGIMPMDQYVDQSLEDKYNTLDVNIK+KEILDNLNLPNTITAK+MKPLVVITGASSGIGLACAK+NSLNGGLKPEQLAEVIYYIYSLPQDVVIPELMISHTNQK+QNHGTIINISSVAGR+RKEILDNLNLPNTITAK	0.00209793	-2.678
	MMCGM12_00445	hypothetical protein	718	ATNNGGNESVEWYK+DKLKDSFISYDINLK+DKQNDAYIWNNDPK+DKQNDAYIWNNDPKK+DNGEALVANNNDK+DNGEALVANNNDKWYVSLK+DNNIESLSGDLK+DSFISYDINLK+FDKPSITDELSQK+IILNNVSK+KAEEVLK+KQVLLDQLEAITAK+KSNDIQELSAAK+KSNDIQELSAAKK+KVEVTYSDNSK+KVEVTYSDNSKK+LFNDLLGHAYIDSNLFVDKNDNK+LISDIQSNYSQVDK+LSKPTEQDYITK+NDKFDKPSITDELSQK+NKDNNIESLSGDLK+NKYTDNLNNLSK+NNNNTSSSGSSSNGGGSNGGTTWLR+NPDVQNAAK+NSNDKFETDGQGIMQYR+NTGSNGGAGSNGSNYELNVMQNTWVNLND…	0.00155632	-2.80762
	MMCGM12_00242	Phosphoenolpyruvate-protein phosphotransferase	573	AAIFDAHQDIANDPAIK+AAIFDAHQDIANDPAIKEEVVQLIK+AFVEECKLELDKENIK+AFVEECKLELDKENIKYDK+ALECQTSQQVNDLVEEFLK+ALPILLGLDLDAFSMSATSVLK+EEVVQLIK+EIKLDVQK+FKDKPSLTK+GFLTNVGGR+GIAASDGISLAK+IISHILGLEIHDLSTIDK+IISHILGLEIHDLSTIDKEVIIISDDLTPSQTAQLDK+IISHILGLEIHDLSTIDKEVIIISDDLTPSQTAQLDKK+KLIEANIGSTNDIQSVLDSGAEGIGLFR+LELDKENIK+LELDKENIKYDK+LEQAINQTITDLK+LEQAINQTITDLKK+LIEANIGSTNDIQSVLDSGAEGIGLFR+MNQNVSYLYQPLNPSLLR+…	0.0018469	-2.73332
	MMCGM12_00031	30S ribosomal protein S18	75	DIELLKK+FISPNGQILPR+KVNFFQK+YIDYKDIELLKK	0.0022615	-2.64541
	MMCGM12_00150	hypothetical protein	304	AKESNPLMVNELIQGVVK+AKESNPLMVNELIQGVVKK+DELFHSSK+DNKHFLQEMHTIIK+DNKHFLQEMHTIIKK+EDGALPIYSLLK+ESNPLMVNELIQGVVK+ESNPLMVNELIQGVVKK+EYTYFMQWDPNKEAK+FVVPLLNR+GISLIEFYFVPNIK+IKEYTYFMQWDPNK+IKEYTYFMQWDPNKEAK+KYENISDFIYTFSNVENDDVLIR+LDLDTNQADFEFVKDELFHSSK+MNSHSLVFNYR+NEIDVLELLDAIVPK+NGVLAVSGFIK+NNSLFYIREDGALPIYSLLK+NSHSLVFNYR+QSTTNLEASK+RLDLDTNQADFEFVKDELFHSSK+TFEEWMVNNNFDSAYIPVTIVNER+TVLNTILLTNTFTK	0.00208047	-2.68163
	MMCGM12_00322	Transketolase	656	ACNWNTIK+AQLSDKPTYIEVK+DIPNNDEATR+DVHGAPLNDDITK+EFGMGAINNGIAAHK+EYQNLIINK+FGESAPANSVIK+FGESAPANSVIKEFGFTK+FILSAGHGSALLYSALHLSGYDLSIDDLK+GADNQFTSLNK+GEIEEEYWNQLK+GLIPVASGFFVFADYLKPAMR+HDFNLIHHYTYVLCGDGDLQEGISQEAISFAGK+IKGADNQFTSLNK+KAQLSDKPTYIEVK+KGEIEEEYWNQLK+LASIMQLQQLYVFTHDSIAVGEDGPTHQPIEQLSMLR+LILIHDSNDVQLDSNVVDVQIEDMHKR+NPEWFNR+NPEWFNRDR+QDKEYQNLIINK+SGHPGIVLGAAGIVYVLFNK+TIPNHVVLRPADYSETIACYK…	0.00239522	-2.62047
	MMCGM12_00885	DNA-binding protein HU	323	FGKFETVEK+FGKFETVEKEAQMK+GMLLDELYEDPEFIEMTK+IGADFMTALTGFGVTLAKPVK+KTYPQVTK+MNPLTQEQIEVPAHK+NLVAGDHVVLAK+TEGDVIVETESEEQPMK+TEGDVIVETESEEQPMKK+TIQVEDSTTK+TYPQVTK	0.00296617	-2.52766
	MMCGM12_00753	Purine nucleoside phosphorylase DeoD-type	217	AATILTVSDNLNDHSNDLTAK+EHNLDVVDMESFALFYLANHFNK+EHNLDVVDMESFALFYLANHFNKK+HIDKNADIANIVLIAGDPK+IGTVIEAK+KAATILTVSDNLNDHSNDLTAK+LDIKEHNLDVVDMESFALFYLANHFNK+LDIKEHNLDVVDMESFALFYLANHFNKK+MHIDKNADIANIVLIAGDPK+MHIDKNADIANIVLIAGDPKR+MYQDVLEK+NADIANIVLIAGDPK+NADIANIVLIAGDPKR+NAFSEVNIFEPNK+NAFSEVNIFEPNKTGWQINQPSLDLNIGLK+QREIATLKMYQDVLEKLFAN+RTKWAAENLLTDYK+TGWQINQPSLDLNIGLK+VGTCGTYNNNIK+VSFATSGMGQPSIAIYVHELFN…	0.00617556	-2.20925
	MMCGM12_00504	50S ribosomal protein L27	93	GGDDTLFALIAGTVK+GGDDTLFALIAGTVKYEK+IHPGLNVGR+KSDGQFTNAGSIIYR+SDGQFTNAGSIIYR	0.00185968	-2.73033
	MMCGM12_00672	30S ribosomal protein S3	233	DLTLFIK+MNNSQIMAKPR+NNIDYALYEAPTTYGQIGVK+SPDADATLVAR+TARPAIVLGQEGK+VIEIKSPDADATLVAR+VWINHGEVFKK	0.00236287	-2.62638
	MMCGM12_00789	Carbamate kinase 1	310	IVIAIGGNALGNSPIEQLEIVK+IVIAIGGNALGNSPIEQLEIVKK+NDAAFLKPTKPIGSFMNESEAK+NINKPTVSLITQTLVDKNDAAFLKPTKPIGSFMNESEAK+NINKPTVSLITQTLVDKNDAAFLKPTKPIGSFMNESEAKK+SKIVIAIGGNALGNSPIEQLEIVKK	0.00287029	-2.54192
	MMCGM12_00888	Aspartate--ammonia ligase	326	DDVVDYK+IGYDLPDKKPHSK+INDGLNGDIPVVFTPNQWNEDLEIVHSLAK+INFKYPDLIDKLPK+LPLTIGGGIGQSR+MLNKTDSDLGLYHDQVLNDKLPLTIGGGIGQSR+QLTFIDSLDLYNKYPNLTAEQR+QLTFIDSLDLYNKYPNLTAEQREDEVAR+QTQQAIQDIK+TDSDLGLYHDQVLNDKLPLTIGGGIGQSR+VSAPLFVTSESK+YALDKYNFNFGEGIWADMNAIR+YPDLIDKLPK+YPNLTAEQREDEVAR	0.0011879	-2.92485
	MMCGM12_00624	DegV domain-containing protein	279	ALKEALSLLKEEIKDLK+DKFYNLLNSQVLK+DLYVIPLMIVTQDNQTYYDDENLSKDK+DLYVIPLMIVTQDNQTYYDDENLSKDKFYNLLNSQVLK+EALSLLKEEIKDLK+EEIKDLK+FYNLLNSQVLK+GLSGQYNTFK+ISPAAAALAK+LKSELTNVIASHTGTDTVALVGWK+LKSELTNVIASHTGTDTVALVGWKK+SELTNVIASHTGTDTVALVGWK+SELTNVIASHTGTDTVALVGWKK+TANEICDLVSYLANDFVTYIIPK+TLELIETIIKEEQLEIR+TSQTTPGDMLQMWDDLLTK+TSQTTPGDMLQMWDDLLTKYDQVIFLPISK+VFVCDTSAVSVIMQEVVNK+VSDYKDLYVIPLMIVTQDNQTYYDDENLSK+V…	0.0019158	-2.71742
	MMCGM12_00327	hypothetical protein	142	KVEPVVTTTTAAK+KVEPVVTTTTAAKK+SKENKPTSSPEDILK+VEPVVTTTTAAK+VEPVVTTTTAAKK	0.000504858	-3.29597
	MMCGM12_00697	Aspartyl/glutamyl-tRNA(Asn/Gln) amidotransferase subunit C	98	DDEPIQTNCQK+EILENAPTK+EILENAPTKHDDYITIAR+ELAHDFMFELNDEELENLMSVEDK+ITSIDTTDVEPTFYTVNQIHSYLR+ITSIDTTDVEPTFYTVNQIHSYLRDDEPIQTNCQK+KITSIDTTDVEPTFYTVNQIHSYLRDDEPIQTNCQK	0.00238755	-2.62187
	MMCGM12_00609	Ribonuclease J1	610	ALFITHGHEDHIGGIQYLVQQVK+DAGSIISDSIQIITNAVNEVLMSSKPTFAAIK+DAGSIISDSIQIITNAVNEVLMSSKPTFAAIKK+DGLIAVVISLDSQTNK+FDWSPLGHFAELTK+FPESTMLGVSAVIPDYSYLAENQK+FPESTMLGVSAVIPDYSYLAENQKK+GNGFIMANGDVLELLQGK+HLSINIIPGDTVVFSSSPIPGNR+IPVIYAPK+IQHIIETAHK+NPLIIPVILNK+NPLIIPVILNKK+RNPLIIPVILNK+RNPLIIPVILNKK+RRNPLIIPVILNK+RRNPLIIPVILNKK+SIISNIDKLFLQAK+STDIDKYKPEELMILTTGSQGEPMAALSR+VEADAVYVDGK+VGAIVIENTSDNK+VGAIVIENTS…	0.00138442	-2.85842
	MMCGM12_00208	Translation initiation factor IF-3	181	AHQVLVIDEDKQNLGVMSK+EVVYLDLGQQTLNNFFELVSDVGK+GREVVYLDLGQQTLNNFFELVSDVGK+ITVNIGKHDLETK+NLDLYQVGVQPDGTVITR+NSRPIKNQDPVNEFIR+SKNLDLYQVGVQPDGTVITR	0.00155921	-2.80682
	MMCGM12_00444	Protein hit	132	AEIVDIDELENTFNK+DKGFLLK+EKLNPAGFNYLSNEQAISGQTVLHYHEHIMPK+HFENFSACDDKYLQEVILAK+IINQEIPSYK+IYENEYVYSFLDVRPVSNGHLLVITK+IYENEYVYSFLDVRPVSNGHLLVITKK+KHFENFSACDDKYLQEVILAK+LNPAGFNYLSNEQAISGQTVLHYHEHIMPK	0.00193325	-2.71349
	MMCGM12_00063	hypothetical protein	96	ATNVLKDHTAVQLLK+DHTAVQLLK+LELPNLQQK	0.00139878	-2.85394
	MMCGM12_00583	ATP synthase subunit beta	459	AIIIYAYK+AKNNIFSFTGISLNNK+ALQLENFFTQYFFMTEQFTK+DDKQEYVEMNSTINNK+DDKQEYVEMNSTINNKR+DVKKEDVLLFIDNIYR+EIIFNVNNK+FIQAENEVSATLGKKPSVGGYQSTLESDVANIQDR+GQYVPLNETIDSVIR+KDDKQEYVEMNSTINNK+KDDKQEYVEMNSTINNKR+KEDVLLFIDNIYR+KPSVGGYQSTLESDVANIQDR+LGIFGGAGVGK+NGAITSFQTVFLPMDDLSDPSAVAVFNHLDSNLVLSR+NILPAFDPLASSSSSVDETLIGK+NILPAFDPLASSSSSVDETLIGKK+NKNGAITSFQTVFLPMDDLSDPSAVAVFNHLDSNLVLSR+NNIFSFTGISLNNK+NNIFSFTGISL…	0.00167537	-2.77563
	MMCGM12_00454	Putative TrmH family tRNA/rRNA methyltransferase	255	ALEILKDEIPNIEQVIEISENVAK+ALEILKDEIPNIEQVIEISENVAKK+DEIPNIEQVIEISENVAK+DEIPNIEQVIEISENVAKK+EVISSVSNPK+FDSDDKYALIIGNEGK+IDFENNILLLDQIQDPGNLGTLIR+ISDTVTSQQIFAICSMPENTK+KISDTVTSQQIFAICSMPENTK+LFIVEGFHMIMEAYNDQIIK+MEVISSVSNPK+SAASFNFK+STQGNLFQVNLVNEYLVTVINQLHDNNYIIIGTSLHDDSKPLSK+TVIASPNSVNFHNQK+VKFDSDDKYALIIGNEGK	0.00171397	-2.76574
	MMCGM12_00265	Ribonuclease J 2	583	AAIEAGVNNQNIGIIDNGEILK+DFLNAEK+DILGIDTVIPK+DLIILTNTPVAGVEK+DLIILTNTPVAGVEKR+EIEAPIYCNEITELIAK+EITNLILEGQALYK+EITNLILEGQALYKK+EITNLILEGQALYKKEPK+ELISLIDTQMR+EQSYFSTDYTHLSQIAK+GIFLTNPSAYNMGAVPYLLK+GVLYIQEDNPIFK+IATSNDSLVEFTEK+IATSNDSLVEFTEKDLIILTNTPVAGVEK+IATSNDSLVEFTEKDLIILTNTPVAGVEKR+IDKYILAPFK+IDKYILAPFKEK+IIVAIFEEDIHK+IIVAIFEEDIHKLSQICMAAK+KDFTVPNHK+KDFTVPNHKIDK+KYDLNEIK+LSQICMAAK+NHLAISEHSAEHG…	0.00124961	-2.90288
	MMCGM12_00809	DNA-directed RNA polymerase subunit beta	1291	DNSLRVPNGGEGIVQSIK+DNSLRVPNGGEGIVQSIKR+DSGEAIVAK+DSGEAIVAKEDAIVK+DTEVNKHNIK+EIPNMSEQAK+ELEEIMAEAGMTNYGK+GQVQLSPEDK+GQVQLSPEDKLLHAIFGEK+GTWLEYETDSKK+ICPIETPEGPNIGLINNLSTYAR+IDWSNQVQEIYK+IDWSNQVQEIYKK+ILPIEDMPHLEDGTPVDIILNPQGVPSR+IPEPGIPESFNVLSK+IRQGETATSEGASK+IYDAPIYANLK+KSDKPDLIQIDIIEDK+KSDKPDLIQIDIIEDKK+KTGADAINPLYVK+KTGEMIYFADIIPSR+KTSLICNVSIYK+KTTATSLLLAFGISK+KVINGIIQNDQVEYLTADQEK+KVINGIIQNDQV…	0.00177469	-2.75063
	MMCGM12_00498	Putative dipeptidase	449	AGHGSLPWYGVNAATWLAK+AKPIAIGGGTYAK+AMPNVVAFGAEFDIENSTMHAYNEYVK+EIQDYLIK+EVLDYVIDLANNLGFQTYK+EVLDYVIDLANNLGFQTYKDK+EVLDYVIDLANNLGFQTYKDKNNK+GPAMMNLFALK+GTFDDKGPAMMNLFALK+IDNSLYVHQESDLIK+IDNSLYVHQESDLIKK+IEDDKLIVQGK+IGLNFRIPVFTNPTQIFIPTLTK+IKEIQDYLIK+IPVFTNPTQIFIPTLTK+ITDYLATNVHLDFNLK+KIDNSLYVHQESDLIK+KIDNSLYVHQESDLIKK+KVVSIPSFLTEPTADAPYGK+NVFGDISDETGELTQNVGLIEIK+TYVNDHGVADLGYTPDGEFPVVYAEK+VVSIPSFLT…	0.00274674	-2.56102
	MMCGM12_00195	Oligoendopeptidase F, plasmid	597	AGGHKEPLEIMLDAGIDFNK+AGGHKEPLEIMLDAGIDFNKEQTYLPLINGISEHIK+CLDLEEKVDFITNK+DGAYSTGGHGVDPIILMNWDDK+DLDYLVEISKEFK+EPLEIMLDAGIDFNKEQTYLPLINGISEHIK+EQTYLPLINGISEHIK+EQTYLPLINGISEHIKELEELLKE+EVETDYGYKVFDKLDDNIK+EYKWDFDYLYK+EYNQTFTVEQAK+EYNQTFTVEQAKEHIK+EYNQTFTVEQAKEHIKK+GVDQVLTNSLFLEILQDSDPIKDQDLR+GYTAISGMYDTLAYADR+GYTAISGMYDTLAYADRQEETINYK+HSFALIYEGILQSDHEDTK+IDYYEDTNKR+IFNLVSTFYR+IGFETISK+ISHFFHSPFYVY…	0.000893362	-3.04849
	MMCGM12_00839	hypothetical protein	435	AEDTSVVGYYTGANSQR+DDSYINLSNNGNNNNQFVYNINQK+DHNPYVFGTSPVNDPFGMNVIGENKDPDISK+GKAEDTSVVGYYTGANSQR+IDADEVKK+ISDKSFTTNSGSVNGK+IYTPIVEAYTPK+KDDSYINLSNNGNNNNQFVYNINQK+KIYTPIVEAYTPK+LKPTINYSTEK+NLDNIVNSSTDNK+NLDNIVNSSTDNKIKDIK+NLKDHNPYVFGTSPVNDPFGMNVIGENKDPDISK+NSLKIDADEVKK+SFTTNSGSVNGK+TAPTTDKGNIELK+TAPTTDKGNIELKNDNNGK+YQSDGQSSNIQDITNSLNGTTNAYSK	0.00218922	-2.65951
	MMCGM12_00657	Methionine aminopeptidase 1	251	ALDLAIAELKPGIR+DGCEVLTK+DGCEVLTKEER+DYTGHGIGLALHEDPYIPNYGIPNTGVR+LADDNWTVYSADHSMTAHFEHTILITK+LQENMVICIEPMVQMGTYK+SMIKPGVNCLDLDK+SMIKPGVNCLDLDKAFEEFIK+SMIKPGVNCLDLDKAFEEFIKQNGCESNFK+TICISINDQLIHGIPK+VGTIGSIIQNYVESHNFSVPR+WHADSAFTMVCGIANDKK	0.000958192	-3.01809
	MMCGM12_00067	Serine--tRNA ligase	422	AEVVSLNEQIIK+AKAEVVSLNEQIIK+AKAEVVSLNEQIIKLDDELR+DAEDVLNMFDLPYR+DIYFGKSDEDNVEIRK+EIFCPLIVNK+EIGILIKDNK+EISSCSNCTDFQAR+FSEDMYQVGEQYLIPTSEVPLTNLHANEILTYDMLPLK+GMIRLHQFNK+HNPLLTHSTPHWEIATK+HNYKEIFCPLIVNK+IVHPDQSMNELELLVK+IVHPDQSMNELELLVKDAEDVLNMFDLPYR+LDINYIEQNLDEVIQR+LHQFNKVELVK+LIAAILENYWDGEKLVLPTILRPYFDKK+LSYIPNLPHKDIYFGK+LSYIPNLPHKDIYFGKSDEDNVEIRK+LVHTLNGSGVAVDR+LVLPTILRPYFDK+LVLPTILRPYFDKK+MLDI…	0.00209491	-2.67863
	MMCGM12_00544	hypothetical protein	201	ACPFNQVIK+IEFQTITK+IIEDTNTQALYINYKPTK+IIEDTNTQALYINYKPTKR+NSTTNTSLEISNQDANEYFK+NSTTNTSLEISNQDANEYFKK	0.00173604	-2.76019
	MMCGM12_00510	hypothetical protein	357	AKEEKPAPSPSPSPAPQPAPTPAPAPTPAPAPTPAK+DKMFYGIVSGFETFSK+EEKPAPSPSPSPAPQPAPTPAPAPTPAPAPTPAK+EKAKEEKPAPSPSPSPAPQPAPTPAPAPTPAPAPTPAK+GPIFLVLR+MFYGIVSGFETFSK+NDNTVTEKVEK+NLKGPIFLVLR+SNLSWNSTNNHTK+VFYGETSSSFNKNDNTVTEK+VFYGETSSSFNKNDNTVTEKVEK	0.00147746	-2.83019
	MMCGM12_00209	Peptide deformylase 2	200	DKSYLLQDQIPSNSWLVK+DYLRPAVGLAAPQIGVNK+FQLDNNKIEQYAMINTK+IIDPTNLSNDEELVLK+IIDPTNLSNDEELVLKK+KLIDFVTFSQDENNNNINNK+KLIDFVTFSQDENNNNINNKDYLRPAVGLAAPQIGVNK+LIDFVTFSQDENNNNINNK+LIDFVTFSQDENNNNINNKDYLRPAVGLAAPQIGVNK+LISTSTQIACLK+NGEGCLSVDNDHLGFVPR+NYQAIVFQHEMDHNIGVLYYDHINK+NYQAIVFQHEMDHNIGVLYYDHINKADPLYK+SYLLQDQIPSNSWLVK	0.00187958	-2.72571
	MMCGM12_00472	Glycine cleavage system H-like protein	114	EDDIFLALEASK+HLKEDDIFLALEASK+IDDKNEYYLR+LISSHDDNENWIMVLSDIDQNK+LISSHDDNENWIMVLSDIDQNKFMSLEDF+MPLDATVVK	0.00190271	-2.7204
	MMCGM12_00600	hypothetical protein	490	DLEIVKR+DMFVIRPMYFISFLGVLETIALK+DNIVIKNEDDLK+DNIVIKNEDDLKGTK+EANKILETTELVINK+EFLKDLDNNKK+EKQDILNEFEEFKNNLLDNALK+ENFEQQINQLKDELTK+GSIIDLNNADQIDLSIILDQINK+HKTELTEIITTK+IELLEDAIK+INELEKDLEIVKR+INNFKIEK+IWETSSDKK+KFESTTTEISDLK+KFESTTTEISDLKATNK+LLNEQLNKQEELIK+LQLENQYIALLNK+LVGEELENYCLNQFNEASMFAFK+NDLINEYNKK+NLDYALLVSELEYDTNDSLIYR+NTYELENNNWK+QDILNEFEEFKNNLLDNALK+QKDQVYLEK+QKENFEQQINQLKDELTK+QKENFEQQI…	0.00204935	-2.68817
	MMCGM12_00740	Phosphoglucomutase	558	ADDNELNAAFNLELK+ALNCIGGIVITASHNPAEYNGYK+AYLFKNNDLQPTPVVSFATK+DKDGIQASIIAAEACWYYK+EHAFEDETFK+EHAFEDETFKNVINPNPEFDPAWK+EHAFEDETFKNVINPNPEFDPAWKIPLEYAK+ELLNKADDNELNAAFNLELK+EPLNGLNFVFAYEESYGYVIDDSTR+FNVYTIK+FNVYTIKK+GVVIGHDNR+IASETYNANVVK+IEDYINGLYNMPSEDLLK+IIYSAVNGTGSLYTPIVLK+IPLEYAK+IYFVIVDSSLQK+KYDADIIILNDPDADRFGMAIK+LNQTYLDWINHPNLDQELK+LNQTYLDWINHPNLDQELKELLNK+LNQTYLDWINHPNLDQELKELLNKADDNELNAAFN…	0.00263432	-2.57917
	MMCGM12_00135	CTP synthase	532	AKFIFVTGGVVSGLGK+AMASLGIQPDVIVCR+DGGETDLDLGHYER+DLLNWTDADSTEFNK+DLLNWTDADSTEFNKNTTHPIFDYIK+DNIGGTLR+ENDIPYLGICLGMQIATISIAR+FDPYLNVDPGTMSPYQHGEVFVTK+FFVASQFHPEFTSRPNKPTPLFR+FIFVTGGVVSGLGK+GIDRDNIGGTLR+GIEGMMLASR+GITASSIGALLK+ISLFCNVPITNIIDAIDQDSIYR+ISLFCNVPITNIIDAIDQDSIYRVPLALAK+LDESNYK+LEQGKENVMFVHVVLLLWLAASK+NSQGILVPGGFGK+NTTHPIFDYIK+QNIQDIIIEQLQLK+SDSSSPKDIK+VYQAAEQSQADVIISEIGGTVGDIESQPFIEAIR+W…	0.00188618	-2.72419
	MMCGM12_00080	Glutamine transport ATP-binding protein GlnQ	250	ADNLSGGQQQR+DGITVIINIHHVDLAK+DGITVIINIHHVDLAKK+GELVAVIGLSGAGK+IGLMSQEYNNIANK+INDISSGEIVIDFDKTK+INDISSGEIVIDFDKTKEHYEVTK+MIALNSLDKLNLLDYAYIR+NINLEINKGELVAVIGLSGAGK+TLAQQPFLIIADEPVSALDPILANQVMK+VIGLNNGEIVFDDVPSKLDAQAMK+VIGLNNGEIVFDDVPSKLDAQAMKK	0.0016425	-2.78423
	MMCGM12_00068	hypothetical protein	104	EQLLADFIVDYFKDYSQK+EQVNQFSK+FSGLDKEQVNQFSK+NIQTIAELVK	0.00203876	-2.69042
	MMCGM12_00652	DNA-directed RNA polymerase subunit alpha	317	AIDLEKLELEVTTDGSITAIDAISIASR+DKVASLGLAFR+EISVLEVIGTNQTDDKELDR+EISVLEVIGTNQTDDKELDRTVEELDFTQR+ELVSKNEDEIGSIR+GFGITLGNAIR+GFGITLGNAIRR+IAGATHEFTSIPGIIENVTK+IDTSIYSDDEVVQLR+IRSDIQGPVYAGDLDIPAGVEILNK+KQFVRPEFILLK+MKQFVRPEFILLK+NIEPGMITIDSNYSPIIK+QFVRPEFILLK+RTLLAATPGASVYAIK+SDIQGPVYAGDLDIPAGVEILNK+TLLAATPGASVYAIK+TVEELDFTQR+VAYSVDSAK	0.00171198	-2.76625
	MMCGM12_00114	hypothetical protein	370	DFQFDENNSNDNKK+DNTKETEKLEVELLPEINNGNK+EDIKNTEVFNLLIK+EIVNSNNTTNSSTASSTAVMTSTSTTSTGTQPNNNDAK+ETEKLEVELLPEINNGNK+IKVVLQNTK+INFIDIFK+INFIDIFKDFQFDENNSNDNKK+KLETAFTSEFNK+KVEPTAVNVLGYEQITK+KVEPTAVNVLGYEQITKDNVEK+KVEPTAVNVLGYEQITKDNVEKLEK+NELKEIVNSNNTTNSSTASSTAVMTSTSTTSTGTQPNNNDAK+NNNSTNKEDIKNTEVFNLLIK+NNQAFISR+NTEVFNLLIK+SIIEVLRPEITK+SNQIYDYIVK+SSTNSSTSSSNSSTTTTTEPSSTTTR+VEPTAVNVLGYEQITK+VIDNGSLYLDLLE…	0.00167503	-2.77572
	MMCGM12_00823	Thioredoxin reductase	310	AQPNVEFLLK+AYAVILATGTQENK+EIHGTEKVESLTITTPNGEK+GEDELYGK+GVSYCAVCDGAFYK+GYIPTNDK+GYIPTNDKMQTEIK+KAYAVILATGTQENK+KLEVSAIFPYIGSTPLIDSVK+LEVSAIFPYIGSTPLIDSVK+LGIKGEDELYGK+LKAQPNVEFLLK+NKPVAVVGGGYSAVQEAMYLSQLVDK+NKPVAVVGGGYSAVQEAMYLSQLVDKVYLIVR+NLTNEIYDVIIIGSGPAGLTSAIYTAR+QIAIACGDGAIAGQMAVEYVQEIK+TDLIENYPGFETIQGPDLASK+VESLTITTPNGEK	0.000858364	-3.06582
	MMCGM12_00805	Ribose-5-P isomerase B	147	AINLVDVFLNTPFEGGR+GIVICGTGIGISIAANK+GIVICGTGIGISIAANKVK+IGQVVAEHVVSDTNSR+IHNDANILALGAR+NYEVIDLGNNDGK	0.00238361	-2.62258
	MMCGM12_00121	UTP--glucose-1-phosphate uridylyltransferase	290	AVIPCAGFGTR+DDTKNEFIK+DKINELEQIK+DVDCYAK+EAIDSGIKEILIVLNDK+EAIDSGIKEILIVLNDKK+EILIVLNDK+HSTILGTILIDKK+INELEQIK+LGYLEAFVDFASNRDDTKNEFIK+TKYDADIHYIMQDEPLGLGHAISLCK+VCSVVEKPDEQNAPSNVAIAGR+YDADIHYIMQDEPLGLGHAISLCK	0.00165032	-2.78217
	MMCGM12_00535	Phenylalanine--tRNA ligase alpha subunit	350	DDDDATHSHQFMQIDGFVVGNK+DLNSWEELKK+DSSLTTILK+EKIDVTLTNSSLK+FNISNIR+HVLNIVIEEISDIFTEIGFEMVSGTEIESDLYNFQK+IDVTLTNSSLK+IEQLNEILNNFK+KEFIGKDSSLTTILK+KTGWIEILGAGMINEHVLK+LELVKDLNSWEELKK+LRPSYFPFTEPSVEVDVSCFK+MIEQLNEILNNFK+RDDDDATHSHQFMQIDGFVVGNK+TEDNNLAVISYGNVYR+TGWIEILGAGMINEHVLK+VEIINQLNEK+VEIINQLNEKQEQLK	0.00129711	-2.88669
	MMCGM12_00244	PEP-dependent dihydroxyacetone kinase 2, ADP-binding subunit DhaL	208	EDLENNLYTDISSMFK+IAEVIDNNKEELTK+IAEVIDNNKEELTKLDQIIGDGDHGHNLSR+KVGMVLVSNVGGASGPLYGTAFLK+LDQIIGDGDHGHNLSR+SVGHIDPGSYSSYLILK+TSMSLNDKTEMNIDDFSVCLNDAVSGIK+VGMVLVSNVGGASGPLYGTAFLK+VKEDLENNLYTDISSMFK+VKEDLENNLYTDISSMFKK	0.00149414	-2.82532
	MMCGM12_00788	Glucokinase	321	CNCGLNNCIEK+GIVVMAPNIENGWFNYDLK+KPVYVINDVNAAALGEYR+KPVYVINDVNAAALGEYRK+LISGSHGFAGEFGHGGSNNHNLK+NDAGMIGAAFYALEQSLK+NKLTDSYKDIVDFK+SGLFYWLGTGIGGAIICDGK+TLNVDENDIMLVGITAPGFVDHNK+VCSATTIPNSLLTILK+VGVISQNGDLEHSFSITNPK	0.00108173	-2.96548
	MMCGM12_00337	putative transcriptional regulatory protein YeeN	237	AAGGDAENYVSNR+AAGGDAENYVSNRYEGIGPSNVAILVDTLTSNVNR+EIYMAAK+HSLDKLNIDEYLISEIR+IEIKDEQAK+LQLQTLLDKLDELEDVQNVYHNAEL+QGGTDPNSNLALR+RAAGGDAENYVSNRYEGIGPSNVAILVDTLTSNVNR+YEGIGPSNVAILVDTLTSNVNR	0.00188216	-2.72511
	MMCGM12_00231	Threonine--tRNA ligase	639	DDLMWDKAESSLEK+DISSEIGLK+EVENNTITYR+EYNQEISIK+EYNQEISIKDISSEIGLK+GSDEQFILRPMNCPHHIAVYK+GVLSLWLAPK+IGDAAFYGPK+IIDIEQLTGSYWLNDK+IIDIEQLTGSYWLNDKNNIMLQR+INDQLFDINYLIK+INDQLFDINYLIKNDCDLELITNK+KVPYQLVLGNK+KVPYQLVLGNKEVENNTITYR+NDCDLELITNK+NIQTNINNLLTSNLEIK+QKEWEYDYIPVETPPIGTVELYK+QVEIIPISESNLEYANLIHQK+QYGSDAQITVPIQEFIDMLK+SKEYDLMLNLTAAFITSYAINSFK+SNIYDLNK+TAQNHEITVSTIQLDFLMPNK+TAQNHEITVSTIQLDFLMPNKFD…	0.00129445	-2.88758
	MMCGM12_00141	Glycerophosphodiester phosphodiesterase	234	DDKIIIFHDHNFK+DDKIIIFHDHNFKR+DLINGYISDYPDLYPK+DLINGYISDYPDLYPKN+FDFLHPPITLLK+FDFLHPPITLLKK+GVEIIVSSFSPVVLK+GVEIIVSSFSPVVLKEILK+IPYFVENPLATPILFEVFMDR+KFDFLHPPITLLK+KFDFLHPPITLLKK+KLNIPLNVWTFK+KLNIPLNVWTFKK+KQSNCELFK+KQSNCELFKK+LNIPLNVWTFK+LNIPLNVWTFKK+LTKDDKIIIFHDHNFK+MSQFDVELGKK+MYKDLINGYISDYPDLYPK+MYKDLINGYISDYPDLYPKN+NALTICK+QSNCELFK+SGYLFEK+TLTYDEITKIPYFVENPLATPILFEVFMDR+YFDQYEMINVEIKPDHYTEDEL…	0.00523392	-2.28109
	MMCGM12_00159	Cytosol aminopeptidase	451	ADSVNADLTNAAK+DAIEGIYESIAFETFDK+DTKPNEVVYNLITSEDVK+DTKPNEVVYNLITSEDVKELEQK+EAGSSTAAAFLSAFAEEKPFVHFDIAGTADK+EKQATEIWEASTLTGAMVIALGSFATGVFTNCDKR+FNDKKEELTLVCLTEVNNKPYVSDADLSTTFISEDK+GITFDSGGYNLKPSSAMEGMK+GREAGSSTAAAFLSAFAEEKPFVHFDIAGTADK+IGSTATLPQSVIK+KDTKPNEVVYNLITSEDVK+KDTKPNEVVYNLITSEDVKELEQK+LGMNLFLAVNAGSPYEPQAVVLEYVGDENEPKK+MPIFDEHLEK+QATEIWEASTLTGAMVIALGSFATGVFTNCDKR+VKADSVNADLTNAAK	0.00115859	-2.93569
	MMCGM12_00625	Protein DegV	283	AKGVITTVLNLLK+DKITVYQNNDLAAQGIALTALSLAK+FGILVDSAAVYDPAEFK+GVITTVLNLLK+IKTAQQAIDFIENFKEK+ITVYQNNDLAAQGIALTALSLAK+KYDELLEQYEHIIHIPITNNLSSMLQTATLVSQDEK+KYDELLEQYEHIIHIPITNNLSSMLQTATLVSQDEKYKDK+LYFLSTPLTSSK+NTIIDVIPLHIVFPNNDEYLDIK+NTIIDVIPLHIVFPNNDEYLDIKNIVEQEK+TAQQAIDFIENFK+TAQQAIDFIENFKEK+VLIAIIPGDLKK+YDELLEQYEHIIHIPITNNLSSMLQTATLVSQDEK	0.00103439	-2.98489
	MMCGM12_00736	2,3-bisphosphoglycerate-independent phosphoglycerate mutase	531	AAIDYGITNIK+AIQISSILTNK+ANDAIIMTNFRPDR+FDLITDGR+HNGIMIITADHGNAEIMIDKDGQVNKK+HTTSLVPIIITDLNIK+INLESLAK+KHTTSLVPIIITDLNIK+KTYPWLK+LAYDFVKDLLELIK+LKQNDPAIAK+LLEEIKKDEFDFIVLNFANCDMVGHTGNNK+NDEITLANAYIDLIPSAK+NNNSALHLMGLFSNGGVHSHFDHMIAIYK+QNNNIGVISSISGR+RPVLLAILDGWGISEPDKGNAVDNANMVFVEYLK+RPVLLAILDGWGISEPDKGNAVDNANMVFVEYLKK+SFTNILDYIQQEYMINHDDEMIIPAFNQDDLNGNLK+VAPTILDLMNIEIPK+VATYDLKPQMSAVEITDK+VKRPVLL…	0.0013825	-2.85902
	MMCGM12_00093	hypothetical protein	137	EPENTKPSESTTPTNPINPK+EPITPNEDKKPDEPKNPETKPNGSTTPVIPK+KPDEPKNPETKPNGSTTPVIPK+NPETKPNGSTTPVIPK+NPSNNDDSSNPSGSGENKEPENTKPSESTTPTNPINPK+QPNKPDTPKPKPGEKDENETKPK+QPTNSDKNPSNNDDSSNPSGSGENKEPENTKPSESTTPTNPINPK	0.00167015	-2.77698
	MMCGM12_00739	Deoxyribose-phosphate aldolase 1	222	AIENGCDEIDMVLNIGALK+AIENGCDEIDMVLNIGALKDKDYDLVLNDMK+AIENGCDEIDMVLNIGALKDKDYDLVLNDMKEVK+DKDYDLVLNDMK+DKDYDLVLNDMKEVK+KAIENGCDEIDMVLNIGALK+KAIENGCDEIDMVLNIGALKDKDYDLVLNDMK+LGTSGSVEIVLK+LGTSGSVEIVLKQENK+NSNVGITNVVGFPLGACLTEVK+QDIINLCNQAIQYDFATVCVNTCWTSLCK+VILENCLLTEQEIIK+YIDHTLLKPEATK+YIDHTLLKPEATKQDIINLCNQAIQYDFATVCVNTCWTSLCK	0.00158127	-2.80072
	MMCGM12_00843	50S ribosomal protein L33 3	53	ATLVCVECLSR+FCTTCNAHTLHK+KFCTTCNAHTLHK	0.0015249	-2.81648
	MMCGM12_00389	hypothetical protein	239	ELPKDQPNTK+ELPKDQPNTKEDKNEK+ETETPNNNLNPSEK+ETETPNNNLNPSEKELPK+ETETPNNNLNPSEKELPKDQPNTK+INEINSLLTK+ISNEFEQELK+LFDESKFDDVKTEITLLFSNSLENSNANDIEVK+LFDESKFDDVKTEITLLFSNSLENSNANDIEVKK+QSLEQLTNLENK+TDSNKKETETPNNNLNPSEK+TDSNKKETETPNNNLNPSEKELPK	0.000778886	-3.10797
	MMCGM12_00007	DNA gyrase subunit A	834	AKDWVLFFTNSGK+AKIDFEENKK+AKIDFEENKKHDR+ALKLEDDDVVVGAISSFK+ALPDLKDGLKPVHR+DANPDVVLSK+DKITLEMTNIK+DKTIEGIFDIR+DKTIEGIFDIRDESNYEGIR+DNDQLVSVFATTGQDTVFIANESGK+DWVLFFTNSGK+EEQDNVLK+EKFNYLTFVTQK+ESVVNPQSR+ETDLIMIISSDGNLIK+GLPIVNFLNDLTSEDKITAILPLR+GVSVNAEPSDPIDIATMGK+IDFEENKK+IDFEENKKHDR+IIYAMNDLGITSDKPHK+IIYAMNDLGITSDKPHKK+IKESVVNPQSR+ISPIDISTEVRK+ISPIDISTEVRKDFLEYAMSVIVSR+KDANPDVVLSK+KDFLEYAMSVIVSR+LE…	0.00127674	-2.89356
	MMCGM12_00791	Ornithine carbamoyltransferase	331	AKYTGNEIQTMQGK+CAFEVAALDQGAHVTYLGPSGSQFGK+CAFEVAALDQGAHVTYLGPSGSQFGKK+ETNAIISFTEDMK+FNIPEMEVTNEVFESK+FNIPEMEVTNEVFESKHSVVFEQAENRLHTIKAVMVATIGK+GYEQAVVEELAK+HSVVFEQAENRLHTIKAVMVATIGK+INLLKPYQVNMDAIK+NNVATSLMIGCAK+NNVATSLMIGCAKMGMHFVGAAPKQLWPSQDLIDQSK+QLWPSQDLIDQSKEIAK+VAKPDVIFMHCLPSFHDLNTEIGR+YSGVPVYNGLTNEFHPTQILADFLTVEEYK+YTGNEIQTMQGK	0.00343589	-2.46383
	MMCGM12_00485	hypothetical protein	666	ACDQNLEECFDETCDQK+AKYHVYEESPLDSQTK+CCVDNSNCQEECNKK+CCVDNSNCQEECNKKDDCECSVTNCDCQSSCDQK+CSDDSCCEENKCSENNSCENK+CSDDSCCEENKCSENNSCENKNCDENNSCSIEECKTDK+CSENNSCENKNCDENNSCSIEECK+CSENNSCENKNCDENNSCSIEECKTDK+DDCECSVTNCDCQSSCDQKQEELTEQLDHNVSNQTK+DDLDDILLANQK+DLDLVNLITSDNTFYQNSTINLDDLK+DSWIENDQQINTSLDQK+DVFGHEIPVLR+EHWIEENAHLNEEDFNKEHELSTEHWVEEK+EYSNDKDFLDSK+EYSNDKDFLDSKTDQEIINK+FLDKYQQDLDDNSSLVENK+FLDKYQQ…	0.00186715	-2.72859
	MMCGM12_00623	Phenylalanine--tRNA ligase beta subunit	202	ELNIENDQQGIIELGSEYNNK+FGIFYSK+GVDSFGMLCSYK+IGESFWK+IIECEPIEGTHLNICQVDIK+KVTSTQQINNITILK+NNDEIIGANIFNVDPNLNLK+QFNSLLVSFFNKK+SEILQIICGASNAR+SGFCSEDPKAVNYVIQALK+VTSTQQINNITILK+VVCVVATLNSWLPNGQQIVQSK	0.00191347	-2.71795
	MMCGM12_00695	Aspartyl/glutamyl-tRNA(Asn/Gln) amidotransferase subunit B	479	DNLTYLDYNR+EILLFLNVSDVK+ELLNQYSTRPER+EPNIFPIQLDQK+FSNKVEIK+GFQITQQFNPIGTNGSLEITLENGNKK+GVELAILACNALNMQIDTLLTFDRK+LITNKDEISK+LLVNIINQNK+LLVNIINQNKELLNQYSTRPER+LREILLFLNVSDVK+LSPENLASVINLIDK+LSPENLASVINLIDKNIISSK+NLNSISNIK+NLNSISNIKK+QKEILLK+QTNGNVDPEIANEIVIK+QTNGNVDPEIANEIVIKEIEK+SAEEACLYVEK+SGVGLIEIVTKPVLR+TDLNISLRPYGSDK+VSYGQTPNTLANEIDLAYPGTLPSVNK+VSYGQTPNTLANEIDLAYPGTLPSVNKK+WVDQIISNSPELADQKR	0.00175021	-2.75666
	MMCGM12_00191	sn-glycerol-3-phosphate import ATP-binding protein UgpC	361	DRDIAMVFQSYALYPHYNVYK+FIGTPTMNVLEGK+FIGTPTMNVLEGKLENNYFISNINNYK+GDLLFDGVK+IIAGLNSITK+IIAGLNSITKGDLLFDGVK+ILGTTTIYVTHDQLEAMTMATK+IVLMNNQVIQQVGKPEEFYNKPNNLFVAK+LENNYFISNINNYK+LENNYFISNINNYKVELSDEELELIKK+LENNYFISNINNYKVELSDEELELIKKEEVTK+LFLMDEPLSNLDAK+QVTCELTPGNNFVITTSK+QVTCELTPGNNFVITTSKDNNIK+TANIVASVINTELLGMNK+TTDKTANIVASVINTELLGMNK+VELSDEELELIKK+VELSDEELELIKKEEVTK+YLFKKPKELSGGQQQR	0.00127386	-2.89454
	MMCGM12_00170	Alanine--tRNA ligase	896	ATVFAISDGVFPGNK+ATVFAISDGVFPGNKDR+AWDKQNELFTK+DLLKNDQLENIYLQIK+DLTPSLNKDNINEIR+DNINEIR+DNLLVIK+DVIKIDEDHIFR+EAIELAWELLTDKNYFDIDKDK+EFYPYLIDKK+EVLGTSVMQSGSYNDENGLR+FASIFQNTPTNFETDIFYPTIK+FGDFSSELCGGTHVNNTSEIEDFIITGIESK+GEIWDPNKIGPR+GFVIDVQQGPMHQNIHR+GGQAADSGIIFNDQMK+GYDLLENIIK+HQALAFFTEKYDEIVR+IDEDHIFR+KTNFWDVGQGPCGPNTEIFYDR+KTNFWDVGQGPCGPNTEIFYDRGEIWDPNK+KTNFWDVGQGPCGPNTEIFYDRGEIWDPNKIGPR+KVEQLTN…	0.0011998	-2.92053
	MMCGM12_00649	Energy-coupling factor transporter ATP-binding protein EcfA2	303	ALNNTSLTFKK+DIAFGPVNLGENK+DIAFGPVNLGENKQEAYNK+DIAFGPVNLGENKQEAYNKVPELLK+DIDFSKDIILDNVSYTYAK+DIILDNVSYTYAK+GEEDFINLFER+GIDLLNKK+IEIDPPKLYQLMYK+NKVTCVIGTTGSGK+QEAYNKVPELLK+SPFELSGGQK+VALAGIIAMDGNTLVLDEPTGGLDPK+VIAIGSPFEIFSNMELLTK+VTCVIGTTGSGK	0.00111088	-2.95394
	MMCGM12_00012	Methionine--tRNA ligase	509	AKEANLTPLEYLNPK+APWNLEK+APWNLEKENK+APWNLEKENKIEELK+AVLELSNACNK+DGNFSLELFIESFNAHLANNVGNLISR+DMIEQSGLENVQIDFENLK+EANLTPLEYLNPK+ENKIEELK+EQGYETFFLTGSDEHGQKIENK+FHSIYWPVMLEALNLK+FWQNDDCEILQLAGK+FYITTPIYYPSGNLHLGHAYTTTLADILNR+GQYEGIYCVSCEEFLTNEQIDENGLCK+IIELYSADALR+ISNTKPQLVNEDTYFLK+NFVEPGLKDLSVTR+NIAIISYLLKPVLVDSYK+NIAIISYLLKPVLVDSYKDMIEQSGLENVQIDFENLK+QPTHLLGHGWILNK+SLGNVIDPVK+SLGNVIDPVKIIELYSADALR+…	0.00122851	-2.91027
	MMCGM12_00194	hypothetical protein	239	IVNYLLDLIEHK+IVNYLLDLIEHKK+LHLNLDINPDDYFSYIK+LTCVLESK+NQLLSNKQEVIIETELDTSNLITIIHK+SSLIEYLEQNNIEPFK+SSLIEYLEQNNIEPFKLTCVLESK+TPLPSEYFLVTK+YSILYDKDDNIVEITQHTINIDHFETSYIK	0.000711555	-3.14718
	MMCGM12_00390	hypothetical protein	245	DEKTDSFADELKK+DLLDKVTK+DNKEGILEEVK+DNKEGILEEVKNLFGQK+ELEKPNGSLNPSEQDLPK+ELEKPNGSLNPSEQDLPKDQPSTK+ELEKPNGSLNPSEQDLPKDQPSTKK+LKSETDEINNLLFK+SETDEINNLLFK	0.00069736	-3.15592
	MMCGM12_00632	Carbamate kinase 1	310	IVIAIGGNALGNSPTEQLEIVK+IVIAIGGNALGNSPTEQLEIVKK+NDVAFLKPTKPIGSFMNESEAK+NINKPTVSLITQTLVDKNDVAFLKPTKPIGSFMNESEAK+NINKPTVSLITQTLVDKNDVAFLKPTKPIGSFMNESEAKK+SKIVIAIGGNALGNSPTEQLEIVK+SKIVIAIGGNALGNSPTEQLEIVKK	0.00589144	-2.2297
	MMCGM12_00680	PTS-dependent dihydroxyacetone kinase, dihydroxyacetone-binding subunit DhaK	332	AEMGASLQEVK+DKLKPVDQIVDTLTDK+DKVALVSGGGSGHEPAHAGYVGYGMLDAAVAGAVFTSPTPDQVYQAIK+GVAGTVFVHK+ILNDIQINKDEQVAVMINGMGATPEMELLVINNHLNDILTNK+KLINSPETLVNEMLEGLVK+LDDELKQLLDHKADTPGLK+LINSPETLVNEMLEGLVK+LKPVDQIVDTLTDK+QLLDHKADTPGLK+RGVAGTVFVHK+RVEGFDVIIR+RVEGFDVIIRNDDIKK+SNFSLNEDEMEIGIGIHGEPGVYR+TFVGNFMTSIEMGGFSISILK+TMGMAISPCIVPVAGK+VALVSGGGSGHEPAHAGYVGYGMLDAAVAGAVFTSPTPDQVYQAIK+VEGFDVIIR	0.00430674	-2.36575
	MMCGM12_00043	hypothetical protein	374	ALNSDGSMSQSR+EAFIQTMTNQK+EAFIQTMTNQKLWGAIVATIVTILLSYGLTK+EAFIQTMTNQKLWGAIVATIVTILLSYGLTKANILK+EQGVVLGVSFAFYILLNVIAFLWSK+EQGVVLGVSFAFYILLNVIAFLWSKFAPNFAK+GGVAWFEFGK+KTFVNPIVICTFLGLILWLTTLIPGQSFGENFK+LGALAAPITWIAIGITLASSDIK+LGALAAPITWIAIGITLASSDIKK+MNGVKEAFIQTMTNQKLWGAIVATIVTILLSYGLTK+SAEMIQDNK+TFVNPIVICTFLGLILWLTTLIPGQSFGENFK+TLPIIHTPLQK+VVMTIAVPALVLTGFMK	0.000657924	-3.18116
	MMCGM12_00864	DNA topoisomerase 1	653	DIDMNLVNAQISR+DKNNVLVNTEK+DQNSQEAHESIRPTNIWLTPEK+DREYVEFPK+DYISKNYSSDLFK+EGEAIAYHLANLFK+EYEQPDGTWKEYVKEEKPQEESSTETK+EYVKEEKPQEESSTETK+GAWGLGIDLETMQPDFVIDSSR+GSFDYVNWLK+GYSANQYLYDHYLDFFNLNYTAEMEEKLDEITK+HSSSDENIELTDDGEEVVK+HYLEESFPENQFVVLASGGHINSIADK+IKHYLEESFPENQFVVLASGGHINSIADK+ITFNEITSEAITNAFNNLK+ITFNEITSEAITNAFNNLKDIDMNLVNAQISR+KDQNSQEAHESIRPTNIWLTPEK+LSTSQITLAAQK+NLGIGRPSTYNPILTK+SFKPYSTAGLLQ…	0.00144009	-2.84131
	MMCGM12_00633	Agmatine deiminase	364	DGFWMPGEWEK+DVGPTIVK+EEAEGIDVCDTMSR+EEAEGIDVCDTMSREPEQR+EILLGGGNIHCITQQQPTSK+EQIEENLK+EQIEENLKQYCGVEK+GGLYFPWDKDDAIAR+GVDWVFNAWGGFK+IETVMAR+LAYDILTNTLDAK+LHQPGPLFITK+LHQPGPLFITKEEAEGIDVCDTMSR+LHQPGPLFITKEEAEGIDVCDTMSREPEQR+LTMLVSHQQFENAR+MPASYANYYIANNAVILPIFGDK+MPASYANYYIANNAVILPIFGDKYDDLAVK+NPDLTKEQIEENLK+SKLAYDILTNTLDAK+TDFVLEGGSIHTDGDGTLYTTEECLLNENR+TDFVLEGGSIHTDGDGTLYTTEECLLNENRNPDLTK+TDFVLEG…	0.00694592	-2.15821
	MMCGM12_00305	hypothetical protein	93	DIASNQMLEK+GVYLKPDLNSLNIAR+IDVSIYDQIEEFINAK+KDIASNQMLEK+NKNNEIFIDTTYK+SKIDVSIYDQIEEFINAK	0.000494874	-3.30463
	MMCGM12_00070	Lysine--tRNA ligase	500	ALRPLPDKHAGIQDIEEK+AQIEEESKGNDEANDMDIDFIEALEHAMPPTAGIGIGIDR+CKEVVLLSK+DVLLFPQMKPR+DYSKEDLLNLNQELVVVAGR+GGASAKPFITHYNVLNTDVYLR+GNDEANDMDIDFIEALEHAMPPTAGIGIGIDR+GYMEVETPILHSLK+HAGIQDIEEK+HNPEFTSIELYVAYEDMFFLMDLTEEIFR+HQESVGHIINLFYEEFVESTIVEPTFVYGHPK+IDLSKPFK+IDLSKPFKR+LDEIGDQSFEDFRNFDLGDIIGVK+LVMLLTNSESIKDVLLFPQMKPR+QVTGVDFWQEMTVQQALELAK+TLQNFLDNK+TLQNFLDNKGYMEVETPILHSLK+TLVEQNKDPYK+VCNAAVNSSSIIEYN…	0.00140429	-2.85223
	MMCGM12_00694	Ktr system potassium uptake protein A	242	DFNIIQIR+GIQSYDWVIVGIENELESSLVTVLNLLDLK+ILLPDDYTELKEGDHIVVFAR+KGIQSYDWVIVGIENELESSLVTVLNLLDLK+NIQQVGLSTNK+NIQQVGLSTNKDFNIIQIR+NPDLFNK+QNFAIIGVSNFTLSVIETLVQK+QSVTVFDIDER+TTIINSLAEK+VLLALGLTENQIIVPNK	0.000980652	-3.00804
CspG	MMCGM12_00034	Cold shock-like protein CspG	69	GFGFITNDSDNKDVFVYFSNINVNGYK+GLEAFNVSITNK	0.000179813	-3.74277
	MMCGM12_00010	Xylose import ATP-binding protein XylG	538	AKKEEIGALMIGQTLEQIK+AKKEEIGALMIGQTLEQIKQNQVTK+DHDLLIVVQPTR+EIKKDHDLLIVVQPTR+ELIQAITGLVKPVSGGIVYK+ELIQAITGLVKPVSGGIVYKK+GDIHALVGENGAGK+GLDVGAIENVHSHILK+IDYAIEMQNITK+IVDLDVSMVSGNEIAEAMVGR+KADILVFDEPTAVLTPQQIQSLLQIMK+KDHDLLIVVQPTR+KEEIGALMIGQTLEQIK+KEEIGALMIGQTLEQIKQNQVTK+KINIVNSNIK+KIVDLDVSMVSGNEIAEAMVGR+KPLSDEPILDVINLTVK+KPLSDEPILDVINLTVKK+LVEVNTVLENIILGVEQTK+SELIDIMNK+SNIFLNK+STLMSILFGLYQPTSGTIK+…	0.000653373	-3.18417
	MMCGM12_00366	Signal recognition particle protein	447	ALGGYISEGASAHQQMIK+EIINNVK+ENAPLDINK+ENAPLDINKKPSVVMMVGLQGSGK+ENNFDVVILDTAGR+GFGDFLSK+GGATLSISYLTK+IVHEELVNILGK+IVHEELVNILGKENAPLDINKKPSVVMMVGLQGSGK+KLAVFSILMDSMTLK+KTSPNEILLVVDGMSGQEIINVTNEFNSK+KVLLVGLDIYRPGAIEQLVQLGQK+NSTLNEENIKETLK+SEKEFNELINSFEK+TAEQALQYAK+TSPNEILLVVDGMSGQEIINVTNEFNSK+VLLVGLDIYRPGAIEQLVQLGQK+VSESQIQDAQR+VSESQIQDAQRK	0.00119168	-2.92348
	MMCGM12_00892	putative NADH oxidase	447	AQIIVIQK+DSDHPSYYPNPTPLALK+EKYVSLGACGLPYFVANPSLKPTDLLAR+GIDLPNIFTLTR+ITNQITYTPLATVAR+KAQIIVIQK+NNQLLELDYDKLVISTGAKPIVPPIK+NNVEIIKENGLK+TIFIKDSDHPSYYPNPTPLALK+TNTLIGAQMYGSNLSVLR+TVEQFIEQDILVYSESVVK+VAVIGSGFIGLECCEMLEHFNK+VAVIGSGFIGLECCEMLEHFNKEIVLIEK+VFDQEITDLLEQNLIK+VFESELVATGVNETLAK+VVADDILNVNSEFVGTLQTAILK+VVDIIHIALEK+YVSLGACGLPYFVANPSLKPTDLLAR	0.00128175	-2.89186
	MMCGM12_00134	DNA-directed RNA polymerase subunit delta	142	FALTTDNLWALSSNSSVENIK+FALTTDNLWALSSNSSVENIKK+SISKDIISQK+TPSSLNEIWK	0.000568525	-3.24449
	MMCGM12_00906	hypothetical protein	203	FTGTLTFK+IDKNLGNLEPDNR+IDKNLGNLEPDNRNILSQDR+MNAKPEELQELSVDSNNNTGTVHSTK+MNVTKPDLQGLQVDYEK+MNVTKPDLQGLQVDYEKGTVK+RMNAKPEELQELSVDSNNNTGTVHSTK+SFLDISK+TPGTNPTEETKKEEDKEKPK	0.000709071	-3.1487
GyrB	MMCGM12_00006	DNA gyrase subunit B	634	AILDKNVNAQK+DSSIAELYLVEGDSAGGSAK+EAVNIIIGNAFEEFLLK+EAVNIIIGNAFEEFLLKSPEDAK+ENEVIVQDNGR+ESELQQLGHTDLR+ETVVFDYEIIK+FKPDPEIFKETVVFDYEIIK+GIPVGINSDTK+GIPVGINSDTKK+GLGEMDPLQLWETTMDPQQR+IAYAYTDSQLDELKNNEFNNLK+INPNIFYVDSK+KIAYAYTDSQLDELKNNEFNNLK+KSALSLVFTQLHAGGK+NNIHYHQLFSEGGTK+NNIHYHQLFSEGGTKESELQQLGHTDLR+SALSLVFTQLHAGGK+SALSLVFTQLHAGGKFDSETYK+SIITAVGTGIKEELDLSK+SQEYSAESIK+TRPGMYIGSTSK+YADTVIK+YKGLGEMD…	0.00106952	-2.97041
	MMCGM12_00307	Ribosome maturation factor RimP	164	ALEQWVYVQLNNETKK+ANDLVSNKIDQIIK+ELEVLNLK+FQINELVNK+FQINELVNKELEVLNLK	0.00108107	-2.96574
	MMCGM12_00413	RNA polymerase sigma factor SigA	506	DMVSPNEYTEK+EILKEVMDK+EPNADEIANR+EQEIIYAK+FNNQIINNNLAK+IGQAPILTK+IPVHMVETINK+KFNNQIINNNLAK+KLSIEPVSLEKPFGDEDDTHFGDFVEDK+KLSIEPVSLEKPFGDEDDTHFGDFVEDKDMVSPNEYTEK+KLSIEPVSLEKPFGDEDDTHFGDFVEDKDMVSPNEYTEKEILK+LSIEPVSLEKPFGDEDDTHFGDFVEDK+LSIEPVSLEKPFGDEDDTHFGDFVEDKDMVSPNEYTEK+LSIEPVSLEKPFGDEDDTHFGDFVEDKDMVSPNEYTEKEILK+NNNEISSEDVLEVFANIFPNASDNESEK+QLTQELGREPNADEIANR+VGEGITGDK+VGEGITGDKVIEIK+VGGISNETK	0.000978875	-3.00883
	MMCGM12_00650	Energy-coupling factor transporter ATP-binding protein EcfA1	408	DNLAIFEEFNSK+EPLNLSGGQK+IASTQNIDELVEQICK+IASTQNIDELVEQICKK+IFGNIVNDHNIEQAR+IKLTNNQNDINK+ILIGVLNAQHGEIK+KEPLNLSGGQK+KISQDDLEATITSLNNYFVK+KMPDIILDSAK+LTNNQNDINK+MPDIILDSAK+MPDIILDSAKK+NIQLDVPFVGLVR+NIQLDVPFVGLVREELEKK+TILSITHDMDEILNADKVIVLDHGK+VAIASTLALDPDIMIFDEATSMLDPK+VAKPLEIVEDKDFLR+YGPEFPNAIDDVSFTINQGEYVTIIGHNGSGK	0.00106284	-2.97312
	MMCGM12_00534	Phenylalanine--tRNA ligase beta subunit	794	ALTIQFVFNDLDHQLTENEINQEFEK+EIHPYINTTIYYQNQLIGYLYK+EILENIFNLYNLDLSEIQYQNDLNLIK+FESENKLNPTFVCEINLDILNQFK+HLVFLTSNHIYK+IDEVPLSFTSFK+IDLVNQVK+IDLVNQVKDQIK+ITNKDDLLDFQIDQNR+ITNKDDLLDFQIDQNRIDITSK+IVDLYLDDNLIKNNTK+IYNVFDHNLDLKK+LEFINHDNKELLCLTNNNK+LNEINDLLGTNLTIK+LNPTFVCEINLDILNQFK+LNQINSSNHLITNLSLISTLSTAQTHILIDLDK+LNQINSSNHLITNLSLISTLSTAQTHILIDLDKLK+LNQVNIGTK+LTNYLIGLGFNNTK+LVNIIGLDTQNEFNVDNNSK+LYSYDK…	0.000938928	-3.02691
	MMCGM12_00708	hypothetical protein	728	DIYNELLK+DKQEFENYNQINMLSEINQYFTK+DYGNNFDIIFPIR+EHIFISFLHLDAQR+EIYLNDSKEHIFISFLHLDAQR+EKEIYLNDSK+EKEIYLNDSKEHIFISFLHLDAQR+EKNNFTASVK+ETETGVNVWVK+ETFTTLGNVGVEFKPESK+FDQDKFK+FTTDGASGDTVEFNNIMK+GKETETGVNVWVK+GTIIGYLGDHSSNGGWMSHAHINLYTNRPSYLSENYFSSK+GYSNPNLMYK+IKDIYNELLK+IPVINLPWSPK+IYLNYNLQTEK+IYLNYNLQTEKDKQEFENYNQINMLSEINQYFTK+KLVDEWGIHELNSTQLSSIFDIK+KMELQEIPVYLSGLNMLTIEK+LDKYHTNDLTNKK+LGWSAETTELGK+…	0.00176138	-2.7539
	MMCGM12_00691	hypothetical protein	251	DNFISNPNQNINPNQQIASDHYHANISR+INNNQINNQR+LSEDKLQSIFNSDPEFK+NTNNQLENQNDNNQK+NTNNQLENQNDNNQKTEDK+NTNNQLENQNDNNQKTEDKQQVENQTNIQSK+QQVENQTNIQSK+TEDKQQVENQTNIQSK+YKDEQEKNTNNQLENQNDNNQK	0.00140811	-2.85106
	MMCGM12_00517	1-acyl-sn-glycerol-3-phosphate acyltransferase	315	DLIVDYK+EELWTSKK+GVILAANHQSNIDPAILFAINDFSK+IVDTNLKEWENK+MNQVNSMQEPISQNNK+MNQVNSMQEPISQNNKEQEK+MNQVNSMQEPISQNNKEQEKK+QQPLAFIAK+QQPLAFIAKEELWTSKK+SHSQQMNSFQAASLK+VAQMSHAPIIPVSIINSYQVFAEK+VEGIENWIDKGVILAANHQSNIDPAILFAINDFSK+VVFGKPISPNK	0.00110589	-2.9559
	MMCGM12_00524	Isoleucine--tRNA ligase	915	CTLQWFVNLAPVK+CTLQWFVNLAPVKNEILK+CWQIFDNLIDDEICNHCNHVVK+DILDVWFDSGSSAIALSQKYPNLK+DITSPSIYVGCDVVNSDEFK+DLKPIYWSPSSESALADSEIIYK+DLKPIYWSPSSESALADSEIIYKDITSPSIYVGCDVVNSDEFK+DLSQIFIVNSINFVDNIDNSFIK+EKDILDVWFDSGSSAIALSQK+EKDILDVWFDSGSSAIALSQKYPNLK+EQNFVYDKEFISK+FKNATGYYAPFIMGWDTHGLPIESAVTK+GFEAVVNIK+GWFNASMINSTIYSNTSPYK+IEQVGTNAWFSLDADEFLPDEYKNK+KVFVLHDGPPYANGDLHIGHALNK+LDKEYDDLK+LPYDMYLEGNDQYR+LSEVDM…	0.00131709	-2.88006
	MMCGM12_00323	hypothetical protein	81	DNPPITEK+KPSEADIKK+QLKDNPPITEK	0.00092737	-3.03228
	MMCGM12_00321	hypothetical protein	50	DLPFDEIIKR+NLITEEQNQEYELLK+SDNIKDLPFDEIIKR	0.00136001	-2.86614
	MMCGM12_00644	30S ribosomal protein S9	132	ALLQASEDYR+DFDIIVK+DQGLLTR+VIGGGFTGQAGATR	0.0012505	-2.90257
	MMCGM12_00771	Adenylosuccinate lyase	432	DEVYDLIQQITFK+DRHIFLVEVLANIASTLEK+EITDIWSDQNK+EITDIWSDQNKYNTWLK+HIFLVEVLANIASTLEK+IEQLVTNGWAEIIK+INKDDLFK+ISGSMGNYANLDPQIELYVADK+ISGSMGNYANLDPQIELYVADKLNMNIDSLSTQVSQR+KNPISSENIAGLSR+LNMNIDSLSTQVSQR+MNETLINLVINK+NDIEVVK+NNLDFKTEVLNSK+NPISSENIAGLSR+QSNQIVFNELENICDTLK+SDVNELAEGFLK+THGMYGEPTSLGLK+VLTFILLEQTNVTRDEVYDLIQQITFK+WIHLGITSTDIVDTAQNYLIK	0.000759264	-3.11904
	MMCGM12_00435	Signal recognition particle receptor FtsY	409	AGATQQLEEWIK+AKEQNYDLLLIDTAGR+DALVESLYQAYTDNDWTNKK+DTSFENIK+DTSFENIKDALVESLYQAYTDNDWTNKK+EIEQEPVVNQDIQVEIIK+EIEQEPVVNQDIQVEIIKENK+ELLNIPIK+EQNYDLLLIDTAGR+KTNQVEQDEPILDQQEQQEEQEQIIEK+LNADPASVVFDAIK+LNADPASVVFDAIKK+LNNKVDLVK+SAPHEVLLVIDATTGQNGVIQAEEFSK+TNKLNADPASVVFDAIKK+TNQVEQDEPILDQQEQQEEQEQIIEK+TNQVEQDEPILDQQEQQEEQEQIIEKEIEQEPVVNQDIQVEIIK	0.00108774	-2.96307
	MMCGM12_00211	Guanylate kinase	297	AIVNDELIEYAHFVGNSYGTPR+ALLEIPLK+ALLEIPLKHNYQYVIENDNVANAVAK+EANVLSIFLMPPNLTELANR+GSVNGELLQNPDLR+HNYQYVIENDNVANAVAK+ITDVLHLEGLTDIK+ITDVLHLEGLTDIKTPTVYER+KYVEQELKK+TPTVYER	0.000966338	-3.01442
[truncated: 479 more rows]
