# Supplementary material for: Minimalistic mycoplasmas harbor different functional toxin-antitoxin systems
Source: PLoS Genet. 2021 Oct 21;17(10):e1009365. doi: 10.1371/journal.pgen.1009365 (PMC8562856; doi:10.1371/journal.pgen.1009365)
Supplement: S5 File — (XLSX) [file pgen.1009365.s014.xlsx]

## Sheet: T133-A132 (Molligen)
#	Species → strain	T133					A132					OperonDB TA132/3		IslandViewer 4 Genomic islands (GI) search
		Mnemomic		BlastP results (Molligen 3.0)			Mnemomic		BlastP results (Molligen 3.0)
		Old locus tag	New locus tag	bit score	Evalue	Identity [aa (%)]	Old locus tag	New locus tag	bit score	Evalue	Identity [aa (%)]	Confidence	Number of genomes	GI begin	GI end
1	Mycoplasma mycoides subsp. capri → GM12	MMCAP2_0133		0	0		MMCAP2_0132		0	0	0	89	48
2	Mycoplasma mycoides subsp. capri → 95010	MLC_1260		1452	0	737/757 (97%)	MLC_1250		697	0	348/353 (98%)
3		MLC_5980		581	e-165	334/767 (43%)	MLC_5990		366	e-101	193/355 (54%)
4		MLC_9120	MLC_RS04850	586	e-167	320/762 (41%)	MLC_9110	MLC_RS04840	359	3e-99	187/350 (53%)			MLC_RS04755	MLC_RS04865
5	Mycoplasma mycoides subsp. mycoides → Gladysdale	MMS_A1133	MMS_RS05430	587	e-167	474/768 (61%)	MMS_A1134	MMS_RS05435	363	e-100	188/350 (53%)			MMS_RS05355	MMS_RS05425
6	Mycoplasma mycoides subsp. mycoides → PG1	MSC_1061		583	e-166	327/768 (61%)	MSC_1062		363	e-100	188/350 (53%)
7	Mycoplasma leachii → PG50	MSB_A0186		1307	0	649/757 (85%)	MSB_A0185		663	0	329/353 (93%)
8	Mycoplasma leachii → 99/014/6	MLEA_003910		1307	0	648/757 (85%)	MLEA_003900		664	0	329/353 (93%)			nd
9	Mycoplasma bovis → Hubei	MMB_0226		732	0	397/766 (51%)	MMB_0225		480	e-135	232/347 (66%)
10	Mycoplasma bovis → PG45	MBOVPG45_0623	MBOVPG45_RS03080	728	0	397/766 (51%)	MBOVPG45_0624	MBOVPG45_RS03085	480	e-135	232/347 (66%)			MBOVPG45_RS03045	MBOVPG45_RS03085
11	Mycoplasma agalactiae → 5632	MAGa2210		729	0	401/768 (41%)	MAGa2200		491	e-139	238/347 (68%)
12	Mycoplasma mycoides subsp. mycoides → B237	TS59_1153		589	e-167	328/768 (42%)	TS59_1154		364	e-100	188/350 (53%)			nd
13	Mycoplasma mycoides subsp. mycoides → Afadé	TS60_1149		587	e-167	328/768 (42%)	TS60_1150		364	e-100	188/350 (53%)			nd
14	Mycoplasma feriruminatoris → G5847	D500_0458		578	e-164	328/767 (42%)	D500_0459		371	e-103	196/350 (56%)			nd
15	Mycoplasma gallisepticum → Rhigh	MGAH_0535		567	e-161	339/778 (43%)	MGAH_0536		364	e-101	184/350 (52%)
16	Mycoplasma gallisepticum → Rlow	MGA_0535		567	e-161	339/778 (43%)	MGA_0536		364	e-101	184/350 (52%)
17	Mycoplasma gallisepticum → F	MGF_5290		566	e-161	338/779 (43%)	MGF_5294		363	e-100	182/350 (52%)
18	Mycoplasma hyorhinis → GDL-1	MYM_0190	MYM_RS1010	542	e-154	324/784 (41%)	MYM_0191	MYM_RS1015	300	2e-81	159/336 (47%)			MYM_RS00830	MYM_RS01030
19	Mycoplasma hominis → AF3	PROKKA_00003		537	e-152	314/735 (42%)	PROKKA_00002		339	4e-93	180/355 (50%)			nd
20	Ureaplasma urealyticum → 33699	UUR10_0499		505	e-142	313/779 (40%)	UUR10_0500		323	3e-88	164/348 (47%)
21	Mycoplasma crocodylii → MP145	MCRO_0698		421	e-117	285/734 (38%)	MCRO_0699		330	1e-90	171/348 (49%)
22	Spiroplasma culicola → AES-1	SCULI_v1c09970		164	7e-40	191/670 (28%)	SCULI_v1c09980		75	1e-13	51/145 (35%)
23	Spiroplasma turonicum → Tab4c	STURON_00582		123	1e-27	122/378 (32%)	STURON_00583		77	6e-14	48/128 (37%)
24	Mycoplasma conjunctivae → HRC/581T						MCJ_004930		300	4e-82	158/345 (45%)			nd
25	Mycoplasma leachii → 99/014/6						MLEA_008700		66	8e-11	57/174 (32%)			nd
26	Mycoplasma capricolum subsp. capricolum → ATCC27343						MCAP_0286		67	5e-11	39/80 (48%)

## Sheet: T160-A161 (Molligen)
#	Species→ strain	T160					A161					OperonDB TA160/161		IslandViewer 4 Genomic islands (GI) search
		Mnemomic		BlastP results (Molligen 3.0)			Mnemomic		BlastP results (Molligen 3.0)
		Old locus tag	New locus tag	bit score	Evalue	Identity [aa (%)]	Old locus tag	New locus tag	bit score	Evalue	Identity [aa (%)]	Confidence	Number of genomes	GI begin	GI end
1	Mycoplasma mycoides subsp. capri → GM12	MMCAP2_0160		0	0		MMCAP2_0161		0	0	0	91	51
2		MMCAP2_0889					MMCAP2_0890		256	2e-68	122/199 (61%)
3	Mycoplasma mycoides subsp. capri → 95010						MLC_1510		357	9e-99	172/176 (97%)
4							MLC_8930		260	7e-70	124/199 (62%)
5	Mycoplasma mycoides subsp. mycoides → Gladysdale	MMS_A0202		458	e-129	233/249 (93%)	MMS_A0203		399	e-111	192/198 (96%)
6	Mycoplasma mycoides subsp. mycoides → PG1	MSC_0175		458	e-129	233/249 (93%)	MSC_0176		399	e-111	192/198 (96%)
7	Mycoplasma mycoides subsp. mycoides → Afadé	TS60_0207		458	e-129	233/249 (93%)	TS60_0208		399	e-111	192/198 (96%)			nd
8	Mycoplasma mycoides subsp. mycoides → B237	TS59_0201		458	e-129	233/249 (93%)	TS59_0202		399	e-111	192/198 (96%)			nd
9	Mycoplasma agalactiae → 5632	MAGa8130	MAGa_RS04060	199	2e-51	106/250 (42%)	MAGa8140	MAGa_RS04065	157	7e-39	85/183 (46%)			MAGa_RS04015	MAGa_RS04105
10	Mycoplasma bovis → PG45	MBOVPG45_0815	MBOVPG45_RS04055	199	4e-51	111/249 (44%)	MBOVPG45_0814	MBOVPG45_RS04050	150	1e-36	83/195 (42%)			MBOVPG45_RS03985	MBOVPG45_RS04115
11	Mycoplasma anatis → 1340	GIG_02393		155	4e-38	89/248 (35%)	GIG_02388		106	2e-23	62/197 (31%)			nd
12	Mycoplasma fermentans → PG18	MBIO_0289		115	6e-26	85/245 (34%)	MBIO_0288		117	8e-27	73/197 (37%)
13		MBIO_0190+0189					MBIO_0188		112	2e-25	70/183 (38%)
14	Mycoplasma fermentans → JER	MFE_01980		155	6e-26	85/245 (34%)	MFE_01970		117	8e-27	73/197 (37%)
15		MFE_01230		92	6e-19	75/246 (30%)	MFE_01220		112	2e-25	70/183 (38%)
16	Mycoplasma fermentans → M64	MfeM64YM_0251		115	6e-26	85/245 (34%)	MfeM64YM_0250		117	9e-27	73/197 (37%)
17		MfeM64YM_0145					MfeM64YM_0144		112	2e-25	70/183 (38%)
18	Mycoplasma anatis → 1340						GIG_00190		99	3e-21	55/187 (29%)			nd

## Sheet: T752-A753 (Molligen)
#	Species → strain	T752				A753				OperonDB TA752/3		IslandViewer 4 Genomic islands (GI) search
		Mnemomic	BlastP results (Molligen 3.0)			Mnemomic	BlastP results (Molligen 3.0)
			bit score	Evalue	Identity [aa (%)]		bit score	Evalue	Identity [aa (%)]	Confidence	Number of genomes	GI begin	GI end
1	Mycoplasma mycoides subsp. capri → GM12	MMCAP2_0752				MMCAP2_0753				4	2	MMCAP2_0746	MMCAP2_0759
2	Mycoplasma mycoides subsp. capri → 95010	MLC_7630	363	e-101	180/190 (94%)	MLC_7640	171	3e-43	83/89 (93%)
3						MLC_1640	87	4e-18	43/89 (48%)
4	Mycoplasma mycoides subsp. mycoides → B237	TS59_0919	359	1e-99	175/190 (92%)							nd
5	Mycoplasma mycoides subsp. mycoides → Afadé	TS60_0938	359	1e-99	175/190 (92%)							nd
6	Mycoplasma mycoides subsp. mycoides → PG1	MSC_0838	359	1e-99	175/190 (92%)
7	Mycoplasma mycoides subsp. mycoides → Gladysdale	MMS_A0920	359	1e-99	175/190 (92%)
8	Mycoplasma capricolum subsp. capricolum → ATCC27343	MCAP0344	249	2e-66	118/189 (62%)
9	Mycoplasma bovis → Hubei	MMB_0783	215	3e-56	101/185 (54%)
10	Mycoplasma bovis → PG45	MBOVPG45_0851	211	4e-55	100/185 (54%)
11	Mycoplasma feriruminatoris → G5847	D500_0145	176	1e-44	80/107 (74%)	D500_0110	92	2e-19	43/89 (48%)			nd
12	Mycoplasma leachii → PG50	MSB_A0358	168	6e-42	84/133 (63%)
13	Mycoplasma leachii → 99/014/6	MLEA_001610	166	1e-41	83/133 (62%)							nd
14	Mycoplasma fermentans → M64	MfeM64YM_0599	164	7e-41	86/162 (53%)
15	Mycoplasma fermentans → PG18	MBIO_0025	164	7e-41	86/162 (53%)
16	Mycoplasma fermentans → JER	MFE_04640	162	3e-40	83/155 (53%)
